# Supplementary material for: Lotus japonicus karrikin receptors display divergent ligand-binding specificities and organ-dependent redundancy
Source: PLoS Genet. 2020 Dec 28;16(12):e1009249. doi: 10.1371/journal.pgen.1009249 (PMC7808659; doi:10.1371/journal.pgen.1009249)
Supplement: S2 Table — (XLSX) [file pgen.1009249.s015.xlsx]

## Sheet: MA Result Table
S2 Table: Microarray-based differentially expressed genes in Lotus japonicus wild-type roots after 1h, 2h and 6h of treatment with 1µM KAR1 or 1µM rac-GR24							KAR vs. Control 1h											KAR vs. Control 2h											KAR vs. Control 6h											GR24 vs. Control 1h
probeset	gene_ID_v2.5	evalue_v2.5	gene_ID_v3.0	evalue_v3.0	description	description3.0	logFC	AveExpr	mean_con_1h	mean_kar_1h	stdev_con_1h	stdev_kar_1h	t	P.Value	adj.P.Val	B		logFC	AveExpr	mean_con_2h	mean_kar_2h	stdev_con_2h	stdev_kar_2h	t	P.Value	adj.P.Val	B		logFC	AveExpr	mean_con_6h	mean_kar_6h	stdev_con_6h	stdev_kar_6h	t	P.Value	adj.P.Val	B		logFC	AveExpr	mean_con_1h	mean_gr24_1h	stdev_con_1h	stdev_gr24_1h	t	P.Value	adj.P.Val	B
Ljwgs_047260.1_at	LjSGA_047260.1	2e-147	Lj0g3v0108229.1	8e-147	Lotus japonicus similar to GTX6_SOYBN: (P32110) PROBABLE GLUTATHIONE S-TRANSFERASE (EC	NA	-0.0431177	3.85399	3.53133	3.48822	0.130012	0.0911331	-0.350064	0.729326	0.968916	-5.38923		-0.210187	3.85399	3.61777	3.40758	0.189432	0.0634816	-1.70647	0.100753	0.361231	-4.86521		0.407195	3.85399	3.13443	3.54163	0.199239	0.268984	3.30594	0.00295262	0.510464	-1.71256		0.896389	3.85399	3.53133	4.42772	0.130012	0.0695481	7.27761	1.55778e-07	0.00842963	5.87211
Lj_ycf5_at	LjSGA_104240.1.1	0	Ljchlorog3v0013290.1	0	GeneID:802903	cytochrome c biogenesis (chloroplast)	-0.932931	7.55832	7.26468	6.33175	0.351665	0.476499	-4.33722	0.000221554	0.414846	0.116425		1.43374	7.55832	6.56825	8.00199	0.0771134	0.113771	6.6655	6.58954e-07	0.000776278	6.05003		1.51074	7.55832	7.01256	8.52329	0.32513	0.0886429	7.02346	2.81896e-07	0.00762711	4.80491		0.944826	7.55832	7.26468	8.20951	0.351665	0.406785	4.39252	0.000192423	0.204168	0.538642
chr1.TM0240.17_at	chr1.LjT37A17.110.r2.m	1e-174	Lj1g3v3441360.1	5e-174	Lotus japonicus similar to At3g09270: putative glutathione transferase	tau class glutathione S-transferase	-0.0283724	5.94572	4.95341	4.92504	0.280826	0.822736	-0.0982732	0.922527	0.992258	-5.43703		0.140246	5.94572	4.94168	5.08193	0.292263	0.316761	0.485768	0.631511	0.846536	-6.12281		0.172972	5.94572	5.25371	5.42668	0.110646	0.0967997	0.599122	0.554672	0.980898	-5.33467		1.91558	5.94572	4.95341	6.869	0.280826	0.258524	6.63497	7.08959e-07	0.0191819	4.79543
Lj_psaI_at	NA	NA	NA	NA	GeneID:802902	NA	-0.449477	11.0609	10.9814	10.5319	0.104436	0.243525	-3.13693	0.00445174	0.518276	-2.05304		0.700646	11.0609	10.7443	11.4449	0.192737	0.133362	4.88985	5.41337e-05	0.00651487	1.95774		0.814082	11.0609	10.3744	11.1885	0.137229	0.102838	5.68153	7.33175e-06	0.0661238	2.64447		0.614167	11.0609	10.9814	11.5955	0.104436	0.322352	4.28631	0.00025224	0.216658	0.324673
Ljwgs_009735.1_at	chr4.CM0227.640.r2.m	0	Lj4g3v0620410.1	0	Lotus japonicus similar to Q9SMG6: (Q9SMG6) BETANIDIN-5-O-GLUCOSYLTRANSFERASE	abscisate beta-glucosyltransferase-like	-0.0488292	4.58686	4.21469	4.16586	0.115894	0.175301	-0.271434	0.788365	0.976773	-5.40989		-0.529161	4.58686	4.05664	3.52748	0.143004	0.269852	-2.94152	0.00710044	0.0852888	-2.55647		-0.189693	4.58686	4.57444	4.38475	0.200407	0.181542	-1.05447	0.302105	0.959855	-5.01943		0.631829	4.58686	4.21469	4.84652	0.115894	0.0421268	3.51224	0.00177603	0.36084	-1.22966
Ljwgs_021382.3_at	chr6.CM0245.580.r2.a	3e-99	Lj6g3v0776100.1	1e-98	Lotus japonicus similar to At3g13110: serine acetyltransferase (Sat-1)	serine acetyltransferase 1, chloroplastic	0.0190256	8.72188	9.16936	9.18838	0.486395	0.168351	0.0976187	0.923041	0.992289	-5.43709		0.40603	8.72188	8.28155	8.68758	0.255361	0.221763	2.0833	0.0479812	0.246144	-4.24606		0.275209	8.72188	7.1574	7.43261	0.0895468	0.130712	1.41207	0.170689	0.928869	-4.66391		0.842674	8.72188	9.16936	10.012	0.486395	0.128412	4.32368	0.000229333	0.21423	0.39999
Ljwgs_028218.2_s_at	LjSGA_028218.2	1e-82	Lj0g3v0331269.1	5e-82	Lotus japonicus similar to Q9FQE9: (Q9FQE9) GLUTATHIONE S-TRANSFERASE GST 9 (EC 2.5.1.1	glutathione S-transferase	-0.233845	8.43645	8.4253	8.19145	0.291282	0.499133	-1.04997	0.304128	0.877854	-4.98507		0.577581	8.43645	7.96344	8.54102	0.229807	0.147802	2.59335	0.0158999	0.134237	-3.28086		0.182499	8.43645	6.97322	7.15571	0.106993	0.131072	0.819422	0.420561	0.974342	-5.20248		0.946941	8.43645	8.4253	9.37224	0.291282	0.0999359	4.25179	0.000275425	0.220191	0.255057
Ljwgs_132778.1_s_at	chr1.CM0121.30.r2.m	0	Lj1g3v2264830.1	0	Lotus japonicus similar to Q9SWP6: (Q9SWP6) HYPERSENSITIVE REACTION ASSOCIATED CA2+-BIN	nacl-inducible Ca2+-binding	0.0764662	8.18731	7.31771	7.39417	0.324381	0.273559	0.4219	0.676831	0.961913	-5.36584		0.279906	8.18731	7.49164	7.77154	0.197641	0.116665	1.54437	0.135505	0.420736	-5.1023		0.206928	8.18731	8.25244	8.45937	0.119776	0.329729	1.14172	0.264767	0.955076	-4.94097		0.877409	8.18731	7.31771	8.19512	0.324381	0.100979	4.84109	6.12923e-05	0.15076	1.43646
Ljwgs_148423.1_at	LjSGA_148423.1	0	Lj0g3v0128489.1	0	Lotus japonicus similar to Q9AR73: (Q9AR73) ARBUTIN SYNTHASE	UDP-glucosyltransferase family	-0.125011	5.79779	4.76534	4.64033	0.243407	0.283813	-0.497675	0.623215	0.956285	-5.33655		-0.133418	5.79779	4.98314	4.84972	0.135686	0.570888	-0.531144	0.600171	0.829831	-6.09994		-0.0639496	5.79779	6.57569	6.51175	0.125552	0.359653	-0.254587	0.801198	0.995524	-5.4609		0.422657	5.79779	4.76534	5.188	0.243407	0.299521	1.68263	0.105337	0.702404	-4.41739
chr1.CM0121.35_at	chr1.CM0121.30.r2.m	0	Lj1g3v2264830.1	0	Lotus japonicus similar to Q9SWP6: (Q9SWP6) HYPERSENSITIVE REACTION ASSOCIATED CA2+-BIN	nacl-inducible Ca2+-binding	0.138504	7.65702	6.91573	7.05423	0.315321	0.149864	0.746056	0.462836	0.923799	-5.20785		0.116584	7.65702	7.12287	7.23946	0.249855	0.116561	0.627985	0.535909	0.7926	-6.04447		0.13507	7.65702	7.62155	7.75662	0.0749898	0.326845	0.727557	0.473881	0.978454	-5.26235		0.676446	7.65702	6.91573	7.59218	0.315321	0.209167	3.6437	0.00128028	0.336594	-0.968086
chr1.CM0591.12_at	chr1.CM0591.260.r2.m	0	Lj1g3v0114240.1	0	Lotus japonicus similar to Q9AVK9: (Q9AVK9) 12-OXOPHYTODIENOIC ACID 10, 11-REDUCTASE	12-oxophytodienoate reductase	-0.005654	8.6087	8.16289	8.15723	0.266552	0.0644212	-0.0346423	0.97265	0.997458	-5.44062		0.0508811	8.6087	8.41915	8.47003	0.0613156	0.112978	0.311751	0.757906	0.909852	-6.19189		0.165773	8.6087	7.79078	7.95655	0.182585	0.176777	1.0157	0.319845	0.962626	-5.05251		0.894134	8.6087	8.16289	9.05702	0.266552	0.217203	5.4784	1.21975e-05	0.0839709	2.6814
chr2.CM0177.18_at	chr2.CM0177.130.r2.d	1e-145	Lj2g3v1467630.1	4e-145	Lotus japonicus similar to At4g37990: cinnamyl-alcohol dehydrogenase ELI3-2	probable mannitol dehydrogenase	-0.0878009	10.0166	9.14873	9.06093	0.226712	0.233227	-0.50396	0.618858	0.955801	-5.33391		-0.189075	10.0166	10.074	9.88495	0.09101	0.274863	-1.08525	0.288527	0.606469	-5.66454		0.161615	10.0166	9.93433	10.0959	0.248645	0.317394	0.927637	0.362777	0.968112	-5.12345		0.514249	10.0166	9.14873	9.66298	0.226712	0.109086	2.95169	0.0069316	0.486121	-2.31687
chr2.TM0889.4_at	chr2.LjT09A09.30.r2.d	0	Lj0g3v0108419.1	0	Lotus japonicus similar to At2g30140: putative glucosyltransferase	UDP-glycosyltransferase 87A1	-0.275136	5.7605	5.27544	5.0003	0.49787	0.308538	-1.09017	0.286399	0.87059	-4.95048		0.262433	5.7605	4.90177	5.1642	0.333873	0.324646	1.03984	0.308717	0.626247	-5.71068		-0.0715407	5.7605	5.64489	5.57335	0.065799	0.0816547	-0.283466	0.779236	0.994454	-5.45419		0.736591	5.7605	5.27544	6.01203	0.49787	0.200851	2.91859	0.00749558	0.488131	-2.37909
Ljwgs_013237.1_at	LjSGA_013237.1	3e-145	Lj1g3v1526240.2	1e-144	Lotus japonicus similar to Q9FT21: (Q9FT21) PUTATIVE GLUTATHIONE S-TRANSFERASE T3	glutathione transferase GST 23-like	0.112484	9.89443	10.0372	10.1496	0.187577	0.126889	0.884654	0.385069	0.903789	-5.1149		-0.418424	9.89443	10.1	9.68156	0.169688	0.118892	-3.2908	0.00306395	0.0543126	-1.79012		-0.0945619	9.89443	9.16856	9.07399	0.0431077	0.193242	-0.743705	0.464231	0.977271	-5.25231		0.252239	9.89443	10.0372	10.2894	0.187577	0.120716	1.98379	0.0587606	0.650781	-3.98507
Ljwgs_026772.2_x_at	chr2.CM0177.130.r2.d	9e-48	Lj2g3v1467690.1	7e-59	Lotus japonicus similar to At4g37980: cinnamyl-alcohol dehydrogenase ELI3-1	probable mannitol dehydrogenase	0.132213	7.39648	6.50987	6.64208	0.247914	0.0817323	0.743158	0.464556	0.924016	-5.20964		-0.355416	7.39648	7.60411	7.24869	0.131122	0.102888	-1.99777	0.0571272	0.270087	-4.39435		0.229084	7.39648	7.20212	7.4312	0.0884878	0.422265	1.28767	0.210068	0.940312	-4.7976		0.358563	7.39648	6.50987	6.86843	0.247914	0.207567	2.01546	0.055118	0.645724	-3.93673
Ljwgs_028218.2_at	LjSGA_028218.2	5e-66	Lj0g3v0351679.1	4e-62	Lotus japonicus similar to Q9FQE9: (Q9FQE9) GLUTATHIONE S-TRANSFERASE GST 9 (EC 2.5.1.1	glutathione S-transferase	-0.235264	5.90277	6.02604	5.79077	0.409016	0.607146	-0.968085	0.3426	0.89229	-5.05191		0.695057	5.90277	5.49758	6.19264	0.262556	0.196378	2.86008	0.00860115	0.0942365	-2.72988		0.140092	5.90277	4.43333	4.57342	0.243603	0.311833	0.576461	0.569639	0.982242	-5.34603		0.890327	5.90277	6.02604	6.91636	0.409016	0.0636504	3.66359	0.00121818	0.332925	-0.928365
Ljwgs_033023.1.2_x_at	LjSGA_033023.1.2	3e-135	Lj3g3v1009860.1	1e-134	Lotus japonicus similar to Q9FQE9: (Q9FQE9) GLUTATHIONE S-TRANSFERASE GST 9 (EC 2.5.1.1	glutathione S-transferase, amino-terminal domain	-0.00156588	8.88989	9.19875	9.19719	0.241103	0.077781	-0.0119047	0.990599	0.999187	-5.44107		-0.0804977	8.88989	9.26046	9.17997	0.165034	0.196694	-0.611991	0.546265	0.799027	-6.05425		-0.126634	8.88989	7.78887	7.66224	0.17675	0.024402	-0.962745	0.34522	0.966459	-5.09587		0.123103	8.88989	9.19875	9.32186	0.241103	0.126437	0.935903	0.35859	0.854988	-5.2348
Ljwgs_055536.1_at	chr5.CM0696.340.r2.a	3e-140	Lj5g3v0615610.1	1e-139	Lotus japonicus similar to At5g02790: unknown protein	Glutathione S-transferase L3	0.138278	8.26157	7.98838	8.12666	0.251682	0.228392	0.814702	0.423207	0.915247	-5.16367		-0.565361	8.26157	8.84381	8.27845	0.258496	0.0923134	-3.33097	0.00277711	0.0513069	-1.69993		-0.0481095	8.26157	7.21736	7.16925	0.194388	0.256431	-0.28345	0.779248	0.994454	-5.45419		0.562434	8.26157	7.98838	8.55081	0.251682	0.171653	3.31372	0.00289692	0.401657	-1.62078
Ljwgs_057970.1_x_at	LjSGA_057970.1	9e-74	Lj0g3v0274619.1	3e-73	Lotus japonicus similar to GTX6_SOYBN: (P32110) PROBABLE GLUTATHIONE S-TRANSFERASE (EC	glutathione S-transferase	0.29115	5.98969	6.17175	6.4629	0.148329	0.0661551	2.35711	0.0268601	0.635862	-3.35911		0.0158559	5.98969	6.11456	6.13042	0.237179	0.183515	0.128367	0.898922	0.965299	-6.23226		0.155896	5.98969	4.69671	4.85261	0.0644462	0.0690989	1.26211	0.218964	0.941679	-4.82377		0.63816	5.98969	6.17175	6.80991	0.148329	0.161627	5.16645	2.6809e-05	0.111593	2.07771
Ljwgs_076799.1_at	LjSGA_076799.1	0	Lj0g3v0346939.1	0	Lotus japonicus similar to UFO1_MANES: (Q40284) FLAVONOL 3-O-GLUCOSYLTRANSFERASE 1 (EC	UDP-glucose flavonoid 3-O-glucosyltransferase	-0.0846482	8.11928	8.25527	8.17062	0.193439	0.23374	-0.588092	0.561931	0.943126	-5.29544		0.128418	8.11928	8.16738	8.2958	0.119954	0.132773	0.892179	0.381103	0.687421	-5.84815		0.229686	8.11928	7.07473	7.30441	0.185088	0.219804	1.59574	0.123555	0.907084	-4.44835		0.463279	8.11928	8.25527	8.71855	0.193439	0.0439916	3.21863	0.00365297	0.417897	-1.80606
Ljwgs_091332.1_at	LjSGA_091332.1	4e-160	Lj1g3v4158130.1	7e-103	Lotus japonicus similar to At2g41380: putative embryo-abundant protein	methyltransferase DDB_G0268948	-0.148977	6.73918	6.98484	6.83586	0.173136	0.531795	-0.521508	0.606764	0.952804	-5.32636		0.562635	6.73918	7.15061	7.71324	0.120517	0.352692	1.96956	0.0604651	0.27853	-4.4423		0.107028	6.73918	4.29929	4.40631	0.367414	0.563781	0.374664	0.711181	0.993813	-5.42831		0.642639	6.73918	6.98484	7.62748	0.173136	0.168067	2.24963	0.0338569	0.605316	-3.56404
Ljwgs_121072.1_s_at	chr3.CM0590.210.r2.m	6e-49	Lj3g3v0642510.1	2e-48	Lotus japonicus similar to Q9SLN8: (Q9SLN8) ALLYL ALCOHOL DEHYDROGENASE	2-alkenal reductase (NADP(+)-dependent)-like	0.0837387	6.51807	6.44926	6.533	0.339545	0.163121	0.468658	0.643518	0.958532	-5.34832		-0.428898	6.51807	6.43474	6.00584	0.152627	0.250769	-2.4004	0.0244369	0.17061	-3.66103		-0.200955	6.51807	6.13458	5.93362	0.130705	0.185389	-1.12468	0.271783	0.955584	-4.95673		0.0890874	6.51807	6.44926	6.53835	0.339545	0.090732	0.498593	0.622578	0.931336	-5.5125
TC17886_at	NA	NA	Lj4g3v2827860.1	9e-126	weakly similar to UP|Q7YTC3 (Q7YTC3) Nkx2-1, partial (5%)	NAC domain-containing 2	-0.123597	8.25141	8.97681	8.85321	0.112728	0.142079	-0.758997	0.455201	0.922255	-5.1998		0.703191	8.25141	7.51689	8.22008	0.214676	0.234256	4.31823	0.00023254	0.0136332	0.598055		0.261294	8.25141	6.87633	7.13763	0.094984	0.24028	1.60458	0.121588	0.906825	-4.43745		0.600119	8.25141	8.97681	9.57693	0.112728	0.127238	3.68527	0.00115385	0.332586	-0.885035
TM0807.5_at	LjT36E16.10.r2.d	0	Lj0g3v0124669.1	9e-149	Lotus japonicus similar to At5g54160: O-methyltransferase	caffeic acid O-methyltransferase	-0.140788	9.51115	8.77204	8.63125	0.264119	0.482834	-0.808521	0.426686	0.915933	-5.16779		-0.0416595	9.51115	9.03249	8.99083	0.158751	0.0481242	-0.239244	0.812936	0.933265	-6.21186		0.076226	9.51115	9.8186	9.89483	0.134723	0.0636779	0.437753	0.665457	0.98933	-5.40626		0.620517	9.51115	8.77204	9.39255	0.264119	0.15923	3.56352	0.00156358	0.34932	-1.12783
chr1.CM0591.17_at	chr1.CM0591.320.r2.d	0	Lj1g3v0115350.1	0	Lotus japonicus similar to Q9AVK9: (Q9AVK9) 12-OXOPHYTODIENOIC ACID 10, 11-REDUCTASE	12-oxophytodienoate reductase	-0.526788	9.71233	10.0463	9.51951	0.512049	0.045677	-1.86766	0.0739957	0.72464	-4.07471		0.548929	9.71233	9.44128	9.99021	0.232826	0.356056	1.94615	0.0633646	0.285262	-4.48173		0.280162	9.71233	8.29828	8.57844	0.284164	0.598941	0.993277	0.330426	0.964307	-5.07113		0.207467	9.71233	10.0463	10.2538	0.512049	0.313688	0.735546	0.469093	0.892849	-5.38205
chr3.CM0590.3_at	chr3.CM0590.210.r2.m	0	Lj3g3v0642510.1	0	Lotus japonicus similar to Q9SLN8: (Q9SLN8) ALLYL ALCOHOL DEHYDROGENASE	2-alkenal reductase (NADP(+)-dependent)-like	-0.0465244	8.73502	8.5186	8.47208	0.194295	0.311044	-0.326839	0.746606	0.972169	-5.39587		0.135223	8.73502	8.52594	8.66116	0.161704	0.239449	0.949957	0.351547	0.663159	-5.79667		0.00189914	8.73502	8.29713	8.29903	0.0816615	0.143678	0.0133416	0.989465	0.999714	-5.48888		0.346947	8.73502	8.5186	8.86555	0.194295	0.0676508	2.43735	0.0225301	0.570357	-3.24766
chr4.TM0844.22_at	chr4.LjT06B21.210.r2.d	0	Lj4g3v2827860.1	0	Lotus japonicus similar to At5g63790: unknown protein	NAC domain-containing 2	-0.0288936	6.91783	7.67093	7.64204	0.181509	0.379118	-0.114542	0.909755	0.991102	-5.43556		-0.106184	6.91783	6.51202	6.40583	0.201644	0.667783	-0.420945	0.677518	0.870106	-6.15202		-0.0657707	6.91783	5.56984	5.50407	0.0481368	0.355262	-0.260734	0.796509	0.995095	-5.45953		0.507841	6.91783	7.67093	8.17877	0.181509	0.368079	2.01323	0.0553679	0.646295	-3.94015
chr5.CM0200.54_at	chr5.CM0200.3230.r2.m	0	Lj5g3v2112320.1	0	Lotus japonicus similar to At2g23260: putative glucosyltransferase	UDP-glycosyltransferase 84B2-like	-0.137553	7.73322	7.64096	7.5034	0.224528	0.210898	-0.964866	0.344177	0.892967	-5.05443		0.224125	7.73322	7.61561	7.83974	0.0970998	0.126043	1.57213	0.128935	0.408736	-5.06305		0.104511	7.73322	7.25098	7.35549	0.137604	0.166314	0.733089	0.470562	0.978454	-5.25893		0.116394	7.73322	7.64096	7.75735	0.224528	0.0586087	0.816444	0.422229	0.879289	-5.32658
chr6.TM0957.9.1_at	chr6.LjT35H04.50.r2.d	6e-49	Lj1g3v4158130.1	2e-48	Lotus japonicus similar to At2g41380: putative embryo-abundant protein	methyltransferase DDB_G0268948	-0.0395106	6.75051	6.95243	6.91292	0.382055	0.343977	-0.155397	0.8778	0.987864	-5.43088		0.454182	6.75051	7.11722	7.5714	0.0839109	0.448354	1.78631	0.086614	0.333987	-4.74166		0.139515	6.75051	4.72678	4.86629	0.523542	0.396154	0.548719	0.588237	0.983309	-5.35936		0.479436	6.75051	6.95243	7.43187	0.382055	0.0911191	1.88564	0.071432	0.666802	-4.13154
gi45628205_at	NA	NA	Lj0g3v0274619.1	3e-177	BP071489 Lotus corniculatus var. japonicus nodulating root Lotus corniculatus var. japonicus cDNA clone GNf055f12 3 , mRNA sequence reverse complement	glutathione S-transferase	0.0607071	7.08049	7.46481	7.52551	0.131982	0.449183	0.298594	0.767805	0.97495	-5.40334		0.105705	7.08049	7.36237	7.46808	0.200831	0.246768	0.519921	0.607853	0.833677	-6.10578		-0.27039	7.08049	5.31067	5.04028	0.0957743	0.0846923	-1.32994	0.195966	0.938603	-4.75333		0.936195	7.08049	7.46481	8.401	0.131982	0.138392	4.60477	0.00011197	0.169838	0.964973
CM0680.20.1_at	NA	NA	Lj4g3v2249150.1	3e-179	Lotus japonicus similar to At3g53480: ABC transporter - like protein	pleiotropic drug resistance 3-like	0.0603953	7.60877	7.10525	7.16564	0.207562	0.258056	0.29939	0.767205	0.97495	-5.40314		0.16395	7.60877	6.58099	6.74494	0.110332	0.495741	0.812727	0.424316	0.719327	-5.91399		-0.266037	7.60877	8.42552	8.15948	0.10506	0.269756	-1.31879	0.199611	0.938603	-4.76512		0.462513	7.60877	7.10525	7.56776	0.207562	0.0558452	2.29276	0.0308704	0.597679	-3.49264
Lj_psbN_at	LjSGA_070597.1.1	8e-18	Ljchlorog3v0010750.1	3e-47	GeneID:802917	photosystem II phospho (chloroplast)	0.499687	7.32999	7.5265	8.02619	0.75949	0.111705	2.11865	0.0445992	0.679126	-3.72064		-1.31163	7.32999	8.02971	6.71808	0.204565	0.217323	-5.56127	9.90625e-06	0.00313484	3.54079		-1.4215	7.32999	8.13444	6.71294	0.29174	0.0806286	-6.02709	3.10993e-06	0.0336576	3.23028		-0.469548	7.32999	7.5265	7.05696	0.75949	0.178341	-1.99087	0.0579288	0.650085	-3.97431
Ljwgs_005285.1_at	LjSGA_005285.1	2e-147	Lj3g3v1461470.1	5e-69	Lotus japonicus similar to At3g60600: unknown protein	Vesicle-associated 1-2	-0.0530777	3.98916	4.33429	4.28121	0.322043	0.077521	-0.322324	0.749982	0.972835	-5.39711		-1.16034	3.98916	4.76571	3.60537	0.266892	0.18714	-7.04637	2.67131e-07	0.000578211	6.8784		-0.797699	3.98916	4.30298	3.50528	0.14149	0.218007	-4.84417	6.08119e-05	0.178955	1.15294		-0.69639	3.98916	4.33429	3.6379	0.322043	0.243997	-4.22896	0.000291904	0.222476	0.209021
Ljwgs_010384.1_at	LjSGA_010384.1	0	Lj1g3v1454060.1	0	Lotus japonicus similar to At3g48860: putative protein	NA	-0.162286	2.92212	3.16254	3.00025	0.171966	0.245584	-1.08366	0.289218	0.87264	-4.95616		-0.949672	2.92212	3.47154	2.52187	0.33504	0.176357	-6.34141	1.44044e-06	0.00125826	5.3291		-0.157518	2.92212	2.98545	2.82793	0.0980764	0.0244804	-1.05183	0.303294	0.959855	-5.02173		-0.399462	2.92212	3.16254	2.76308	0.171966	0.129623	-2.66739	0.0134365	0.531102	-2.84164
Ljwgs_012336.1_at	LjSGA_012336.1	0	Lj3g3v3611550.1	0	Lotus japonicus similar to Q9LJC5: (Q9LJC5) SIMILARITY TO UNKNOWN PROTEIN	NAD(H) kinase 1	-0.297354	2.7846	2.78653	2.48917	0.21676	0.110859	-1.81642	0.0817432	0.735629	-4.14325		-1.03223	2.7846	3.54509	2.51286	0.211011	0.304636	-6.30546	1.57213e-06	0.00129411	5.24827		-0.233463	2.7846	2.92559	2.69212	0.0202832	0.092177	-1.42614	0.166632	0.926011	-4.64815		-0.318115	2.7846	2.78653	2.46841	0.21676	0.263787	-1.94324	0.063734	0.660318	-4.04621
Ljwgs_013724.2_at	LjSGA_013724.2	0	Lj3g3v2520120.1	0	Lotus japonicus similar to At5g54120: unknown protein	uncharacterized calcium-binding At1g02270-like	0.0350739	6.46199	6.77761	6.81268	0.309452	0.290222	0.197148	0.845362	0.983521	-5.42464		-1.14143	6.46199	7.49987	6.35844	0.078683	0.314119	-6.41592	1.20211e-06	0.00112868	5.49609		-0.0560804	6.46199	5.8588	5.80272	0.0726424	0.0597046	-0.315225	0.755299	0.994454	-5.44598		-0.179453	6.46199	6.77761	6.59816	0.309452	0.280214	-1.00869	0.323124	0.842134	-5.17323
Ljwgs_014227.1_at	chr1.CM0105.180.r2.a	0	Lj1g3v5020920.1	0	Lotus japonicus similar to At3g07360: unknown protein	U-box domain-containing 9-like	-0.0923312	3.92179	4.73476	4.64243	0.0408689	0.336551	-0.583288	0.565109	0.943445	-5.29779		-1.07725	3.92179	4.28676	3.20952	0.24718	0.285302	-6.80536	4.72022e-07	0.000672171	6.35664		-0.452321	3.92179	3.53527	3.08294	0.114886	0.0488966	-2.85747	0.0086538	0.649175	-2.51865		-0.132472	3.92179	4.73476	4.60229	0.0408689	0.133558	-0.836871	0.410872	0.875611	-5.31172
Ljwgs_015858.1_at	LjSGA_015858.1	4e-155	Lj0g3v0221649.1	1e-154	Lotus japonicus similar to At5g08520: unknown protein	transcription factor DIVARICATA-like	-0.223706	5.16601	5.36825	5.14454	0.303978	0.22328	-1.53216	0.138483	0.788275	-4.4977		-0.887137	5.16601	5.42352	4.53638	0.160934	0.246886	-6.07598	2.75716e-06	0.00157051	4.72848		-0.38061	5.16601	5.28789	4.90728	0.0807554	0.108311	-2.60679	0.0154235	0.712777	-2.94981		-0.135701	5.16601	5.36825	5.23254	0.303978	0.195254	-0.929416	0.361873	0.855975	-5.24008
Ljwgs_017892.1.1_s_at	chr2.CM0435.890.r2.a	8e-25	Lj2g3v2771120.1	3e-24	Lotus japonicus similar to At2g39350: ABC transporter like protein	ABC transporter G family member 6-like	-0.12113	2.80719	2.5668	2.44567	0.158183	0.161239	-0.761486	0.453741	0.922255	-5.19824		-1.21425	2.80719	3.99618	2.78193	0.434483	0.144879	-7.63341	6.88664e-08	0.000315872	8.11275		0.00214412	2.80719	2.75245	2.75459	0.096109	0.0654254	0.0134791	0.989356	0.999714	-5.48888		-0.20843	2.80719	2.5668	2.35837	0.158183	0.0623911	-1.3103	0.202423	0.774745	-4.87464
Ljwgs_022435.1_at	LjSGA_022435.1	0	Lj0g3v0325829.1	0	Lotus japonicus similar to At3g52125: unknown protein	SURP and G-patch domain-containing 1 isoform X1	0.307499	6.52988	6.53967	6.84717	0.260613	0.293062	1.74417	0.0938491	0.747576	-4.23756		-1.13297	6.52988	7.29718	6.16421	0.17824	0.289639	-6.42636	1.17208e-06	0.00112868	5.51944		-0.433192	6.52988	6.62431	6.19111	0.0967761	0.183021	-2.45712	0.021567	0.753411	-3.19839		-0.282857	6.52988	6.53967	6.25681	0.260613	0.201382	-1.6044	0.121629	0.712217	-4.52097
Ljwgs_023974.1_at	chr4.CM0003.830.r2.a	2e-158	Lj4g3v1881470.1	6e-158	Lotus japonicus similar to At1g15750: unknown protein (At1g15750)	Topless-related 4	0.212158	3.28016	3.18227	3.39442	0.303072	0.258138	1.36091	0.18611	0.815175	-4.68829		-1.02037	3.28016	4.19774	3.17737	0.155161	0.193002	-6.54531	8.79407e-07	0.000951747	5.78434		-0.402268	3.28016	3.29855	2.89629	0.0586992	0.114559	-2.5804	0.0163722	0.715734	-2.99417		-0.181163	3.28016	3.18227	3.0011	0.303072	0.0612525	-1.16209	0.256556	0.809884	-5.02991
Ljwgs_028960.1_at	LjSGA_028960.1	2e-91	Lj0g3v0123129.1	7e-91	Lotus japonicus similar to At3g17850: protein kinase like protein	probable serine threonine kinase IREH1 isoform X1	0.296837	5.40148	5.62234	5.91917	0.205533	0.329612	1.59024	0.124791	0.778057	-4.429		-1.26756	5.40148	6.05557	4.78802	0.186604	0.307622	-6.79064	4.88831e-07	0.000678259	6.32451		-0.200081	5.40148	5.36906	5.16898	0.0487173	0.0439997	-1.07189	0.294368	0.959312	-5.00422		-0.43337	5.40148	5.62234	5.18897	0.205533	0.276645	-2.32168	0.0290044	0.593997	-3.44432
Ljwgs_029001.1_at	LjSGA_029001.1	0	Lj6g3v0351660.1	0	Lotus japonicus similar to Q9FUU5: (Q9FUU5) CINNAMATE-4-HYDROXYLASE	cinnamate 4-hydroxylase	-0.200568	6.1984	6.38176	6.18119	0.0343379	0.343529	-1.32317	0.198174	0.820513	-4.72779		-1.32882	6.1984	7.70905	6.38023	0.203903	0.0318184	-8.76639	5.7236e-09	0.00010324	10.3427		-0.648152	6.1984	5.7678	5.11965	0.122655	0.200053	-4.27592	0.000259007	0.301294	0.0986039		-0.599338	6.1984	6.38176	5.78242	0.0343379	0.287621	-3.95389	0.000586761	0.273078	-0.345654
Ljwgs_033023.1.2_at	LjSGA_033023.1.2	2e-76	Lj3g3v1009860.1	6e-76	Lotus japonicus similar to Q9FQE9: (Q9FQE9) GLUTATHIONE S-TRANSFERASE GST 9 (EC 2.5.1.1	glutathione S-transferase, amino-terminal domain	-0.0123238	9.08594	9.43729	9.42496	0.196465	0.0800315	-0.0924082	0.927136	0.992927	-5.43751		-0.163731	9.08594	9.53415	9.37042	0.220022	0.208628	-1.22771	0.231391	0.547091	-5.50837		-0.149893	9.08594	7.98094	7.83105	0.158109	0.107475	-1.12395	0.272085	0.955724	-4.9574		0.0231076	9.08594	9.43729	9.4604	0.196465	0.116667	0.173269	0.863885	0.980538	-5.61115
Ljwgs_034984.1_s_at	chr6.CM0037.330.r2.m	3e-127	Lj6g3v1077310.1	0	Lotus japonicus similar to At5g57870: eukaryotic initiation factor 4, eIF4-like protein	eukaryotic translation initiation factor isoform 4G-1-like	-0.167002	3.03314	2.96642	2.79942	0.131816	0.226874	-0.851439	0.402891	0.910529	-5.13852		-1.35039	3.03314	3.74447	2.39408	0.162708	0.290361	-6.88479	3.90955e-07	0.000652437	6.52955		-0.50473	3.03314	3.77361	3.26888	0.126478	0.127929	-2.57331	0.0166359	0.715846	-3.00603		-0.787635	3.03314	2.96642	2.17879	0.131816	0.0436954	-4.01567	0.000501803	0.270843	-0.221165
Ljwgs_036347.1_at	LjSGA_036347.1	6e-122	Lj0g3v0268859.2	2e-121	Lotus japonicus similar to At5g05780: 26S proteasome regulatory subunit S12 (MOV34 protein) (sp|O24412)	26S proteasome non-ATPase regulatory subunit 7 homolog A	0.125685	6.91233	6.7461	6.87178	0.0294081	0.355306	0.861386	0.3975	0.908833	-5.13154		-0.934472	6.91233	7.3606	6.42613	0.087718	0.3017	-6.40442	1.23608e-06	0.0011337	5.47037		-0.412074	6.91233	7.38411	6.97203	0.0568295	0.0281221	-2.82416	0.00935462	0.65643	-2.57689		-0.192102	6.91233	6.7461	6.554	0.0294081	0.071285	-1.31658	0.200341	0.77369	-4.86772
Ljwgs_037385.1_at	LjSGA_037385.1	7e-106	Lj0g3v0259119.1	3e-105	Lotus japonicus similar to At2g33150: 3-ketoacyl-CoA thiolase	3-ketoacyl- thiolase 2, peroxisomal	-0.141949	5.16902	5.81607	5.67413	0.241145	0.633684	-0.406859	0.687696	0.963656	-5.37109		-2.29042	5.16902	6.27249	3.98207	0.141596	0.990568	-6.56491	8.38893e-07	0.000926429	5.82779		-0.453779	5.16902	5.56092	5.10714	0.204446	0.179187	-1.30064	0.205659	0.939691	-4.78414		-1.35324	5.16902	5.81607	4.46284	0.241145	0.362106	-3.87871	0.000709512	0.279568	-0.496996
Ljwgs_041678.1_at	LjSGA_041678.1	1e-179	Lj0g3v0348609.1	5e-179	Lotus japonicus similar to Q9M635: (Q9M635) HYPOTHETICAL 16.9 KDA PROTEIN (FRAGMENT)	toll interleukin-like receptor-	-0.0684168	7.12293	6.86729	6.79888	0.229973	0.0964675	-0.546145	0.589978	0.949333	-5.31534		-0.592131	7.12293	7.42574	6.83361	0.0630622	0.18176	-4.72675	8.2029e-05	0.00793114	1.5699		-0.248228	7.12293	7.67623	7.428	0.127199	0.0718384	-1.98151	0.0590316	0.846981	-3.9322		-0.323329	7.12293	6.86729	6.54396	0.229973	0.0505728	-2.58101	0.0163495	0.540186	-2.99627
Ljwgs_043624.1_at	LjSGA_043624.1	0	Lj0g3v0296399.1	0	Lotus japonicus similar to At2g39890: proline transporter 1	Lysine histidine transporter 2	-0.184167	6.26284	5.0138	4.82964	0.4334	0.175731	-0.938439	0.357313	0.89626	-5.07489		-1.22764	6.26284	6.47933	5.25169	0.188958	0.253963	-6.25554	1.77564e-06	0.00131325	5.13575		-0.0118223	6.26284	7.63349	7.62166	0.108546	0.0734381	-0.0602415	0.952459	0.997953	-5.48739		-0.0550185	6.26284	5.0138	4.95878	0.4334	0.321232	-0.280351	0.781596	0.968047	-5.58914
Ljwgs_044051.1_at	LjSGA_044051.1	4e-88	Lj0g3v0334479.1	7e-61	Lotus japonicus similar to At1g79870: putative D-isomer specific 2-hydroxyacid dehydrogenase	D-glycerate dehydrogenase hydroxypyruvate reductase	-0.0934439	7.12806	7.55456	7.46112	0.141631	0.104372	-0.443134	0.661614	0.960639	-5.35811		-0.977796	7.12806	7.47793	6.50013	0.25282	0.417061	-4.63695	0.000103146	0.00904621	1.35616		-0.345453	7.12806	7.4572	7.11175	0.307919	0.125049	-1.63822	0.114343	0.905868	-4.39556		-0.785284	7.12806	7.55456	6.76928	0.141631	0.423745	-3.72401	0.00104712	0.316543	-0.807526
Ljwgs_044797.1_at	LjSGA_044797.1	0	Lj2g3v2448200.1	0	Lotus japonicus similar to Q9SPB3: (Q9SPB3) 60S RIBOSOMAL PROTEIN L10	60S ribosomal L10	0.307287	9.33449	9.53502	9.8423	0.504317	0.27377	1.53621	0.13749	0.788178	-4.49298		-0.0496038	9.33449	9.30618	9.25658	0.073194	0.1289	-0.247982	0.806245	0.930473	-6.20973		-0.103247	9.33449	8.25336	8.15011	0.0644985	0.276579	-0.516156	0.61044	0.984709	-5.37419		0.636288	9.33449	9.53502	10.1713	0.504317	0.341501	3.18097	0.00400228	0.428704	-1.879
Ljwgs_045779.1.1_at	LjSGA_045779.1.1	2e-131	Lj4g3v0434280.1	9e-131	Lotus japonicus similar to Q9ZWS2: (Q9ZWS2) FLAVONOID 3-O-GALACTOSYL TRANSFERASE	anthocyanidin 3-O-glucosyltransferase 7-like	0.0432786	3.71058	3.4065	3.44977	0.117954	0.248686	0.238403	0.81358	0.979858	-5.41702		-1.25108	3.71058	5.06991	3.81883	0.332602	0.174368	-6.89165	3.84662e-07	0.000652437	6.54443		-0.120398	3.71058	3.526	3.4056	0.197701	0.177045	-0.66322	0.513473	0.980219	-5.30025		-0.15012	3.71058	3.4065	3.25638	0.117954	0.167063	-0.826946	0.416366	0.876919	-5.31898
Ljwgs_046810.1_at	chr5.CM0852.90.r2.m	2e-85	Lj5g3v0290490.1	8e-85	Lotus japonicus similar to At5g42870: putative protein	phosphatidate phosphatase PAH2-like isoform X1	-0.395081	3.81089	3.66003	3.26495	0.178784	0.141094	-2.96837	0.00666289	0.558663	-2.3475		-1.23314	3.81089	4.43649	3.20335	0.185924	0.190701	-9.26495	2.02121e-09	6.76449e-05	11.2599		-0.176804	3.81089	4.1814	4.0046	0.0519739	0.0418512	-1.32838	0.196472	0.938603	-4.75498		-0.242723	3.81089	3.66003	3.41731	0.178784	0.225501	-1.82366	0.0806081	0.675787	-4.22133
Ljwgs_051675.1_s_at	LjSGA_051675.1	0	Lj2g3v0743230.1	0	Lotus japonicus similar to Q9ZRY4: (Q9ZRY4) NDX1 HOMEOBOX PROTEIN	NDX1 homeobox	0.230907	3.67061	3.40084	3.63175	0.0656266	0.0922821	1.9953	0.0574132	0.701595	-3.89832		0.142215	3.67061	3.53041	3.67263	0.194716	0.163378	1.22889	0.230956	0.546467	-5.50701		0.0660124	3.67061	3.53526	3.60127	0.0218509	0.103522	0.57042	0.573663	0.982242	-5.34899		0.346172	3.67061	3.40084	3.74702	0.0656266	0.165038	2.99131	0.00630958	0.476395	-2.24203
Ljwgs_051780.1_at	chr1.CM0393.980.r2.m	0	Lj1g3v2896070.1	0	Lotus japonicus similar to Q9M6E7: (Q9M6E7) UDP-GLUCOSE:SALICYLIC ACID GLUCOSYLTRANSFER	UDP-glucosyltransferase family	-0.209171	6.83053	7.48145	7.27228	0.932086	1.09941	-0.393644	0.697299	0.965527	-5.37555		-0.193103	6.83053	6.11918	5.92608	0.59415	0.864504	-0.363405	0.719465	0.890601	-6.1745		0.183949	6.83053	5.01865	5.2026	0.361135	0.670749	0.346177	0.732208	0.994234	-5.43715		0.328167	6.83053	7.48145	7.80962	0.932086	0.778916	0.617585	0.54263	0.912624	-5.45303
Ljwgs_052332.1_at	LjSGA_052332.1	4e-119	Lj3g3v0323230.1	1e-69	Lotus japonicus similar to At2g19480: putative nucleosome assembly protein	nucleosome assembly	-0.0273789	4.73008	4.94621	4.91883	0.111244	0.282848	-0.147688	0.883815	0.988268	-5.43187		-0.857394	4.73008	5.32971	4.47231	0.155751	0.174669	-4.62499	0.00010634	0.00911619	1.3277		-0.448151	4.73008	4.79014	4.34199	0.015781	0.0589766	-2.41743	0.0235401	0.766404	-3.26304		-0.280374	4.73008	4.94621	4.66583	0.111244	0.226133	-1.51241	0.143411	0.732141	-4.63781
Ljwgs_053082.1_at	LjSGA_053082.1	4e-170	Lj0g3v0100719.1	1e-169	Lotus japonicus similar to At5g09890: protein kinase	serine threonine- kinase tricorner	-0.411507	3.31185	3.65404	3.24253	0.110672	0.31928	-1.89564	0.0700404	0.722042	-4.03673		-1.04685	3.31185	4.14659	3.09974	0.194989	0.495905	-4.82238	6.42847e-05	0.00720215	1.79736		-0.592625	3.31185	3.5105	2.91788	0.13658	0.228513	-2.72997	0.0116387	0.687213	-2.74008		-0.739314	3.31185	3.65404	2.91473	0.110672	0.266503	-3.4057	0.00231122	0.385956	-1.44023
Ljwgs_057970.1_at	LjSGA_057970.1	3e-73	Lj0g3v0274619.1	1e-72	Lotus japonicus similar to GTX6_SOYBN: (P32110) PROBABLE GLUTATHIONE S-TRANSFERASE (EC	glutathione S-transferase	0.26404	6.9642	7.0186	7.28264	0.135707	0.0292926	2.18142	0.0391173	0.671347	-3.62768		0.0443645	6.9642	7.11814	7.16251	0.201349	0.136417	0.366526	0.717165	0.889601	-6.17336		0.0991792	6.9642	5.82957	5.92875	0.224436	0.0946948	0.819389	0.42058	0.974342	-5.2025		0.771046	6.9642	7.0186	7.78965	0.135707	0.0296719	6.37015	1.34328e-06	0.0242296	4.33058
Ljwgs_060249.1_at	LjSGA_060249.1	3e-47	Lj0g3v0325829.1	1e-46	Lotus japonicus similar to At3g52125: unknown protein	SURP and G-patch domain-containing 1 isoform X1	0.293436	3.43654	3.45005	3.74349	0.15302	0.50933	1.17813	0.250228	0.855577	-4.8708		-1.84902	3.43654	4.69638	2.84737	0.176609	0.14261	-7.42367	1.112e-07	0.000336129	7.67782		-0.597124	3.43654	3.49086	2.89373	0.0391563	0.145479	-2.39741	0.0245975	0.770691	-3.29544		-0.377794	3.43654	3.45005	3.07226	0.15302	0.480012	-1.51682	0.142298	0.730896	-4.63234
Ljwgs_060826.1_at	LjSGA_060826.1	1e-128	Lj4g3v0216620.1	5e-128	Lotus japonicus similar to At5g10270: cdc2-like protein kinase	cyclin-dependent kinase C-2-like	-0.33744	3.32744	3.60327	3.26583	0.182393	0.487906	-1.99733	0.0571781	0.701472	-3.89545		-1.20499	3.32744	4.25079	3.0458	0.178033	0.0757465	-7.13241	2.18388e-07	0.000513809	7.0626		-0.544236	3.32744	3.45967	2.91543	0.122541	0.030879	-3.22137	0.00362872	0.551134	-1.86721		-0.466487	3.32744	3.60327	3.13678	0.182393	0.260041	-2.76117	0.0108294	0.519108	-2.6711
Ljwgs_063471.1_at	NA	NA	Lj1g3v1353680.1	7e-12	Lotus japonicus similar to At1g56070: elongation factor like protein	elongation factor 2	0.115572	2.48073	2.38088	2.49645	0.201667	0.31132	0.653681	0.519495	0.936243	-5.26149		-0.913437	2.48073	3.18651	2.27307	0.374185	0.0928554	-5.16645	2.68091e-05	0.00486723	2.61328		-0.284468	2.48073	2.57731	2.29284	0.128297	0.1236	-1.60897	0.120622	0.906825	-4.43203		-0.0567487	2.48073	2.38088	2.32413	0.201667	0.105443	-0.320974	0.750992	0.961688	-5.57809
Ljwgs_067084.1_s_at	chr1.CM0192.120.r2.m	4e-53	Lj3g3v0537470.1	1e-78	Lotus japonicus similar to At5g53000: PP2A regulatory subunit (TAP46)	PP2A regulatory subunit TAP46	-0.216402	3.78351	3.85643	3.64003	0.120707	0.235651	-1.18496	0.247567	0.853949	-4.86438		-1.29826	3.78351	4.42228	3.12402	0.216553	0.444646	-7.1089	2.30727e-07	0.000520223	7.01237		-0.390713	3.78351	4.08625	3.69554	0.0759091	0.0630205	-2.13944	0.0427123	0.826105	-3.69913		-0.358823	3.78351	3.85643	3.49761	0.120707	0.294223	-1.96482	0.0610435	0.655183	-4.01378
Ljwgs_068204.1.1_at	LjSGA_068204.1.1	2e-101	Lj5g3v0713360.1	7e-101	Lotus japonicus similar to At3g09970: unknown protein	calcineurin-like phosphoesterase	0.200847	4.41082	4.24854	4.44939	0.518629	0.400814	0.756801	0.456491	0.922255	-5.20118		-1.34599	4.41082	5.10577	3.75979	0.0707348	0.473373	-5.07174	3.40891e-05	0.00531429	2.38922		-0.799615	4.41082	5.18736	4.38774	0.108569	0.238954	-3.01298	0.00599239	0.617786	-2.24341		-0.47019	4.41082	4.24854	3.77835	0.518629	0.139562	-1.7717	0.0890677	0.687492	-4.29492
Ljwgs_077442.1_s_at	chr3.CM0115.330.r2.m	5e-71	Lj3g3v2661340.1	7e-35	Lotus japonicus similar to Q43817: (Q43817) LIPOXYGENASE (EC 1.13.11.12) (LIPOXIDASE) (	seed linoleate 9S-lipoxygenase	0.322384	4.49827	4.66679	4.98917	0.283864	0.714782	1.10033	0.282037	0.869029	-4.94155		-1.84073	4.49827	5.70367	3.86294	0.2022	0.286002	-6.28261	1.66214e-06	0.00131325	5.19682		-0.437698	4.49827	4.63375	4.19605	0.568903	0.279712	-1.49391	0.148153	0.921496	-4.57046		-0.683954	4.49827	4.66679	3.98283	0.283864	0.536503	-2.33441	0.0282166	0.591247	-3.42295
Ljwgs_077835.1_at	chr3.CM0460.330.r2.m	1e-149	Lj3g3v3599460.1	5e-149	Lotus japonicus similar to At2g43360: biotin synthase (Bio B)	biotin synthase	-0.0181268	6.5095	6.61538	6.59725	0.164457	0.407539	-0.0841069	0.933665	0.993871	-5.43813		-1.05902	6.5095	7.09734	6.03831	0.121023	0.376004	-4.91379	5.0933e-05	0.00635055	2.0146		-0.267694	6.5095	6.89108	6.62339	0.0976993	0.0597933	-1.24208	0.226137	0.944923	-4.84398		-0.480313	6.5095	6.61538	6.13506	0.164457	0.228407	-2.22862	0.0354045	0.607953	-3.59852
Ljwgs_084768.1_at	chr3.LjT37K03.70.r2.m	4e-109	Lj3g3v1239960.1	1e-108	Lotus japonicus similar to At3g44190: unknown protein	Apoptosis-inducing factor like A	-0.127942	9.85421	9.8377	9.70976	0.256104	0.216565	-0.891422	0.3815	0.902967	-5.10999		0.0911511	9.85421	9.97938	10.0705	0.0421629	0.110646	0.635086	0.531346	0.789519	-6.04005		0.0304695	9.85421	9.16677	9.19724	0.0915829	0.208633	0.212293	0.83366	0.996023	-5.46944		0.322939	9.85421	9.8377	10.1606	0.256104	0.115039	2.25004	0.0338266	0.605316	-3.56335
Ljwgs_088449.1_at	LjSGA_088449.1	8e-90	Lj1g3v3765010.2	3e-89	Lotus japonicus similar to At1g60170: unknown protein (At1g60170)	U4 U6 small nuclear ribonucleo Prp31-like	-0.246897	4.53826	4.73866	4.49177	0.161609	0.626064	-0.909097	0.372285	0.900658	-5.09699		-1.29298	4.53826	5.2657	3.97273	0.236537	0.421693	-4.76086	7.5196e-05	0.00765052	1.65106		-0.344219	4.53826	4.94639	4.60217	0.219076	0.171513	-1.26745	0.217084	0.941679	-4.81834		-0.660847	4.53826	4.73866	4.07781	0.161609	0.11572	-2.43331	0.0227318	0.570357	-3.25462
Ljwgs_089356.1_at	LjSGA_089356.1	0	Lj0g3v0062809.1	0	Lotus japonicus similar to At5g13810: unknown protein	glutaredoxin (GRX) family	-0.0970222	6.93096	7.13216	7.03514	0.120282	0.23783	-0.849685	0.403848	0.910786	-5.13975		-0.787038	6.93096	7.5546	6.76756	0.0359776	0.165082	-6.89259	3.83806e-07	0.000652437	6.54647		-0.20483	6.93096	6.84433	6.6395	0.0522952	0.0529887	-1.79383	0.0853752	0.884478	-4.19336		-0.454563	6.93096	7.13216	6.6776	0.120282	0.173245	-3.9809	0.000548004	0.270843	-0.291251
Ljwgs_090598.1_at	LjSGA_090598.1	2e-69	Lj0g3v0090629.1	9e-69	Lotus japonicus similar to At2g34670: unknown protein	NA	-0.281926	4.94104	5.25428	4.97235	0.250593	0.291862	-1.93721	0.0645036	0.715129	-3.97957		-1.00486	4.94104	5.4997	4.49484	0.147598	0.102251	-6.90478	3.72902e-07	0.000652437	6.5729		-0.42011	4.94104	5.02424	4.60413	0.137854	0.0671191	-2.88673	0.00807958	0.648959	-2.46728		-0.849396	4.94104	5.25428	4.40488	0.250593	0.0419107	-5.83651	4.98384e-06	0.0539381	3.35836
Ljwgs_103596.1_s_at	chr4.CM0175.340.r2.m	3e-63	Lj4g3v2882010.1	1e-62	Lotus japonicus similar to At5g50920: ATP-dependent Clp protease, ATP-binding subunit	chaperone , chloroplastic	0.0758391	3.07321	3.20877	3.28461	0.161944	0.263732	0.426739	0.67335	0.961623	-5.36411		-1.11148	3.07321	3.85447	2.74299	0.321832	0.101272	-6.25421	1.78143e-06	0.00131325	5.13274		-0.488456	3.07321	3.21052	2.72206	0.238043	0.153823	-2.7485	0.0111514	0.679878	-2.70816		-0.34396	3.07321	3.20877	2.86481	0.161944	0.0935296	-1.93543	0.0647327	0.661113	-4.05788
Ljwgs_105045.1_s_at	NA	NA	NA	NA	Lotus japonicus similar to At4g27210: putative protein	NA	0.188841	4.67775	4.77877	4.96761	0.190054	0.228172	1.56003	0.131767	0.783728	-4.46499		0.663054	4.67775	4.48923	5.15228	0.158571	0.124473	5.47753	1.22242e-05	0.00334771	3.34509		0.318207	4.67775	3.98269	4.3009	0.0741148	0.0463032	2.62873	0.0146745	0.708048	-2.91278		0.136246	4.67775	4.77877	4.91502	0.190054	0.105354	1.12553	0.271427	0.816938	-5.06571
Ljwgs_116217.1_at	chr6.CM0055.60.r2.m	2e-19	Lj6g3v2171780.1	8e-19	Lotus japonicus similar to At1g58440: unknown protein	squalene monooxygenase	-0.426955	4.16037	4.39949	3.97253	0.333053	0.138931	-2.60812	0.0153771	0.601655	-2.95643		-0.944866	4.16037	4.98784	4.04298	0.179785	0.0719726	-5.77187	5.85298e-06	0.00236034	4.03008		-0.134556	4.16037	3.90352	3.76896	0.177416	0.198704	-0.821957	0.419144	0.974342	-5.20073		-0.163007	4.16037	4.39949	4.23648	0.333053	0.22056	-0.995755	0.329245	0.844497	-5.18448
Ljwgs_118373.1_at	LjSGA_118373.1	3e-35	Lj3g3v3187350.1	6e-33	Lotus japonicus similar to At3g46440: dTDP-glucose 4-6-dehydratases-like protein	UDP-glucuronic acid decarboxylase 6	-0.0877979	7.19709	7.34727	7.25947	0.119158	0.16129	-0.660453	0.515215	0.935481	-5.25778		0.0579678	7.19709	7.03105	7.08901	0.110764	0.115998	0.436059	0.666668	0.864869	-6.14558		0.045633	7.19709	7.74641	7.79205	0.0670426	0.0341023	0.343271	0.734365	0.994301	-5.43802		-0.434853	7.19709	7.34727	6.91242	0.119158	0.279009	-3.27115	0.0032145	0.409233	-1.70391
Ljwgs_120841.1_s_at	chr4.CM0003.1080.r2.m	0	Lj4g3v1881890.1	0	Lotus japonicus similar to At5g35440: putative protein	CCR4-NOT transcription complex subunit 10 isoform X2	-0.0336747	3.26837	3.3756	3.34193	0.109999	0.0885004	-0.278122	0.783287	0.976597	-5.40833		-0.648341	3.26837	3.66456	3.01622	0.0722106	0.168802	-5.35469	1.66559e-05	0.00390173	3.05696		-0.391041	3.26837	3.54166	3.15062	0.160998	0.143578	-3.22964	0.00355651	0.545194	-1.85213		-0.501114	3.26837	3.3756	2.87449	0.109999	0.109795	-4.13874	0.000367195	0.242318	0.0270266
Ljwgs_123049.1_at	LjSGA_123049.1	0	Lj0g3v0263699.1	0	Lotus japonicus similar to At1g74510: unknown protein	F-box kelch-repeat At1g74510	-0.182858	3.74162	3.97739	3.79453	0.140177	0.37532	-0.988198	0.332856	0.889261	-5.03595		-1.55206	3.74162	4.64555	3.09349	0.172742	0.17316	-8.3876	1.29007e-08	0.000174523	9.6197		-0.763615	3.74162	4.06729	3.30368	0.136745	0.0905956	-4.12671	0.000378592	0.362953	-0.181174		-0.278527	3.74162	3.97739	3.69886	0.140177	0.23192	-1.50521	0.145242	0.733958	-4.64672
Ljwgs_125790.1.1_x_at	chr4.CM0026.290.r2.m	5e-39	Lj0g3v0002619.1	1e-40	Lotus japonicus similar to O04892: (O04892) CYTOCHROME P450 LIKE_TBP (EC 1.14.14.1)	NA	0.210927	9.02632	9.35451	9.56544	0.699433	0.22826	1.08698	0.287781	0.871835	-4.95327		-1.06297	9.02632	9.74446	8.68149	0.064429	0.0886515	-5.47785	1.22143e-05	0.00334771	3.34584		-0.884506	9.02632	9.42876	8.54426	0.0290996	0.116764	-4.55815	0.000126114	0.235324	0.625139		-0.694372	9.02632	9.35451	8.66014	0.699433	0.114038	-3.57832	0.00150703	0.340446	-1.09839
Ljwgs_126833.1_at	LjSGA_126833.1	0	Lj1g3v1857400.1	0	Lotus japonicus hypothetical protein	NA	0.265561	4.8195	4.51219	4.77776	0.0617552	0.0365854	2.35501	0.0269826	0.635948	-3.36238		-0.021058	4.8195	5.05034	5.02929	0.0142076	0.0402635	-0.186744	0.853422	0.948951	-6.22305		0.337228	4.8195	4.24181	4.57903	0.282345	0.13978	2.99056	0.00632094	0.620279	-2.28342		0.314134	4.8195	4.51219	4.82633	0.0617552	0.0794551	2.78576	0.0102292	0.514427	-2.62593
TC13920_at	NA	NA	Lj4g3v0070940.1	4e-160	similar to UP|O82978 (O82978) A2-5a orf7, partial (6%)	Actin-depolymerizing factor 2	-0.319487	4.85758	5.35932	5.03983	0.143728	0.299098	-1.94954	0.0629376	0.71063	-3.96246		-0.963957	4.85758	5.17038	4.20643	0.139829	0.372219	-5.88216	4.45005e-06	0.00207591	4.28456		-0.170966	4.85758	4.60362	4.43265	0.159179	0.190778	-1.04325	0.307165	0.960477	-5.02912		-0.255454	4.85758	5.35932	5.10387	0.143728	0.12802	-1.55881	0.132055	0.723781	-4.57956
TM0685.12_at	chr1.LjT04N09.160.r2.d	0	Lj1g3v0826050.1	0	Lotus japonicus similar to At1g01720: unknown protein with NAC domain protein	NAC domain-containing 2	0.0235862	8.49835	9.32588	9.34947	0.319086	0.19186	0.155275	0.877895	0.987864	-5.4309		0.332944	8.49835	8.08826	8.42121	0.119941	0.303532	2.19187	0.0382661	0.217573	-4.05178		0.171872	8.49835	6.98912	7.16099	0.167734	0.0686269	1.13149	0.268964	0.955423	-4.95046		0.80674	8.49835	9.32588	10.1326	0.319086	0.148699	5.31102	1.85968e-05	0.100633	2.35898
TM0843.6_at	LjT13K07.40.r2.d	0	Lj0g3v0083289.1	0	Lotus japonicus similar to At2g47550: unknown protein	pectinesterase pectinesterase inhibitor	0.321105	3.25836	2.83381	3.15491	0.118678	0.242421	1.86796	0.0739513	0.72464	-4.0743		-0.0063897	3.25836	2.94594	2.93955	0.213995	0.177097	-0.0371707	0.970655	0.990216	-6.23982		0.109499	3.25836	3.36057	3.47007	0.157309	0.201024	0.636986	0.530128	0.980219	-5.31475		0.215403	3.25836	2.83381	3.04921	0.118678	0.308175	1.25306	0.222184	0.787338	-4.93652
TM1092.7_at	CM1092.60.r2.m	1e-164	Lj0g3v0001729.1	5e-164	Lotus japonicus similar to At1g05030: sugar transporter like protein	NA	0.00251794	3.70305	3.4914	3.49392	0.18528	0.277523	0.015263	0.987948	0.998801	-5.44103		-0.770109	3.70305	4.20924	3.43913	0.261165	0.0526579	-4.66816	9.52497e-05	0.00864806	1.43047		-0.320138	3.70305	3.64463	3.32449	0.044049	0.256522	-1.94058	0.0640732	0.858833	-3.99068		0.213793	3.70305	3.4914	3.70519	0.18528	0.0774609	1.29595	0.207246	0.777826	-4.89038
chr1.CM0012.80_at	chr1.CM0012.2360.r2.d	0	Lj1g3v4690420.1	0	Lotus japonicus similar to At2g36800: putative glucosyl transferase	UDP-glycosyltransferase 73C2-like	0.209546	3.99832	3.72451	3.93406	0.198962	0.103725	1.66121	0.109603	0.765676	-4.34239		0.250887	3.99832	3.72622	3.97711	0.257833	0.0681986	1.98895	0.0581527	0.272948	-4.40939		0.163552	3.99832	3.56365	3.7272	0.050047	0.0722411	1.29659	0.207029	0.939691	-4.78836		0.652205	3.99832	3.72451	4.37672	0.198962	0.196636	5.17047	2.65372e-05	0.111593	2.08556
chr1.CM0104.41_at	NA	NA	Lj1g3v3958310.1	0	Lotus japonicus similar to At5g18230: unknown protein	CCR4-NOT transcription complex subunit 3	-0.234844	3.08398	3.26117	3.02632	0.0973411	0.380285	-1.48428	0.150673	0.795747	-4.55281		-0.977842	3.08398	3.82501	2.84717	0.0606038	0.219359	-6.18026	2.13448e-06	0.00131325	4.96549		-0.103157	3.08398	3.07266	2.96951	0.1273	0.190086	-0.651982	0.520571	0.980219	-5.30653		-0.408601	3.08398	3.26117	2.85256	0.0973411	0.226822	-2.58249	0.0162951	0.540186	-2.99365
chr1.CM0113.75.2_at	chr1.CM0113.1320.r2.d	0	Lj1g3v3384740.1	0	Lotus japonicus similar to At1g20760: unknown protein	epidermal growth factor receptor substrate 15-like 1 isoform X2	-0.0299993	5.23708	5.24207	5.21207	0.192679	0.299207	-0.177817	0.86035	0.985512	-5.42771		-1.01661	5.23708	5.81993	4.80331	0.115016	0.382101	-6.02584	3.11954e-06	0.00161398	4.61405		-0.459919	5.23708	5.42922	4.9693	0.0881352	0.186095	-2.72611	0.0117425	0.689567	-2.7467		-0.0884447	5.23708	5.24207	5.15362	0.192679	0.160126	-0.524245	0.604888	0.927261	-5.50072
chr1.CM0433.22_at	chr1.CM0433.150.r2.d	0	Lj1g3v1818790.1	0	Lotus japonicus similar to At2g25140: putative ATP-dependent CLPB protein	Chaperone 4, mitochondrial	-0.110412	6.53579	6.23944	6.12903	0.272691	0.118307	-0.876761	0.389257	0.905164	-5.12059		-0.608297	6.53579	6.78154	6.17324	0.201735	0.150677	-4.83035	6.29911e-05	0.00712055	1.81633		-0.153628	6.53579	6.77548	6.62185	0.123896	0.0721901	-1.21993	0.234274	0.948295	-4.86599		0.135671	6.53579	6.23944	6.37511	0.272691	0.118694	1.07733	0.291979	0.826879	-5.11134
chr1.TM0240.20_at	chr1.LjT37A17.120.r2.m	0	Lj1g3v3441400.1	0	Lotus japonicus similar to At3g09270: putative glutathione transferase	tau class glutathione S-transferase	0.0679759	9.78324	9.58541	9.65338	0.150051	0.200503	0.43086	0.670392	0.961623	-5.36263		0.169495	9.78324	9.15208	9.32157	0.124411	0.297275	1.07433	0.293294	0.611152	-5.6758		-0.000238155	9.78324	9.86582	9.86558	0.0702294	0.159303	-0.00150953	0.998808	0.99989	-5.48896		0.418345	9.78324	9.58541	10.0038	0.150051	0.181874	2.65165	0.0139282	0.532581	-2.87001
chr2.CM0201.55_at	chr2.CM0081.500.r2.d	0	Lj2g3v1014110.1	0	Lotus japonicus similar to Q43677: (Q43677) AUXIN-INDUCED PROTEIN	2-methylene-furan-3-one reductase-like	0.579231	3.05281	2.63535	3.21458	0.637945	1.05814	1.40804	0.171864	0.807191	-4.63766		-0.0434225	3.05281	2.26334	2.21991	0.149498	0.305765	-0.105555	0.916807	0.971916	-6.23493		0.0947694	3.05281	2.48957	2.58433	0.132164	0.103953	0.230374	0.819742	0.995524	-5.46598		0.803833	3.05281	2.63535	3.43918	0.637945	0.987457	1.95403	0.0623761	0.658375	-4.03003
chr2.CM0308.33_at	chr2.CM0308.500.r2.m	4e-83	Lj2g3v3022870.1	1e-82	Lotus japonicus similar to At5g19380: unknown protein	AC069473_8gypsy Ty-3 retroelement poly 69905-74404	-0.0758563	2.86558	3.10125	3.0254	0.226037	0.290035	-0.394281	0.696835	0.965256	-5.37534		-0.0399858	2.86558	2.6903	2.65031	0.187946	0.186851	-0.207836	0.837101	0.942805	-6.21888		0.0714226	2.86558	2.16078	2.23221	0.212433	0.0891454	0.371236	0.7137	0.993813	-5.42941		-0.0885634	2.86558	3.10125	3.01269	0.226037	0.170783	-0.460329	0.649399	0.93826	-5.52899
chr2.CM0608.36_at	chr2.CM0608.1300.r2.m	0	Lj2g3v1349220.1	0	Lotus japonicus similar to At1g27090: unknown protein	Glycine-rich , isoform 1	0.433262	4.77954	4.64538	5.07864	0.437888	0.421795	2.08817	0.0475017	0.684738	-3.76517		-1.0379	4.77954	5.47615	4.43825	0.329472	0.149421	-5.00231	4.06646e-05	0.00573043	2.22468		-0.694759	4.77954	5.37248	4.67772	0.128425	0.0364161	-3.3485	0.00266027	0.506881	-1.63437		-0.533184	4.77954	4.64538	4.11219	0.437888	0.127061	-2.56976	0.0167695	0.542843	-3.01622
chr2.CM0783.15_s_at	chr1.CM0221.210.r2.d	1e-15	Lj1g3v4327740.1	4e-15	Lotus japonicus similar to At3g12100: unknown protein	metal tolerance C2	-0.334973	5.29153	5.57349	5.23852	0.0634261	0.131912	-3.09128	0.00496879	0.52838	-2.13329		-0.992783	5.29153	5.52225	4.52947	0.0611504	0.198993	-9.16183	2.50013e-09	6.76449e-05	11.0733		-0.142548	5.29153	5.40573	5.26318	0.118948	0.0813464	-1.31549	0.2007	0.938603	-4.76859		-0.216532	5.29153	5.57349	5.35696	0.0634261	0.13427	-1.99825	0.0570723	0.647935	-3.96307
chr2.CM0803.95.1_s_at	chr1.CM0269.240.r2.m	7e-19	Lj4g3v1331600.1	3e-18	Lotus japonicus similar to Q9ME51: (Q9ME51) HYPOTHETICAL 6.2 KDA PROTEIN	hypothetical chloroplast RF68 (chloroplast)	-0.782509	9.3379	9.21738	8.43487	0.303683	0.339427	-3.87524	0.00071575	0.4533	-0.723885		0.95523	9.3379	8.73506	9.69029	0.0989049	0.0755137	4.73061	8.12268e-05	0.00793114	1.57907		1.02325	9.3379	9.04841	10.0717	0.156976	0.0582722	5.06747	3.44605e-05	0.156441	1.55941		0.484391	9.3379	9.21738	9.70177	0.303683	0.517763	2.39886	0.0245195	0.57679	-3.31369
chr3.CM0091.34_at	chr3.CM0091.590.r2.m	0	Lj3g3v3338140.1	0	Lotus japonicus similar to At5g66580: unknown protein	NA	0.589355	5.50999	5.27028	5.85964	0.306719	0.0577033	3.71704	0.00106558	0.457633	-1.01175		-0.283388	5.50999	6.12589	5.84251	0.170189	0.256117	-1.78732	0.0864477	0.333567	-4.74009		-0.12263	5.50999	4.52208	4.39945	0.0285609	0.207002	-0.77342	0.44678	0.974783	-5.2333		0.937216	5.50999	5.27028	6.2075	0.306719	0.228134	5.91098	4.14331e-06	0.0539381	3.49677
chr3.CM0127.38_at	chr3.CM0127.740.r2.m	1e-145	Lj3g3v3640120.1	2e-43	Lotus japonicus similar to Q9M4A9: (Q9M4A9) BETA-1,3 GLUCANASE PRECURSOR (EC 3.2.1.39)	glucan endo-1,3-beta-glucosidase	0.0670783	4.55346	4.90993	4.97701	0.332487	0.18658	0.424076	0.675265	0.961623	-5.36507		-0.832101	4.55346	5.08017	4.24806	0.255888	0.0930352	-5.26062	2.11229e-05	0.00428099	2.83553		-0.54718	4.55346	4.59355	4.04637	0.207598	0.134623	-3.45933	0.0020247	0.482585	-1.42977		-0.498859	4.55346	4.90993	4.41108	0.332487	0.0562783	-3.15383	0.00427375	0.437175	-1.93139
chr3.CM0690.10.1_at	chr3.CM0690.390.r2.d	0	Lj3g3v1906610.1	0	Lotus japonicus similar to Q41650: (Q41650) CREB-LIKE PROTEIN	transcription factor TGA6-like	-0.309004	2.62412	2.88061	2.57161	0.178741	0.0367941	-1.70725	0.100606	0.754319	-4.28469		-1.4685	2.62412	3.53299	2.06449	0.323396	0.409252	-8.11347	2.35069e-08	0.000242716	9.08236		-0.150746	2.62412	2.61955	2.4688	0.0366924	0.239138	-0.832874	0.413079	0.974342	-5.19315		-0.436266	2.62412	2.88061	2.44435	0.178741	0.191384	-2.41037	0.0239082	0.572117	-3.294
chr3.TM0984.4.1_at	chr3.CM0846.80.r2.d	7e-132	Lj3g3v0510900.1	3e-131	Lotus japonicus similar to At1g73310: putative serine carboxypeptidase	1-O-acylglucose:anthocyanin acyltransferase	-0.224323	5.3791	4.72625	4.50193	0.292056	0.520345	-1.01791	0.318814	0.884056	-5.01182		-1.68057	5.3791	7.13715	5.45658	0.24956	0.284385	-7.62592	7.00471e-08	0.000315872	8.09734		-0.323315	5.3791	5.4045	5.08118	0.176606	0.197828	-1.4671	0.155254	0.925524	-4.60154		-0.00482124	5.3791	4.72625	4.72143	0.292056	0.184887	-0.0218773	0.982726	0.997342	-5.62456
chr4.CM0007.37_s_at	chr4.CM0007.1220.r2.m	2e-107	Lj4g3v0286110.2	6e-107	Lotus japonicus similar to O24097: (O24097) MTN19 GENE PRECURSOR	NA	-0.120369	10.2647	10.8458	10.7255	0.437085	0.221035	-0.729318	0.472823	0.925982	-5.21807		0.0563072	10.2647	11.36	11.4163	0.0991962	0.105914	0.341167	0.735929	0.899195	-6.18231		0.141633	10.2647	7.88861	8.03024	0.020955	0.2298	0.858158	0.399244	0.974088	-5.17523		0.334318	10.2647	10.8458	11.1802	0.437085	0.221087	2.02564	0.05399	0.644041	-3.92108
chr4.CM0042.18_at	chr4.CM0042.1150.r2.m	0	Lj4g3v3112980.1	0	Lotus japonicus similar to At3g02760: putative histidyl tRNA synthetase	histidine--tRNA ligase	-0.0322804	7.6858	7.70944	7.67716	0.208385	0.0826743	-0.253303	0.802178	0.978405	-5.41392		-0.609258	7.6858	7.74439	7.13513	0.305545	0.0908615	-4.78082	7.14664e-05	0.00741064	1.69853		-0.0391223	7.6858	7.77056	7.73144	0.0788084	0.0922303	-0.306991	0.761482	0.994454	-5.44819		-0.0995892	7.6858	7.70944	7.60986	0.208385	0.195295	-0.781472	0.442121	0.885622	-5.35123
chr4.CM0337.32.6_at	chr4.CM0337.480.r2.m	2e-42	Lj4g3v0336110.1	9e-42	Lotus japonicus similar to At1g09380: nodulin N21 like protein	nodulin 21 -like transporter family	0.169664	5.36359	5.31702	5.48669	0.408617	0.0558004	0.741892	0.465309	0.924041	-5.21042		-0.17798	5.36359	5.91211	5.73413	0.218041	0.283855	-0.778256	0.443978	0.733252	-5.94076		0.270745	5.36359	3.94854	4.21929	0.0185795	0.262969	1.18389	0.247983	0.951952	-4.90108		0.241936	5.36359	5.31702	5.55896	0.408617	0.292469	1.05791	0.300565	0.831766	-5.12922
chr4.CM0337.32.7_at	chr4.CM0337.490.r2.m	0	Lj4g3v0336110.1	0	Lotus japonicus similar to At1g09380: nodulin N21 like protein	nodulin 21 -like transporter family	-0.133216	5.83658	6.17403	6.04081	0.333153	0.20694	-0.563976	0.577972	0.946608	-5.30706		0.0102389	5.83658	6.30059	6.31083	0.320794	0.221021	0.043347	0.965781	0.988542	-6.23957		0.409951	5.83658	4.0184	4.42835	0.364701	0.439557	1.73555	0.095392	0.896901	-4.27069		0.110484	5.83658	6.17403	6.28451	0.333153	0.272487	0.467738	0.644167	0.937179	-5.52589
chr4.CM0337.33_at	chr4.CM0337.520.r2.m	7e-75	Lj4g3v0336150.1	3e-74	Lotus japonicus similar to At1g68170: MtN21-like protein	Auxin-induced 5NG4	-0.219453	4.49483	4.43933	4.21987	0.177831	0.0689375	-1.80283	0.0839113	0.737484	-4.16119		-0.25665	4.49483	4.94388	4.68723	0.172867	0.105719	-2.10841	0.0455562	0.23949	-4.20172		0.411694	4.49483	3.73314	4.14483	0.0513789	0.104235	3.38212	0.00244936	0.504883	-1.57244		-0.0973674	4.49483	4.43933	4.34196	0.177831	0.219335	-0.799886	0.431577	0.882946	-5.33838
chr5.CM0456.12_s_at	chr5.CM0456.90.r2.d	2e-11	Lj5g3v1961200.1	8e-11	Lotus japonicus similar to At3g59140: ABC transporter-like protein	ABC transporter C family member 10-like	-0.15504	8.19836	8.16106	8.00602	0.0939321	0.258544	-1.10542	0.279873	0.867851	-4.93706		0.104191	8.19836	7.7436	7.84779	0.255396	0.158403	0.742869	0.464728	0.747639	-5.96709		0.103097	8.19836	8.0947	8.1978	0.0102982	0.0355629	0.735069	0.469378	0.978454	-5.25771		0.210201	8.19836	8.16106	8.37126	0.0939321	0.014798	1.49871	0.146911	0.733958	-4.65474
chr5.CM0909.43_at	chr5.CM0909.150.r2.m	0	Lj5g3v1696980.1	0	Lotus japonicus similar to Q9FQE3: (Q9FQE3) GLUTATHIONE S-TRANSFERASE GST 15 (EC 2.5.1.	glutathione S-transferase, amino-terminal domain	0.0162394	10.8303	9.77249	9.78873	0.571349	0.427853	0.0611841	0.951716	0.995566	-5.43954		0.509313	10.8303	9.46299	9.9723	0.16516	0.345756	1.91891	0.0668922	0.293275	-4.52719		0.327562	10.8303	11.441	11.7686	0.164341	0.257629	1.23413	0.229031	0.946455	-4.85191		1.08009	10.8303	9.77249	10.8526	0.571349	0.298133	4.06939	0.000437897	0.257564	-0.112844
chr6.TM0508.16_at	chr1.CM0122.2460.r2.m	1e-150	Lj0g3v0211359.1	0	Lotus japonicus similar to At5g49910: heat shock protein 70 (Hsc70-7)	stromal 70 kDa heat shock-related , chloroplastic	0.268632	2.70488	2.46582	2.73445	0.0810743	0.321003	2.10863	0.0455353	0.681321	-3.73532		-0.948656	2.70488	3.44118	2.49253	0.0843851	0.0782003	-7.44652	1.05516e-07	0.000336129	7.72552		-0.199227	2.70488	2.87355	2.67432	0.141494	0.151989	-1.56384	0.130869	0.911376	-4.48728		0.0860214	2.70488	2.46582	2.55184	0.0810743	0.140679	0.675228	0.505946	0.903395	-5.41983
gi45401915_at	NA	NA	NA	NA	AV778256 Lotus japonicus Pods (20-30 mm in length) Lotus corniculatus var. japonicus cDNA clone MPDL035f12_f 3 , mRNA sequence reverse complement	NA	-0.625889	3.77819	3.78156	3.15567	0.325244	0.388269	-3.54622	0.00163234	0.480035	-1.32144		0.803633	3.77819	3.47845	4.28208	0.159728	0.173317	4.5533	0.000127684	0.00998314	1.15705		-0.0159004	3.77819	3.62394	3.60804	0.0426973	0.119439	-0.0900902	0.928959	0.997953	-5.48544		0.25287	3.77819	3.78156	4.03443	0.325244	0.0739251	1.43273	0.164756	0.747285	-4.73451
gi45407893_at	NA	NA	NA	NA	BP030733 Lotus corniculatus var. japonicus flower Lotus corniculatus var. japonicus cDNA clone MF046f05_f 3 , mRNA sequence reverse complement	NA	-0.172362	2.56288	2.47681	2.30445	0.214384	0.0826809	-1.20329	0.24053	0.852251	-4.84701		-0.0640111	2.56288	2.4614	2.39739	0.178932	0.23338	-0.446872	0.65895	0.860946	-6.14083		-0.0953935	2.56288	2.36339	2.26799	0.185063	0.0429351	-0.665957	0.511751	0.980219	-5.29871		0.561163	2.56288	2.47681	3.03798	0.214384	0.240198	3.91757	0.000643187	0.274412	-0.418787
gi45621874_at	NA	NA	Lj4g3v2593560.1	5e-111	BP065129 Lotus corniculatus var. japonicus mature nodule Lotus corniculatus var. japonicus cDNA clone GENLf052d06 3 , mRNA sequence reverse complement	serine arginine repetitive matrix 2-like	-0.0329993	5.36023	5.19661	5.16361	0.0411224	0.306442	-0.251501	0.803555	0.978608	-5.4143		-0.183013	5.36023	5.45124	5.26822	0.0677439	0.091083	-1.39482	0.175772	0.47983	-5.30387		-0.00960427	5.36023	5.16602	5.15642	0.081184	0.183498	-0.073198	0.942252	0.997953	-5.48664		0.203792	5.36023	5.19661	5.4004	0.0411224	0.0670022	1.55318	0.133391	0.723906	-4.5867
gi45637914_at	NA	NA	Lj5g3v0529500.1	5e-09	BP081253 Lotus japonicus roots Lotus corniculatus var. japonicus cDNA clone MR068g10_f 3 , mRNA sequence reverse complement	receptor-like cytosolic serine threonine- kinase RBK2	-0.242511	5.62092	5.38401	5.1415	0.283147	0.111892	-1.62899	0.116294	0.77237	-4.38207		-0.0650773	5.62092	5.68519	5.62011	0.0710718	0.0760058	-0.437137	0.665897	0.864532	-6.14511		-0.0126306	5.62092	5.42621	5.41358	0.081497	0.158377	-0.0848422	0.933086	0.997953	-5.48584		0.400817	5.62092	5.38401	5.78483	0.283147	0.231937	2.69237	0.0126898	0.52221	-2.79649
gi6325838_at	NA	NA	Lj5g3v2263870.1	6e-153	Ljirnpest21-654-b1 Ljirnp Lambda HybriZap two-hybrid library Lotus corniculatus var. japonicus cDNA clone LP654-21-b1 5 , mRNA sequence	ASPARTIC PROTEASE IN GUARD CELL 2-like	-0.242208	3.57157	3.27653	3.03432	0.139348	0.153745	-1.54719	0.134827	0.786113	-4.48012		-1.18578	3.57157	4.68511	3.49932	0.289782	0.206586	-7.57461	7.87216e-08	0.000315882	7.9915		-0.482933	3.57157	3.88061	3.39767	0.138691	0.10966	-3.0849	0.00504538	0.599406	-2.11444		-0.136319	3.57157	3.27653	3.14021	0.139348	0.122127	-0.870782	0.392449	0.866873	-5.28628
gi6956747_at	NA	NA	Lj4g3v0151560.1	7e-178	Ljirnpest24-947-e4 Ljirnp Lambda HybriZap two-hybrid library Lotus corniculatus var. japonicus cDNA clone LP947-24-e4 5 , mRNA sequence	NA	-0.461756	9.13271	9.08395	8.6222	0.067758	0.357454	-3.64509	0.00127585	0.464786	-1.14239		0.605703	9.13271	8.76113	9.36683	0.15047	0.120301	4.78139	7.1362e-05	0.00741064	1.6999		0.794894	9.13271	8.80453	9.59942	0.132596	0.0687479	6.27486	1.69387e-06	0.027867	3.63812		0.170782	9.13271	9.08395	9.25474	0.067758	0.10374	1.34815	0.190124	0.767488	-4.83245
gi7678056_at	NA	NA	Lj1g3v1785740.1	1e-114	AV428674 Lotus japonicus young plants (two-week old) Lotus corniculatus var. japonicus cDNA clone MWL077b04_r 5 , mRNA sequence	NA	-0.473787	2.32958	2.7947	2.32091	0.240345	0.160529	-3.52645	0.0017145	0.4883	-1.35716		-1.0614	2.32958	3.22261	2.16121	0.271278	0.0752983	-7.90013	3.7758e-08	0.0002554	8.65594		-0.14757	2.32958	2.10195	1.95438	0.0684527	0.106767	-1.09838	0.282871	0.957833	-4.98064		-0.640922	2.32958	2.7947	2.15378	0.240345	0.0677223	-4.77045	7.33815e-05	0.159733	1.29596
gi7723043_at	chr5.CM0909.770.r2.m	2e-88	Lj5g3v1699010.1	3e-131	AV410189 Lotus japonicus young plants (two-week old) Lotus corniculatus var. japonicus cDNA clone MWL068a07_r 5 , mRNA sequence	malate dehydrogenase [NADP], chloroplastic	-0.126899	5.03536	5.3688	5.2419	0.117142	0.561127	-0.526174	0.603568	0.952183	-5.32431		-1.09784	5.03536	5.83697	4.73912	0.19985	0.595634	-4.55208	0.00012808	0.00998314	1.15417		-0.171315	5.03536	4.84191	4.6706	0.167372	0.128471	-0.71034	0.484299	0.980149	-5.27282		-0.296762	5.03536	5.3688	5.07204	0.117142	0.226686	-1.23049	0.230368	0.795222	-4.96026
gi7743760_at	NA	NA	Lj1g3v2124800.1	6e-107	AV414584 Lotus japonicus young plants (two-week old) Lotus corniculatus var. japonicus cDNA clone MWM246a11_r 5 , mRNA sequence	U-box domain-containing 45-like	-0.283767	4.02299	3.62321	3.33945	0.00903313	0.18249	-2.10713	0.0456774	0.681321	-3.73752		-0.919677	4.02299	4.77517	3.85549	0.207281	0.179532	-6.82913	4.46106e-07	0.000652437	6.40848		-0.204791	4.02299	3.9436	3.73881	0.0704922	0.131647	-1.52069	0.141326	0.915362	-4.53896		0.288285	4.02299	3.62321	3.9115	0.00903313	0.0830639	2.14068	0.0426015	0.621709	-3.74067
gi7775353_at	NA	NA	Lj3g3v2563430.2	7e-137	AV421560 Lotus japonicus young plants (two-week old) Lotus corniculatus var. japonicus cDNA clone MWM196c11_r 5 , mRNA sequence	ubiquitin-conjugating enzyme E2 34-like	0.0286965	6.70369	6.73692	6.76561	0.0852805	0.147795	0.198549	0.844278	0.983396	-5.4244		-0.896596	6.70369	7.18172	6.28513	0.0269809	0.336194	-6.20348	2.01656e-06	0.00131325	5.01807		-0.37534	6.70369	6.99578	6.62044	0.0218118	0.0681832	-2.59695	0.015771	0.712777	-2.96637		-0.296756	6.70369	6.73692	6.44016	0.0852805	0.209531	-2.05323	0.0510363	0.637321	-3.87841
BM1386.30_at	chr6.CM0367.500.r2.d	0	Lj6g3v1786760.1	0	Lotus japonicus similar to At1g12030: hypothetical protein	NA	0.215309	4.74382	6.24245	6.45776	0.593643	0.249499	0.756923	0.456419	0.922255	-5.2011		0.0269654	4.74382	4.04777	4.07473	0.491304	0.357145	0.0947973	0.925258	0.974729	-6.23601		-0.128544	4.74382	3.30878	3.18023	0.155633	0.278179	-0.451899	0.655375	0.98776	-5.40086		0.147654	4.74382	6.24245	6.3901	0.593643	0.254747	0.519079	0.608431	0.927945	-5.50314
BM1736.2_at	chr1.CM0122.2430.r2.m	3e-115	Lj1g3v4865360.2	1e-114	Lotus japonicus similar to At2g47500: kinesin heavy chain like protein	P-loop nucleoside triphosphate hydrolase superfamily	-0.339295	3.37845	3.90928	3.56998	0.273499	0.126517	-2.26406	0.0328296	0.655887	-3.50284		-0.921256	3.37845	3.82189	2.90064	0.250844	0.280226	-6.14738	2.31362e-06	0.00140671	4.8909		-0.364724	3.37845	3.42296	3.05824	0.0501956	0.0609323	-2.43374	0.0227099	0.761741	-3.23654		-0.6589	3.37845	3.90928	3.25038	0.273499	0.255882	-4.39673	0.00019037	0.204168	0.547111
CAD31382.1_at	NA	NA	NA	NA	fixU encoding PROBABLE NITROGEN FIXATION PROTEIN FIXU fixU from gi|20804067:119579-119791 Mesorhizobium loti R7A symbiosis island; segment 3 4	NA	0.380353	5.03738	4.96437	5.34472	0.142975	0.186783	2.53619	0.0180839	0.612934	-3.07389		0.801545	5.03738	4.68618	5.48773	0.17028	0.175262	5.34469	1.70816e-05	0.00391667	3.03344		0.302495	5.03738	4.88796	5.19045	0.0473117	0.159991	2.01704	0.0549421	0.838391	-3.88078		0.0423136	5.03738	4.96437	5.00668	0.142975	0.282454	0.282147	0.780236	0.968047	-5.58868
CM0345.27_at	NA	NA	Lj0g3v0308779.1	1e-72	Lotus japonicus similar to At2g01050: hypothetical protein	NA	0.0389925	3.38042	3.3735	3.41249	0.0673277	0.0804998	0.309589	0.75953	0.973769	-5.40051		0.376841	3.38042	3.19203	3.56887	0.121339	0.241612	2.992	0.00629925	0.0800543	-2.4479		0.30368	3.38042	3.05914	3.36282	0.0645768	0.16429	2.41113	0.0238685	0.770691	-3.27326		-0.00452649	3.38042	3.3735	3.36897	0.0673277	0.167403	-0.0359389	0.971627	0.995879	-5.62419
CM0385.42_at	chr6.CM0385.50.r2.d	0	Lj6g3v1525950.1	0	Lotus japonicus similar to At3g06720: importin alpha	Importin subunit alpha-1	0.256559	7.98211	7.88994	8.1465	0.135774	0.201352	1.87082	0.0735393	0.72464	-4.07044		-0.668379	7.98211	8.42219	7.75381	0.0670923	0.136058	-4.87379	5.63933e-05	0.00667107	1.91958		-0.228202	7.98211	8.07546	7.84726	0.140484	0.0894472	-1.66404	0.109031	0.903109	-4.36297		-0.183642	7.98211	7.88994	7.7063	0.135774	0.145465	-1.33911	0.193007	0.769624	-4.84262
CM0680.20_at	NA	NA	Lj4g3v2249160.1	1e-129	Lotus japonicus similar to At3g53480: ABC transporter - like protein	pleiotropic drug resistance 3-like	-0.0516585	9.44156	8.87471	8.82305	0.26114	0.468583	-0.259657	0.79733	0.977747	-5.41254		0.595186	9.44156	8.24762	8.84281	0.106991	0.269269	2.99165	0.00630457	0.0800552	-2.44866		-0.246782	9.44156	10.2629	10.0161	0.122385	0.306737	-1.24043	0.226736	0.944923	-4.84563		0.700444	9.44156	8.87471	9.57515	0.26114	0.132204	3.52072	0.00173904	0.36084	-1.21284
CM0680.8.1_at	NA	NA	Lj4g3v2249160.1	2e-127	Lotus japonicus similar to At3g53480: ABC transporter - like protein	pleiotropic drug resistance 3-like	-0.0269003	9.4938	8.94704	8.92014	0.182135	0.308448	-0.134932	0.893784	0.989147	-5.4334		0.462273	9.4938	8.30628	8.76855	0.119149	0.379096	2.31877	0.0291875	0.188768	-3.81663		-0.277536	9.4938	10.353	10.0754	0.131188	0.31899	-1.39213	0.176575	0.929429	-4.68603		0.615772	9.4938	8.94704	9.56281	0.182135	0.109964	3.08873	0.00499926	0.459963	-2.0565
CM0905.2_at	CM0905.30.r2.d	3e-115	Lj0g3v0240739.1	1e-114	Lotus japonicus similar to At5g51180: unknown protein	lipase ROG1	0.132474	4.97702	5.05472	5.18719	0.472655	0.333896	0.575293	0.570416	0.9447	-5.30166		-1.38576	4.97702	5.90318	4.51742	0.0929434	0.2566	-6.01791	3.18118e-06	0.00161398	4.59591		-0.267763	4.97702	4.90253	4.63476	0.340261	0.133423	-1.16281	0.256272	0.952752	-4.92118		-0.326975	4.97702	5.05472	4.72774	0.472655	0.408508	-1.41995	0.168408	0.751108	-4.74964
CM1488.53.1_at	chr3.CM1488.260.r2.d	2e-143	Lj3g3v0290540.2	6e-143	Lotus japonicus similar to At1g51720: hypothetical protein	NADP-specific glutamate dehydrogenase	-0.169732	3.89676	4.04448	3.87475	0.0356611	0.543107	-0.820668	0.419865	0.914919	-5.15965		-0.994841	3.89676	4.34442	3.34958	0.202212	0.256136	-4.81014	6.63202e-05	0.0072726	1.76827		-0.321097	3.89676	4.21483	3.89374	0.0911804	0.188601	-1.55253	0.133546	0.911842	-4.50094		-0.569863	3.89676	4.04448	3.47462	0.0356611	0.39756	-2.75534	0.0109765	0.519108	-2.68178
Lj-MIR160_at	NA	NA	Lj5g3v1816250.1	7e-12	Ljwgs_046440 1191..1126	NA	0.235833	5.82155	5.59426	5.83009	0.13882	0.0574336	2.17773	0.0394226	0.671955	-3.6332		0.383716	5.82155	5.71988	6.1036	0.135138	0.194292	3.54331	0.00164417	0.0384993	-1.21745		0.129235	5.82155	5.51577	5.64501	0.11061	0.0438457	1.19338	0.244316	0.949544	-4.89193		0.23695	5.82155	5.59426	5.83121	0.13882	0.0314845	2.18804	0.0385764	0.61525	-3.66455
LjU14d_at	LjSGA_011455.1.1	1e-15	Lj4g3v3071610.1	9e-36	Ljwgs_011455 - 2522..2649 similar to AtU14d	NA	-0.70941	4.42078	4.24185	3.53244	0.227956	0.194462	-3.49183	0.00186819	0.495819	-1.41964		-0.938366	4.42078	4.80319	3.86482	0.34703	0.321044	-4.61879	0.000108036	0.00919204	1.31294		-0.395463	4.42078	4.88305	4.48758	0.214672	0.258331	-1.94654	0.0633164	0.858507	-3.98221		-0.225704	4.42078	4.24185	4.01615	0.227956	0.152246	-1.11095	0.27753	0.819649	-5.0797
LjU52_x_at	NA	NA	Lj3g3v2888700.1	8e-25	TM0648 - 62301..62391 similar to MtU52	NA	-0.107695	5.26071	4.98938	4.88168	0.182459	0.0562182	-0.827719	0.415936	0.913799	-5.15488		0.375898	5.26071	4.9496	5.3255	0.164525	0.113897	2.88907	0.00803518	0.0911355	-2.66839		0.288718	5.26071	5.34923	5.63795	0.117552	0.0161215	2.21903	0.0361318	0.809601	-3.57745		0.140717	5.26071	4.98938	5.13009	0.182459	0.134759	1.08152	0.290149	0.825852	-5.10745
Lj_psaC_at	NA	NA	Ljchlorog3v0013320.1	3e-89	GeneID:802907	photosystem I subunit VII (chloroplast)	-0.934064	5.82134	6.06018	5.12612	0.175494	0.195804	-3.55856	0.00158302	0.477347	-1.29913		1.18093	5.82134	5.11623	6.29716	0.436877	0.538163	4.49904	0.000146641	0.010756	1.02793		0.32995	5.82134	5.43935	5.7693	0.269811	0.116428	1.25703	0.220768	0.943073	-4.82892		0.400819	5.82134	6.06018	6.461	0.175494	0.102634	1.52702	0.13975	0.729406	-4.61961
Lj_rps15_at	NA	NA	Ljchlorog3v0013390.1	1e-69	GeneID:802888	NA	-1.07761	6.95506	6.8295	5.75189	0.669715	0.189627	-3.34398	0.00268992	0.511628	-1.6853		1.09309	6.95506	6.4835	7.57658	0.406621	0.223582	3.39201	0.00239046	0.0470211	-1.56219		1.58004	6.95506	5.85397	7.434	0.387825	0.202338	4.90309	5.23403e-05	0.174043	1.2607		1.051	6.95506	6.8295	7.8805	0.669715	0.719007	3.26141	0.00329177	0.409233	-1.72289
Ljwgs_000060.2_at	chr4.CM0227.290.r2.d	1e-77	NA	NA	orfX -mitochondrial genome-	NA	-0.374197	4.29853	4.12484	3.75064	0.0376944	0.121344	-2.34187	0.0277641	0.63825	-3.38287		0.237008	4.29853	4.08876	4.32577	0.218927	0.0958045	1.48329	0.150936	0.444997	-5.18669		-0.0176844	4.29853	4.41658	4.39889	0.178617	0.142362	-0.110676	0.912789	0.997842	-5.48365		0.292264	4.29853	4.12484	4.4171	0.0376944	0.169321	1.8291	0.0797636	0.675204	-4.21354
Ljwgs_003423.2_at	LjSGA_003423.2	0	Lj6g3v1984660.1	2e-118	Lotus japonicus similar to At4g18640: putative protein (fragment)	NA	0.126268	3.26399	3.16877	3.29504	0.23016	0.201501	1.04686	0.305531	0.878538	-4.9877		-0.29155	3.26399	3.11652	2.82497	0.0614776	0.152666	-2.41719	0.0235528	0.167106	-3.62864		-0.264149	3.26399	3.53596	3.27181	0.164223	0.0679457	-2.19001	0.0384165	0.816307	-3.62212		0.190185	3.26399	3.16877	3.35895	0.23016	0.0410154	1.57679	0.127858	0.72069	-4.55661
Ljwgs_003534.1_s_at	LjSGA_003535.1	3e-58	Lj0g3v0339349.2	9e-58	Lotus japonicus similar to At3g61600: POZ BTB containing-protein AtPOB1	NA	-0.0872844	6.56071	6.80504	6.71776	0.12214	0.387528	-0.384412	0.704038	0.96608	-5.37858		-1.1222	6.56071	7.23591	6.11372	0.10814	0.501269	-4.94231	4.73681e-05	0.00612321	2.08231		-0.442173	6.56071	6.63418	6.19201	0.167001	0.0926324	-1.94739	0.0632088	0.858388	-3.981		-0.618849	6.56071	6.80504	6.18619	0.12214	0.386878	-2.72549	0.0117594	0.521455	-2.7363
Ljwgs_004071.3_at	chr5.CM1574.410.r2.m	1e-92	Lj5g3v1015130.1	5e-92	Lotus japonicus similar to At4g02590: putative bHLH transcription factor (bHLH059)	basic helix loop helix BHLH4	-0.194432	6.05255	6.04218	5.84775	0.219158	0.10164	-1.29358	0.20805	0.829873	-4.75811		-0.896258	6.05255	6.51168	5.61542	0.0531161	0.189567	-5.96292	3.64368e-06	0.00176683	4.47005		-0.428835	6.05255	6.39166	5.96282	0.140328	0.0435132	-2.85309	0.00874296	0.649175	-2.52632		-0.479328	6.05255	6.04218	5.56286	0.219158	0.361036	-3.18903	0.00392487	0.427337	-1.8634
Ljwgs_004353.1_at	LjSGA_004353.1	0	Lj0g3v0287409.1	8e-148	Lotus japonicus similar to At3g15370: putative expansin S2 precursor	Expansin-A12	-0.130033	3.0458	3.00587	2.87584	0.256221	0.222014	-0.727823	0.473722	0.925982	-5.21897		-0.981075	3.0458	4.12014	3.13907	0.383227	0.101819	-5.49128	1.18089e-05	0.00332951	3.37727		0.0363163	3.0458	2.70558	2.74189	0.0711049	0.24889	0.20327	0.840628	0.996023	-5.47106		-0.00629155	3.0458	3.00587	2.99958	0.256221	0.109761	-0.0352151	0.972198	0.995984	-5.62422
Ljwgs_005243.1.1_at	LjT38I09.80.r2.m	7e-127	Lj4g3v2604080.1	2e-126	Lotus japonicus similar to At4g25650: unknown protein	chlorophyllide A oxygenase	-0.195776	5.70832	6.15273	5.95695	0.389406	0.385411	-1.01579	0.319801	0.884345	-5.01357		-1.01395	5.70832	6.49587	5.48192	0.207763	0.128818	-5.26088	2.1109e-05	0.00428099	2.83615		-0.0890578	5.70832	5.06333	4.97428	0.148814	0.137432	-0.462078	0.648162	0.986896	-5.39686		-0.300702	5.70832	6.15273	5.85202	0.389406	0.292247	-1.5602	0.131726	0.723781	-4.57779
Ljwgs_006239.1_at	chr5.CM0698.470.r2.m	9e-126	Lj5g3v2241160.1	3e-125	Lotus japonicus similar to At4g08850: receptor protein kinase like protein	LRR receptor-like kinase family	-0.211583	5.82789	6.03951	5.82793	0.204243	0.241496	-1.42316	0.167484	0.806656	-4.62113		0.702501	5.82789	5.52541	6.22791	0.104588	0.00992345	4.7252	8.23544e-05	0.00793114	1.56621		-0.0425376	5.82789	5.64538	5.60284	0.198572	0.255295	-0.286118	0.777228	0.994454	-5.45354		0.00715173	5.82789	6.03951	6.04666	0.204243	0.16852	0.0481043	0.962029	0.994734	-5.62373
Ljwgs_006255.1_at	LjSGA_006255.1	1e-109	Lj1g3v1102750.1	1e-99	Lotus japonicus similar to At3g54190: unknown protein	NA	-0.237604	4.90788	5.31369	5.07608	0.164153	0.564407	-0.949182	0.351933	0.89464	-5.06664		-1.2358	4.90788	5.60607	4.37026	0.122387	0.51839	-4.93678	4.80386e-05	0.00613093	2.0692		-0.327314	4.90788	5.07958	4.75227	0.105358	0.125189	-1.30755	0.20334	0.939241	-4.77692		-0.797126	4.90788	5.31369	4.51656	0.164153	0.162569	-3.18436	0.00396959	0.427901	-1.87245
Ljwgs_006457.3_at	chr3.CM0196.50.r2.a	0	Lj3g3v1294550.1	0	Lotus japonicus similar to At3g44160: putative protein	NA	-0.259945	5.87989	5.56696	5.30701	0.136235	0.165299	-2.02809	0.0537216	0.695796	-3.85175		-0.383356	5.87989	5.92076	5.5374	0.115123	0.248105	-2.99095	0.00631503	0.0800738	-2.45017		-0.144175	5.87989	6.27199	6.12781	0.0285976	0.083311	-1.12486	0.271709	0.955584	-4.95657		0.0237127	5.87989	5.56696	5.59067	0.136235	0.0466129	0.185007	0.854769	0.979653	-5.60924
Ljwgs_007175.1_at	LjSGA_007175.1	0	Lj5g3v2065190.1	0	Lotus japonicus similar to At1g50010: tubulin alpha-2 alpha-4 chain, putative	Tubulin alpha chain	-0.0609672	8.02132	8.17861	8.11764	0.244264	0.427197	-0.26383	0.79415	0.9772	-5.41161		-1.07969	8.02132	8.62936	7.54967	0.143321	0.435732	-4.67226	9.42587e-05	0.00859818	1.44023		-0.299365	8.02132	8.07212	7.77275	0.241096	0.0333845	-1.29548	0.207406	0.939691	-4.78951		-0.226968	8.02132	8.17861	7.95164	0.244264	0.385655	-0.982181	0.335751	0.847791	-5.19614
Ljwgs_007579.2_at	LjSGA_007579.2	1e-114	Lj0g3v0074239.1	4e-114	Lotus japonicus similar to At2g19440: putative beta-1,3-glucanase, predicted GPI-anchored protein	glucan endo-1,3-beta-glucosidase 8-like	-0.317145	3.63648	3.42007	3.10293	0.186919	0.306653	-1.43161	0.165074	0.804213	-4.61182		-1.13122	3.63648	4.01265	2.88142	0.0793096	0.506176	-5.1064	3.12185e-05	0.00521398	2.47127		-0.138172	3.63648	4.2324	4.09423	0.123082	0.378334	-0.623717	0.538662	0.98034	-5.32186		-0.236297	3.63648	3.42007	3.18378	0.186919	0.055217	-1.06666	0.296677	0.829365	-5.12121
Ljwgs_008193.2_at	chr4.CM0229.490.r2.m	4e-83	Lj4g3v0669750.1	1e-82	Lotus japonicus similar to At3g25150: RNA binding like protein	ras GTPase-activating -binding 2 isoform X1	-0.224786	3.93642	3.81352	3.58873	0.17296	0.569235	-0.854311	0.40133	0.909449	-5.13651		-1.20672	3.93642	4.51253	3.3058	0.420483	0.355532	-4.58621	0.000117398	0.00955649	1.2354		-0.530996	3.93642	4.63068	4.09969	0.125759	0.239675	-2.01808	0.054826	0.838391	-3.87926		-0.436561	3.93642	3.81352	3.37696	0.17296	0.211083	-1.65917	0.110016	0.703764	-4.44884
Ljwgs_008613.1_at	LjSGA_008613.1	0	Lj0g3v0315759.1	0	Lotus japonicus similar to At5g35910: nucleolar protein-like	Exosome component 10	-0.279308	4.47739	4.7991	4.51979	0.16836	0.443409	-1.10843	0.278595	0.867851	-4.93439		-1.21876	4.47739	4.96006	3.74131	0.213099	0.572614	-4.83661	6.19943e-05	0.00709122	1.83122		-0.156814	4.47739	4.57206	4.41524	0.0655552	0.169479	-0.622314	0.539569	0.980402	-5.32261		-0.46111	4.47739	4.7991	4.33799	0.16836	0.23377	-1.82991	0.0796384	0.675204	-4.21237
Ljwgs_008876.0.1_at	LjSGA_008876.0.1	2e-38	Lj0g3v0334059.1	6e-38	Lotus japonicus similar to At5g20070: unknown protein	nudix hydrolase 19, chloroplastic	-0.0520247	6.06104	5.8959	5.84388	0.198529	0.212534	-0.418636	0.679182	0.962284	-5.367		-0.603822	6.06104	6.61195	6.00813	0.177911	0.0556553	-4.85889	5.85751e-05	0.00683119	1.88416		-0.160233	6.06104	6.03776	5.87752	0.0141924	0.0492206	-1.28938	0.209482	0.939691	-4.79583		-0.0222905	6.06104	5.8959	5.87361	0.198529	0.147317	-0.179369	0.859144	0.98023	-5.61018
Ljwgs_008923.2_at	LjSGA_008923.2	0	Lj0g3v0105349.1	0	Lotus japonicus similar to At1g59710: unknown protein	NA	-0.1108	6.34129	6.35641	6.24561	0.0763271	0.170265	-0.822906	0.418615	0.9145	-5.15814		-0.636601	6.34129	6.6759	6.0393	0.227999	0.104356	-4.72799	8.17705e-05	0.00793114	1.57285		-0.126087	6.34129	6.56443	6.43834	0.0330696	0.0743101	-0.936442	0.358319	0.967648	-5.11662		-0.368305	6.34129	6.35641	5.9881	0.0763271	0.114244	-2.73538	0.0114944	0.5208	-2.71827
Ljwgs_009667.1_at	chr1.CM0017.380.r2.m	0	Lj1g3v3328950.1	0	Lotus japonicus similar to At5g27730: unknown protein	heparan-alpha-glucosaminide N-acetyltransferase	-0.110846	4.70191	4.23484	4.124	0.27049	0.242673	-0.538533	0.59514	0.950042	-5.3188		-1.10123	4.70191	5.36658	4.26535	0.134218	0.50945	-5.35021	1.68452e-05	0.00391222	3.04643		-0.0769136	4.70191	4.93791	4.86099	0.186297	0.160967	-0.373677	0.711906	0.993813	-5.42862		-0.0769455	4.70191	4.23484	4.1579	0.27049	0.324278	-0.373832	0.711792	0.953709	-5.5615
Ljwgs_010085.1_s_at	LjSGA_107404.1	8e-25	Ljmitog3v0000660.1	3e-24	Lotus japonicus similar to Q35303: (Q35303) ORF123	NA	0.203393	3.56803	3.418	3.62139	0.216744	0.0529753	1.16785	0.254273	0.858665	-4.88039		0.381307	3.56803	3.11348	3.49479	0.0496959	0.515313	2.1894	0.0384661	0.218211	-4.05628		-0.0205958	3.56803	3.52274	3.50214	0.117211	0.182581	-0.118257	0.906842	0.99763	-5.4829		0.383598	3.56803	3.418	3.80159	0.216744	0.275827	2.20255	0.0374138	0.614624	-3.64102
Ljwgs_010216.2_at	LjSGA_010216.2	0	Lj2g3v1242250.1	0	Lotus japonicus similar to At1g69200: putative fructokinase	fructokinase-like 2, chloroplastic	-0.125008	5.33401	4.8513	4.7263	0.13372	0.312182	-0.770603	0.448418	0.921747	-5.19247		0.123382	5.33401	4.60859	4.73197	0.109745	0.0520027	0.76058	0.454272	0.740824	-5.95406		0.00860887	5.33401	6.08106	6.08967	0.0337297	0.0822534	0.0530686	0.958114	0.997953	-5.48774		0.0411571	5.33401	4.8513	4.89246	0.13372	0.371253	0.253709	0.801868	0.971409	-5.59558
Ljwgs_010268.1_at	LjSGA_010268.1	0	Lj1g3v4899050.1	0	Lotus japonicus similar to At2g47760: Not56-like protein	dol-P-Man:Man(5) c(2)-PP-Dol alpha-1,3-mannosyltransferase	-0.136582	5.55141	5.44392	5.30734	0.137605	0.239583	-0.989289	0.332333	0.889086	-5.03507		-0.737509	5.55141	5.86299	5.12548	0.141265	0.224297	-5.34191	1.72017e-05	0.00392108	3.02691		-0.135216	5.55141	5.80163	5.66642	0.112048	0.158673	-0.979394	0.337097	0.964627	-5.08247		0.0165133	5.55141	5.44392	5.46043	0.137605	0.186473	0.119609	0.905782	0.987416	-5.61828
Ljwgs_011057.1_at	LjSGA_011057.1	0	Lj4g3v2251380.1	0	Lotus japonicus similar to Q9LNF9: (Q9LNF9) F21D18.22	NA	-0.175799	6.48158	6.56893	6.39313	0.244214	0.207047	-1.21271	0.236974	0.850613	-4.83799		-0.731133	6.48158	6.66384	5.93271	0.116962	0.289675	-5.04357	3.66171e-05	0.00541382	2.32249		-0.180363	6.48158	6.69802	6.51766	0.123133	0.027375	-1.2442	0.22537	0.944923	-4.84185		-0.240072	6.48158	6.56893	6.32886	0.244214	0.254287	-1.65608	0.110646	0.704611	-4.45296
Ljwgs_011676.1_at	LjSGA_011676.1	2e-168	Lj4g3v2251410.1	7e-168	Lotus japonicus similar to Q9FYN7: (Q9FYN7) HYPOTHETICAL 41.8 KDA PROTEIN	probable phosphatase 2C 13	-0.05925	5.27375	5.52554	5.46629	0.195841	0.392674	-0.316256	0.754526	0.973141	-5.39875		-1.30496	5.27375	6.08803	4.78307	0.0396966	0.372855	-6.96543	3.23151e-07	0.000652437	6.70412		-0.624683	5.27375	5.37567	4.75099	0.0791796	0.0858904	-3.33435	0.00275421	0.508279	-1.66039		-0.6575	5.27375	5.52554	4.86804	0.195841	0.338173	-3.50951	0.00178808	0.36084	-1.23507
Ljwgs_011831.2_at	LjSGA_011831.2	0	Lj6g3v2066810.1	0	Lotus japonicus similar to At4g03390: SRF3 (LRR receptor-like protein kinase like protein)	STRUBBELIG-RECEPTOR FAMILY 3-like	-0.29075	5.39557	5.10125	4.8105	0.0439905	0.0363414	-2.35784	0.026817	0.635862	-3.35796		-0.614071	5.39557	5.76982	5.15575	0.105356	0.281672	-4.97982	4.30579e-05	0.00588382	2.17133		-0.0740591	5.39557	5.77551	5.70145	0.0867095	0.139378	-0.600583	0.553714	0.980898	-5.33392		-0.0406863	5.39557	5.10125	5.06056	0.0439905	0.166139	-0.329946	0.744286	0.960742	-5.57545
Ljwgs_012028.1_at	LjSGA_012028.1	0	Lj0g3v0098539.1	0	Lotus japonicus similar to At1g67320: unknown protein	Zn-finger, -type, containing	0.208565	7.51339	7.33468	7.54325	0.138553	0.270985	1.56518	0.130554	0.783006	-4.45888		-0.684905	7.51339	7.82702	7.14211	0.143472	0.237593	-5.1399	2.86754e-05	0.00499097	2.55052		-0.201441	7.51339	7.71308	7.51164	0.089995	0.0853596	-1.51173	0.143583	0.916456	-4.54955		0.00516908	7.51339	7.33468	7.33985	0.138553	0.114185	0.0387916	0.969375	0.995614	-5.6241
Ljwgs_012255.0.1_s_at	LjSGA_012255.0.1	9e-18	Ljmitog3v0000110.1	3e-17	Atmg00080 -mitochondrial genome-	NA	-0.704796	9.58538	9.51946	8.81466	0.200085	0.0882643	-3.1735	0.00407533	0.516987	-1.98853		0.56857	9.58538	9.26806	9.83663	0.300863	0.344429	2.56011	0.0171379	0.139881	-3.34753		0.499901	9.58538	9.1173	9.6172	0.212147	0.0993209	2.25092	0.0337639	0.808868	-3.52797		0.680923	9.58538	9.51946	10.2004	0.200085	0.563749	3.06601	0.00527928	0.465508	-2.09996
Ljwgs_012749.1_at	NA	NA	Lj1g3v0763250.1	9e-177	Lotus japonicus similar to At4g08460: unknown protein	DUF1644 family	-0.0953888	5.59935	5.43469	5.3393	0.110785	0.278442	-0.578369	0.568371	0.944174	-5.30018		-0.817214	5.59935	6.17208	5.35487	0.0631486	0.350039	-4.95499	4.58637e-05	0.00606076	2.11242		-0.333632	5.59935	5.7438	5.41017	0.142485	0.101044	-2.0229	0.0542916	0.838391	-3.87223		-0.0526313	5.59935	5.43469	5.38206	0.110785	0.247766	-0.319118	0.752382	0.961688	-5.57863
Ljwgs_012919.2_at	LjSGA_012919.2	0	Lj0g3v0250269.1	0	Lotus japonicus similar to At3g09350: unknown protein	NA	-0.0747922	5.85365	5.95879	5.88399	0.275246	0.409896	-0.321669	0.750471	0.972918	-5.39729		-1.37778	5.85365	6.61398	5.2362	0.114495	0.595734	-5.92561	3.99601e-06	0.00189681	4.38443		-0.241224	5.85365	5.87423	5.633	0.0235711	0.195733	-1.03747	0.309797	0.960477	-5.03408		-0.2276	5.85365	5.95879	5.73119	0.275246	0.388449	-0.978874	0.337349	0.848715	-5.19896
Ljwgs_013046.1_s_at	chr2.CM0021.2860.r2.m	0	Lj2g3v2003020.1	0	Lotus japonicus similar to At4g22910: putative fizzy-related protein	NA	0.0630957	4.51501	3.86228	3.92537	0.197296	0.246429	0.429451	0.671403	0.961623	-5.36314		-0.729366	4.51501	5.04465	4.31528	0.117497	0.185643	-4.96432	4.47891e-05	0.00601407	2.13455		-0.314839	4.51501	5.04228	4.72744	0.185297	0.113443	-2.1429	0.0424046	0.826105	-3.69389		0.0960168	4.51501	3.86228	3.95829	0.197296	0.236493	0.653523	0.519595	0.907293	-5.43267
Ljwgs_013048.1_at	CM1092.230.r2.m	0	Lj2g3v3337760.1	0	Lotus japonicus similar to At3g07780: unknown protein	OBERON	-0.205664	5.38693	5.83837	5.63271	0.15332	0.245122	-1.22336	0.233	0.849271	-4.82773		-1.02529	5.38693	5.88704	4.86174	0.1087	0.471806	-6.09879	2.60681e-06	0.00153329	4.78042		-0.650587	5.38693	5.28268	4.63209	0.112087	0.0980534	-3.86991	0.000725428	0.414214	-0.663286		-0.267702	5.38693	5.83837	5.57067	0.15332	0.23958	-1.59238	0.124308	0.716547	-4.53654
Ljwgs_013099.2_at	NA	NA	Lj1g3v3974800.1	2e-91	Lotus japonicus similar to At3g03980: putative short-chain type dehydrogenase reductase	NA	0.192975	8.28621	7.87022	8.06319	0.286714	0.487788	0.883599	0.385627	0.904053	-5.11567		0.575185	8.28621	7.43616	8.01134	0.115207	0.177506	2.63367	0.0145106	0.127077	-3.19937		0.0137411	8.28621	8.1711	8.18484	0.0995394	0.180741	0.0629182	0.95035	0.997953	-5.48725		0.784371	8.28621	7.87022	8.65459	0.286714	0.336891	3.5915	0.00145839	0.340163	-1.07217
Ljwgs_013253.1_at	LjSGA_013253.1	8e-111	Lj1g3v1965110.1	3e-110	Lotus japonicus similar to At4g31080: putative protein	transmembrane ,	-0.254141	4.75134	4.80411	4.54997	0.129652	0.363926	-1.39974	0.17431	0.808332	-4.64669		-0.971508	4.75134	5.17164	4.20013	0.155525	0.218089	-5.3508	1.68201e-05	0.00391222	3.04782		-0.339904	4.75134	5.10713	4.76723	0.08464	0.0938562	-1.8721	0.0733547	0.868567	-4.08664		-0.375064	4.75134	4.80411	4.42904	0.129652	0.21916	-2.06575	0.0497438	0.635455	-3.85891
Ljwgs_013428.1_s_at	chr2.LjT46G02.110.r2.d	0	Lj1g3v4579410.1	0	Lotus japonicus similar to At5g03160: unknown protein	dnaJ P58IPK homolog	0.034715	5.73239	5.1289	5.16361	0.129223	0.0534193	0.22816	0.821443	0.980125	-5.41905		-0.885813	5.73239	5.77189	4.88608	0.196008	0.200433	-5.8219	5.16814e-06	0.0022297	4.14567		-0.292364	5.73239	6.94887	6.65651	0.230295	0.122594	-1.92153	0.0665461	0.863314	-4.01761		-0.283493	5.73239	5.1289	4.84541	0.129223	0.351579	-1.86322	0.0746403	0.672442	-4.16427
Ljwgs_013461.2_at	LjSGA_013461.2	2e-111	Lj0g3v0102959.1	2e-107	Lotus japonicus similar to At5g14590: isocitrate dehydrogenase - like protein	isocitrate dehydrogenase [NADP]	-0.295885	3.34381	3.23983	2.94395	0.179007	0.0181459	-1.88149	0.0720163	0.724213	-4.05598		-1.16634	3.34381	3.78482	2.61847	0.0860814	0.286173	-7.41661	1.13022e-07	0.000336129	7.66304		-0.529513	3.34381	4.05824	3.52873	0.163484	0.104776	-3.36711	0.00254145	0.504883	-1.60011		-0.361155	3.34381	3.23983	2.87868	0.179007	0.175024	-2.29654	0.0306207	0.597679	-3.48635
Ljwgs_013647.2_at	LjB22H06.70.r2.m	0	Lj2g3v0550000.1	0	Lotus japonicus similar to At4g25440: putative protein	zinc finger CCCH domain-containing 48	-0.0903962	5.76996	5.69665	5.60626	0.0330617	0.154511	-0.683489	0.500805	0.931441	-5.24492		-0.641833	5.76996	6.15872	5.51689	0.135873	0.292941	-4.85292	5.94718e-05	0.00689403	1.86998		-0.195389	5.76996	5.88801	5.69262	0.0812274	0.0265067	-1.47734	0.152511	0.924496	-4.58972		-0.216381	5.76996	5.69665	5.48027	0.0330617	0.176793	-1.63606	0.114798	0.70755	-4.4795
Ljwgs_013912.1_at	LjSGA_013912.1	0	Lj2g3v2536470.1	0	Lotus japonicus similar to At1g66140: zinc finger protein ZFP4	Zinc finger 4	-0.0728223	7.07055	7.24891	7.17608	0.0323492	0.27553	-0.595277	0.557197	0.941822	-5.29189		-0.629231	7.07055	7.46708	6.83785	0.0586196	0.260601	-5.14357	2.84098e-05	0.00499097	2.5592		-0.169536	7.07055	7.01548	6.84594	0.113645	0.0144707	-1.38585	0.17846	0.93035	-4.69293		-0.305906	7.07055	7.24891	6.943	0.0323492	0.0455653	-2.50059	0.0195817	0.553328	-3.13792
Ljwgs_014411.0.1_at	LjSGA_014411.0.1	0	Lj0g3v0123529.1	0	Lotus japonicus hypothetical protein	NA	-0.208574	3.31094	3.32047	3.11189	0.223	0.110083	-1.48922	0.149376	0.794767	-4.54719		0.234924	3.31094	3.10853	3.34345	0.0993059	0.21149	1.67737	0.106371	0.371059	-4.90915		-0.0271564	3.31094	3.06428	3.03713	0.133901	0.204472	-0.193898	0.847878	0.996049	-5.47268		0.215248	3.31094	3.32047	3.53571	0.223	0.297308	1.53688	0.137326	0.728403	-4.60727
Ljwgs_014542.1_at	LjSGA_014542.1	0	Lj0g3v0103009.2	0	Lotus japonicus similar to At2g28260: putative cyclic nucleotide and calmodulin-regulated ion channel protein	cyclic nucleotide-gated ion channel 15	-0.0844188	3.61149	3.74581	3.66139	0.153159	0.294476	-0.562646	0.578864	0.946632	-5.30768		-0.902527	3.61149	3.99619	3.09367	0.233233	0.0871473	-6.01528	3.20184e-06	0.00161398	4.58991		-0.0269873	3.61149	3.54325	3.51626	0.20168	0.310381	-0.179869	0.858757	0.997015	-5.47495		-0.0997297	3.61149	3.74581	3.64608	0.153159	0.0497188	-0.664692	0.512547	0.905402	-5.42611
Ljwgs_014633.1_s_at	chr1.CM0012.1460.r2.d	6e-32	Lj1g3v4594310.1	2e-31	Lotus japonicus similar to At5g03430: unknown protein	FAD synthase	-0.203397	3.94943	3.87585	3.67245	0.305387	0.325486	-0.805417	0.42844	0.916498	-5.16986		-1.50104	3.94943	4.41628	2.91524	0.170308	0.465812	-5.94384	3.81969e-06	0.00182916	4.42629		-0.442929	3.94943	4.70977	4.26684	0.220821	0.136451	-1.75392	0.0921316	0.893317	-4.24651		-0.252828	3.94943	3.87585	3.62302	0.305387	0.344771	-1.00115	0.326682	0.84353	-5.1798
Ljwgs_014666.2_at	LjSGA_014666.2	0	Lj5g3v1955080.2	0	Lotus japonicus similar to At4g35780: unknown protein	ACT-like tyrosine kinase family	-0.0974415	5.5616	5.56141	5.46397	0.203718	0.0631301	-0.6073	0.549321	0.940414	-5.28586		-0.932182	5.5616	5.96333	5.03115	0.0942285	0.413183	-5.80979	5.32602e-06	0.00225162	4.11772		-0.20049	5.5616	5.66888	5.46839	0.0907541	0.0289877	-1.24954	0.223444	0.944882	-4.83648		-0.189264	5.5616	5.56141	5.37215	0.203718	0.289039	-1.17958	0.24966	0.804781	-5.01244
Ljwgs_014970.1_at	LjSGA_014970.1	0	Lj3g3v1591630.1	0	Lotus japonicus similar to At1g76340: unknown protein	GDP-mannose transporter GONST3-like	0.0989463	5.6928	5.183	5.28195	0.188161	0.245931	0.628191	0.535776	0.937869	-5.27509		-0.777728	5.6928	5.96421	5.18648	0.105842	0.249395	-4.93765	4.79329e-05	0.00613093	2.07125		-0.38186	5.6928	6.45071	6.06885	0.0847649	0.0353859	-2.42436	0.0231843	0.765848	-3.2518		-0.117565	5.6928	5.183	5.06544	0.188161	0.2763	-0.746396	0.462634	0.891194	-5.37493
Ljwgs_014975.1.1_at	LjSGA_014975.1.1	0	Lj0g3v0282349.1	1e-180	Lotus japonicus similar to At1g61240: lysine ketoglutarate reductase trans-splicing related 1	lysine ketoglutarate reductase trans-splicing	-0.0168424	6.04413	6.26421	6.24737	0.183371	0.21281	-0.13122	0.896689	0.989558	-5.43382		-0.690709	6.04413	6.24724	5.55653	0.0872473	0.210358	-5.38132	1.55742e-05	0.00372906	3.11952		-0.0986187	6.04413	6.03537	5.93675	0.129025	0.202269	-0.76834	0.449736	0.974783	-5.2366		-0.211797	6.04413	6.26421	6.05242	0.183371	0.150927	-1.65011	0.111871	0.705676	-4.4609
Ljwgs_015080.3_at	LjT17E11.40.r2.m	0	Lj4g3v1314980.1	0	Lotus japonicus similar to At1g02000: nucleotide sugar epimerase, putative	UDP-glucuronate 4-epimerase 3	0.324189	5.38523	5.30436	5.62855	0.175362	0.381621	1.74717	0.0933174	0.747576	-4.2337		-0.967025	5.38523	6.32692	5.35989	0.233926	0.200077	-5.21165	2.39089e-05	0.00458788	2.72003		-0.0674199	5.38523	5.05418	4.98676	0.214851	0.125459	-0.363351	0.719505	0.993846	-5.4319		-0.0704264	5.38523	5.30436	5.23394	0.175362	0.10236	-0.379554	0.707595	0.952557	-5.55955
Ljwgs_015237.2_s_at	chr3.CM0091.1430.r2.m	1e-174	Lj3g3v3363310.1	5e-174	Lotus japonicus similar to At2g26640: putative beta-ketoacyl-CoA synthase	3-ketoacyl- synthase 11-like	-0.0051341	6.46666	7.27124	7.26611	0.297929	0.0542627	-0.0285433	0.977463	0.997684	-5.44079		-0.89917	6.46666	6.497	5.59783	0.180106	0.299118	-4.99898	4.10102e-05	0.00574919	2.21678		-0.36336	6.46666	6.0812	5.71784	0.136015	0.0877968	-2.02012	0.0545994	0.838391	-3.87629		-0.0631544	6.46666	7.27124	7.20809	0.297929	0.342442	-0.35111	0.728551	0.956693	-5.56894
Ljwgs_015288.1_at	LjSGA_015288.1	2e-148	Lj0g3v0286639.2	6e-148	Lotus japonicus similar to At1g53720: putative cyclophilin (AtCYP59)	peptidyl-prolyl cis-trans isomerase	-0.224298	4.17188	4.42941	4.20512	0.44651	0.293128	-0.996067	0.329096	0.888025	-5.02962		-1.28146	4.17188	4.66924	3.38777	0.134846	0.226149	-5.69075	7.16489e-06	0.00251762	3.84213		-0.569886	4.17188	4.18039	3.6105	0.213173	0.473074	-2.53076	0.0183052	0.730495	-3.07699		0.0591553	4.17188	4.42941	4.48857	0.44651	0.227404	0.262698	0.795012	0.970688	-5.59348
Ljwgs_015475.1_at	chr4.CM0046.140.r2.m	0	Lj4g3v2603610.1	0	Lotus japonicus similar to At2g32810: putative beta-galactosidase (BGAL9)	Beta-galactosidase 9	0.00298209	2.73381	3.13596	3.13895	0.242542	0.399821	0.0146638	0.988421	0.998823	-5.44104		-1.02719	2.73381	3.48944	2.46225	0.318734	0.216471	-5.051	3.5933e-05	0.00541382	2.34008		0.0253063	2.73381	2.28683	2.31214	0.133215	0.284169	0.124438	0.901999	0.99763	-5.48225		-0.110491	2.73381	3.13596	3.02547	0.242542	0.414495	-0.543317	0.591893	0.924826	-5.49159
Ljwgs_015676.2_at	chr1.CM0295.1320.r2.m	3e-132	NA	NA	Lotus japonicus similar to At5g02880: putative protein	NA	-0.0196065	2.58889	2.50541	2.48581	0.170367	0.0873432	-0.153564	0.87923	0.987864	-5.43112		0.415988	2.58889	2.30297	2.71896	0.0375585	0.121144	3.25815	0.00331808	0.0567123	-1.86315		0.0652372	2.58889	2.58692	2.65216	0.0285651	0.380521	0.510958	0.614021	0.98486	-5.37648		0.0460483	2.58889	2.50541	2.55146	0.170367	0.0507131	0.360665	0.721486	0.955857	-5.56586
Ljwgs_015797.1_at	chr1.CM0398.580.r2.a	0	Lj1g3v4226850.1	0	Lotus japonicus similar to At2g41520: Unknown protein	NA	0.0332463	4.70311	4.84056	4.87381	0.295921	0.404525	0.188692	0.851911	0.984337	-5.42602		-0.841081	4.70311	5.14879	4.30771	0.0401292	0.186999	-4.77363	7.27889e-05	0.00748826	1.68142		-0.326354	4.70311	4.68028	4.35392	0.0826487	0.201256	-1.85225	0.0762554	0.869485	-4.11401		-0.179935	4.70311	4.84056	4.66063	0.295921	0.272121	-1.02124	0.317267	0.840141	-5.1622
Ljwgs_016142.1_at	LjSGA_016142.1	2e-112	Lj0g3v0064519.1	6e-97	Lotus japonicus similar to At1g21380: unknown protein	TOM1 2	0.0396063	4.26543	4.30649	4.3461	0.36992	0.549804	0.158337	0.875508	0.987836	-5.43049		-1.18129	4.26543	5.10147	3.92017	0.129847	0.321146	-4.72253	8.29163e-05	0.00796954	1.55986		-0.354777	4.26543	4.27035	3.91557	0.0390866	0.360643	-1.41832	0.168877	0.926561	-4.65693		-0.103005	4.26543	4.30649	4.20349	0.36992	0.376688	-0.411791	0.684125	0.947017	-5.54805
Ljwgs_016224.2_at	chr1.CM0122.2340.r2.a	0	Lj1g3v4863040.1	0	Lotus japonicus similar to At3g62600: unknown protein	dnaJ ERDJ3B	-0.030002	5.44541	5.13192	5.10192	0.203698	0.200524	-0.145659	0.8854	0.988268	-5.43212		-1.28146	5.44541	5.81905	4.53759	0.213664	0.451634	-6.22143	1.92992e-06	0.00131325	5.0587		-0.775961	5.44541	6.53444	5.75848	0.153815	0.365897	-3.76727	0.000939363	0.414214	-0.855736		-0.634574	5.44541	5.13192	4.49735	0.203698	0.366401	-3.08084	0.00509482	0.461173	-2.0716
Ljwgs_016443.1.1_at	LjSGA_016443.1.1	6e-65	Lj1g3v4723790.1	8e-29	Lotus japonicus similar to At2g24280: putative prolylcarboxypeptidase	lysosomal Pro-X carboxypeptidase-like	-0.210772	6.21525	6.15425	5.94347	0.171027	0.0812473	-1.94416	0.0636167	0.713174	-3.96993		0.255867	6.21525	6.10809	6.36395	0.0662694	0.0398206	2.36012	0.0266846	0.179154	-3.73823		0.0124631	6.21525	6.06061	6.07307	0.110463	0.0570748	0.114959	0.909428	0.997774	-5.48323		0.0702158	6.21525	6.15425	6.22446	0.171027	0.0958848	0.64767	0.52331	0.907628	-5.43606
Ljwgs_016883.3_at	chr2.CM0021.2440.r2.m	7e-173	Lj2g3v2002590.1	3e-172	Lotus japonicus similar to At2g45360: unknown protein	NA	0.0570575	4.94424	5.05542	5.11247	0.346961	0.132992	0.370056	0.714567	0.967244	-5.38315		0.519858	4.94424	4.25324	4.7731	0.255976	0.102468	3.37163	0.00251337	0.0484524	-1.60827		-0.00710605	4.94424	4.77524	4.76814	0.242313	0.0534956	-0.0460875	0.96362	0.997953	-5.48804		0.399463	4.94424	5.05542	5.45488	0.346961	0.13351	2.59079	0.0159924	0.539575	-2.9789
Ljwgs_016883.3_s_at	chr2.CM0021.2440.r2.m	1e-119	Lj2g3v2002590.1	4e-119	Lotus japonicus similar to At2g45360: unknown protein	NA	0.185357	7.73726	7.95077	8.13613	0.24737	0.214329	1.42098	0.16811	0.806656	-4.62352		0.468145	7.73726	6.84156	7.30971	0.0847961	0.173269	3.58888	0.00146794	0.0363559	-1.11279		0.091573	7.73726	7.47697	7.56855	0.106341	0.122172	0.702013	0.489384	0.980219	-5.2778		0.407507	7.73726	7.95077	8.35828	0.24737	0.0699235	3.12401	0.00459254	0.448696	-1.98881
Ljwgs_016982.1_at	LjSGA_016982.1	2e-91	Lj0g3v0319279.1	3e-55	Lotus japonicus similar to At2g17390: putative glucanase	Ankyrin repeat domain-containing 2	0.0621621	8.57041	8.597	8.65916	0.125522	0.441607	0.318547	0.752809	0.973083	-5.39813		-1.00904	8.57041	9.19351	8.18447	0.0485023	0.412811	-5.17078	2.6517e-05	0.00483946	2.6235		-0.330031	8.57041	8.67934	8.34931	0.0813415	0.0353616	-1.69123	0.103663	0.898988	-4.32822		-0.341291	8.57041	8.597	8.2557	0.125522	0.217037	-1.74893	0.0930071	0.692827	-4.32667
Ljwgs_017065.1_at	chr5.CM2384.200.r2.a	0	Lj3g3v2875730.1	0	Lotus japonicus similar to At5g43310: unknown protein	NA	-0.340803	5.55168	5.88972	5.54892	0.249837	0.209358	-1.97294	0.060057	0.705692	-3.92979		-0.89664	5.55168	5.95775	5.06111	0.0437438	0.458629	-5.19073	2.52099e-05	0.00471676	2.67063		-0.311447	5.55168	5.5908	5.27935	0.110719	0.0271726	-1.80299	0.0838852	0.88227	-4.18103		-0.349502	5.55168	5.88972	5.54022	0.249837	0.311111	-2.0233	0.0542479	0.644041	-3.92468
Ljwgs_017175.2_at	chr1.CM0476.410.r2.a	0	Lj1g3v1079700.1	0	Lotus japonicus similar to COMT_MEDSA: (P28002) CAFFEIC ACID 3-O-METHYLTRANSFERASE (EC	caffeic acid O-methyltransferase	-0.0949528	9.60928	9.63688	9.54193	0.0828973	0.275847	-0.726236	0.474676	0.925982	-5.21993		-0.671066	9.60928	10.4532	9.78215	0.0874028	0.177106	-5.13257	2.92133e-05	0.00501847	2.53319		-0.131986	9.60928	9.29651	9.16452	0.0532969	0.138087	-1.00948	0.322753	0.962875	-5.05771		-0.232245	9.60928	9.63688	9.40464	0.0828973	0.218706	-1.7763	0.0882887	0.686423	-4.28847
Ljwgs_017585.1_at	LjSGA_017585.1	0	Lj0g3v0091159.1	0	Lotus japonicus similar to At2g38800: unknown protein	Plant calmodulin-binding -related, isoform 1	-0.259471	5.20752	5.66594	5.40647	0.153795	0.318707	-1.34108	0.192375	0.816801	-4.70916		-1.07859	5.20752	6.16124	5.08265	0.0231111	0.364454	-5.57469	9.57847e-06	0.00307175	3.5721		-0.219115	5.20752	4.66632	4.44721	0.224548	0.0759523	-1.1325	0.268547	0.955423	-4.94953		-0.250632	5.20752	5.66594	5.41531	0.153795	0.308495	-1.29539	0.207434	0.777883	-4.89098
Ljwgs_017790.1_at	LjSGA_017790.1	0	Lj0g3v0265219.1	2e-139	Lotus japonicus similar to At3g51520: unknown protein	diacylglycerol acyltransferase type 2	0.11734	5.93933	5.40136	5.5187	0.1627	0.251076	0.753011	0.458723	0.922815	-5.20354		-1.00427	5.93933	6.59136	5.58709	0.138654	0.115841	-6.44476	1.12102e-06	0.00112868	5.56054		-0.0777602	5.93933	6.02454	5.94678	0.0347844	0.143782	-0.499013	0.622286	0.984974	-5.38164		0.30844	5.93933	5.40136	5.7098	0.1627	0.401812	1.97936	0.0592869	0.652361	-3.99179
Ljwgs_017840.1_at	chr4.CM1864.620.r2.m	4e-115	Lj4g3v1389180.2	4e-160	Lotus japonicus similar to At4g24820: putative proteasome regulatory subunit	26S proteasome non-ATPase regulatory subunit 6 homolog	0.0817054	7.12988	7.2104	7.29211	0.0903243	0.492416	0.388882	0.700772	0.96608	-5.37713		-1.0681	7.12988	7.52163	6.45353	0.0819919	0.411534	-5.08367	3.30719e-05	0.00527227	2.41748		-0.150897	7.12988	7.30778	7.15688	0.0724891	0.104482	-0.718201	0.479526	0.979487	-5.26807		-0.355569	7.12988	7.2104	6.85483	0.0903243	0.343186	-1.69235	0.103446	0.700374	-4.40425
Ljwgs_018101.1_at	chr4.CM0046.430.r2.m	0	Lj4g3v2603950.1	0	Lotus japonicus similar to At3g13620: unknown protein	probable polyamine transporter At3g13620	-0.179185	5.51283	5.11436	4.93517	0.225576	0.373631	-0.925713	0.363756	0.898253	-5.08455		-0.913344	5.51283	5.85663	4.94328	0.07894	0.469121	-4.71855	8.37637e-05	0.00800832	1.55038		-0.465961	5.51283	6.35852	5.89256	0.140231	0.176337	-2.40726	0.024072	0.770691	-3.27952		-0.132493	5.51283	5.11436	4.98187	0.225576	0.175066	-0.684489	0.500185	0.901595	-5.41423
Ljwgs_018192.1_at	chr6.CM0722.470.r2.m	0	Lj6g3v0217240.1	0	Lotus japonicus similar to At5g40490: ribonucleoprotein -like	RNA-binding family isoform 1	-0.0159838	5.99395	5.89127	5.87529	0.0262023	0.122994	-0.143539	0.887055	0.988479	-5.43239		-0.602889	5.99395	6.29788	5.69499	0.0615706	0.16081	-5.41414	1.43382e-05	0.00355742	3.19654		-0.137507	5.99395	6.11149	5.97399	0.0808833	0.0702965	-1.23486	0.228767	0.946354	-4.85119		-0.12363	5.99395	5.89127	5.76764	0.0262023	0.0865885	-1.11024	0.27783	0.819649	-5.08038
Ljwgs_018486.1_at	LjSGA_018486.1	0	Lj2g3v2660400.1	0	Lotus japonicus similar to At3g19240: dem-like protein	NA	0.0257279	2.58707	2.69961	2.72534	0.187643	0.193483	0.188166	0.852319	0.984452	-5.42611		-0.311598	2.58707	2.83397	2.52237	0.1389	0.0620418	-2.27893	0.0318007	0.197177	-3.89136		0.00738556	2.58707	2.56551	2.57289	0.0788234	0.0963904	0.0540156	0.957367	0.997953	-5.4877		-0.229579	2.58707	2.69961	2.47004	0.187643	0.248919	-1.67907	0.106036	0.702614	-4.42218
Ljwgs_018711.1_at	LjSGA_018711.1	0	Lj3g3v0599580.1	0	Lotus japonicus similar to At1g80600: acetylornithine transaminase like protein	acetylornithine aminotransferase, mitochondrial-like	-0.505719	5.1783	5.58572	5.08	0.126036	0.280789	-2.40793	0.0240365	0.626569	-3.27927		-1.05715	5.1783	5.57136	4.51422	0.132545	0.325247	-5.03352	3.75644e-05	0.00550873	2.29866		-0.266271	5.1783	5.35748	5.09121	0.11948	0.259454	-1.26783	0.216951	0.941679	-4.81796		-0.585463	5.1783	5.58572	5.00026	0.126036	0.437533	-2.78763	0.0101849	0.514427	-2.62249
Ljwgs_018952.1_s_at	chr3.CM0213.330.r2.d	0	Lj3g3v2316610.1	0	Lotus japonicus similar to At1g56070: elongation factor like protein	elongation factor 2	-0.382571	4.59781	4.81471	4.43214	0.0981244	0.433734	-1.3616	0.185896	0.815175	-4.68756		-1.39546	4.59781	5.40643	4.01097	0.0751931	0.427398	-4.96655	4.45356e-05	0.00600986	2.13984		-0.845129	4.59781	5.30495	4.45982	0.121448	0.0647851	-3.00788	0.00606573	0.618718	-2.25253		-0.979851	4.59781	4.81471	3.83486	0.0981244	0.503049	-3.48736	0.00188898	0.36902	-1.27896
Ljwgs_019490.1_at	chr4.CM0387.1100.r2.m	0	Lj4g3v2401120.1	0	Lotus japonicus similar to At1g17020: SRG1-like protein	Senescence-related gene 1	0.152955	5.63694	5.36927	5.52223	0.366586	0.236736	0.8858	0.384463	0.903789	-5.11407		0.804822	5.63694	4.10703	4.91186	0.0982617	0.106894	4.66091	9.70276e-05	0.0087362	1.41321		-0.205367	5.63694	6.92921	6.72384	0.0613384	0.0741181	-1.18933	0.245876	0.950212	-4.89585		0.268983	5.63694	5.36927	5.63825	0.366586	0.476363	1.55775	0.132306	0.723781	-4.58091
Ljwgs_019580.1_at	chr3.LjT36L22.10.r2.a	1e-179	Lj3g3v1048870.1	5e-179	Lotus japonicus similar to RUBB_PEA: (P08927) RUBISCO SUBUNIT BINDING-PROTEIN BETA SUBU	ru large subunit-binding subunit beta, chloroplastic	-0.209314	6.12403	6.05858	5.84927	0.0155898	0.326939	-1.01668	0.319384	0.884258	-5.01283		-1.03386	6.12403	6.68885	5.655	0.161261	0.251355	-5.02167	3.87123e-05	0.00560117	2.27058		-0.498807	6.12403	6.65781	6.159	0.162659	0.0548691	-2.42282	0.0232629	0.765848	-3.2543		-0.466346	6.12403	6.05858	5.59224	0.0155898	0.326112	-2.26515	0.0327532	0.60273	-3.53844
Ljwgs_019632.1_at	LjSGA_019632.1	0	Lj0g3v0268889.1	2e-114	Lotus japonicus similar to At2g23300: putative receptor-like protein kinase	probable LRR receptor-like serine threonine- kinase At4g37250	0.17292	5.72157	5.62697	5.79989	0.0715281	0.26146	1.35216	0.188856	0.816041	-4.69753		-0.716449	5.72157	6.44749	5.73104	0.10335	0.160504	-5.60231	8.93816e-06	0.00293459	3.63647		-0.253502	5.72157	5.49837	5.24487	0.0791692	0.0345257	-1.98227	0.0589406	0.846981	-3.9311		-0.0478451	5.72157	5.62697	5.57913	0.0715281	0.110523	-0.374128	0.711575	0.953645	-5.5614
Ljwgs_019728.2_at	LjSGA_019728.2	2e-138	Lj0g3v0258799.1	6e-138	Lotus japonicus similar to At3g45240: protein kinase like protein	NA	-0.15582	5.49687	5.18003	5.02421	0.245951	0.0324416	-1.15261	0.260356	0.862353	-4.89448		-0.654005	5.49687	6.20975	5.55574	0.214554	0.170168	-4.83771	6.1822e-05	0.00708765	1.83381		-0.263068	5.49687	5.63496	5.37189	0.111082	0.148042	-1.94593	0.0633934	0.858507	-3.98308		-0.0018015	5.49687	5.18003	5.17823	0.245951	0.151067	-0.0133257	0.989477	0.998236	-5.6247
Ljwgs_019855.0.1_at	LjSGA_019855.0.1	2e-142	Lj4g3v1632030.1	8e-142	Lotus japonicus similar to At3g47610: unknown protein	activating signal cointegrator 1	-0.125642	4.32798	4.62513	4.49949	0.152318	0.265364	-0.82551	0.417165	0.91441	-5.15638		-1.20444	4.32798	4.96857	3.76413	0.248192	0.209814	-7.91357	3.66407e-08	0.0002554	8.68302		-0.728405	4.32798	4.52864	3.80023	0.230203	0.102044	-4.78588	7.05502e-05	0.19074	1.04597		-0.600067	4.32798	4.62513	4.02507	0.152318	0.13502	-3.94265	0.000603677	0.273078	-0.368288
Ljwgs_019876.2_s_at	chr4.CM0026.360.r2.m	0	Lj4g3v0149340.1	0	Lotus japonicus similar to At4g21990: PRH26	NA	-0.0450334	9.41577	8.30326	8.25822	0.190076	0.151653	-0.216531	0.830393	0.981609	-5.42124		-0.527551	9.41577	9.35369	8.82614	0.207221	0.0749937	-2.53659	0.0180677	0.144025	-3.39443		-0.1117	9.41577	10.1604	10.0487	0.0896537	0.125285	-0.537082	0.596127	0.983309	-5.36476		0.515064	9.41577	8.30326	8.81832	0.190076	0.279154	2.47655	0.0206576	0.560056	-3.17981
Ljwgs_019949.1_at	chr1.CM0012.680.r2.m	0	Lj1g3v4579110.1	0	Lotus japonicus similar to At5g02970: unknown protein	alpha beta fold hydrolase	-0.131224	6.02343	6.10426	5.97304	0.200223	0.424514	-0.76038	0.454389	0.922255	-5.19894		-0.835747	6.02343	6.28014	5.44439	0.0823113	0.0778591	-4.84275	6.10323e-05	0.00701198	1.84581		-0.212453	6.02343	6.24529	6.03284	0.113903	0.196008	-1.23106	0.230157	0.94684	-4.85497		-0.109679	6.02343	6.10426	5.99458	0.200223	0.206205	-0.635537	0.531056	0.909434	-5.443
Ljwgs_020099.1_at	LjSGA_020099.1	4e-109	Lj4g3v3093830.1	1e-108	Lotus japonicus similar to At3g24503: aldehyde dehydrogenase	NA	-0.368848	5.30396	4.45825	4.08941	0.202325	0.335096	-1.96853	0.060591	0.70646	-3.93597		-1.14894	5.30396	5.56503	4.41608	0.139986	0.0927961	-6.13187	2.4034e-06	0.00144506	4.85565		-0.220442	5.30396	6.94603	6.72559	0.186061	0.348061	-1.17649	0.250868	0.952583	-4.90817		-0.638248	5.30396	4.45825	3.82001	0.202325	0.345818	-3.4063	0.00230778	0.385956	-1.43904
Ljwgs_020219.1_at	LjSGA_020219.1	0	Lj6g3v0886420.1	0	Lotus japonicus similar to At3g54220: SCARECROW1	SCARECROW-like	0.280479	5.44043	6.2262	6.50668	0.343482	0.127857	1.73341	0.095777	0.747576	-4.25137		0.24024	5.44043	5.1432	5.38343	0.14971	0.119015	1.48472	0.150557	0.444365	-5.18473		0.0420311	5.44043	4.09555	4.13758	0.229429	0.195406	0.25976	0.797251	0.995095	-5.45975		0.618306	5.44043	6.2262	6.8445	0.343482	0.168729	3.82124	0.000820108	0.286313	-0.612505
Ljwgs_020629.1_at	LjSGA_020629.1	0	Lj3g3v1428130.1	0	Lotus japonicus similar to At2g45060: unknown protein	unknown	0.333834	6.2032	5.94355	6.27738	0.130401	0.231382	1.82203	0.0808619	0.735629	-4.13581		-0.919026	6.2032	6.45702	5.53799	0.18829	0.410307	-5.01594	3.928e-05	0.00565273	2.257		-0.0501301	6.2032	6.61616	6.56603	0.0942493	0.267041	-0.273605	0.786716	0.994454	-5.45656		-0.129527	6.2032	5.94355	5.81402	0.130401	0.168018	-0.706943	0.486369	0.899023	-5.40035
Ljwgs_020757.1_at	LjT05P07.90.r2.a	6e-91	Lj0g3v0008719.1	2e-90	Lotus japonicus similar to At2g45260: unknown protein	NA	-0.104471	4.40523	4.73054	4.62607	0.105882	0.553184	-0.429348	0.671477	0.961623	-5.36317		-1.13099	4.40523	4.95398	3.82299	0.147238	0.457067	-4.64804	0.000100266	0.00892382	1.38258		-0.516802	4.40523	4.63531	4.11851	0.203003	0.0946665	-2.12391	0.0441151	0.826105	-3.72255		-0.607355	4.40523	4.73054	4.12319	0.105882	0.210874	-2.49606	0.0197806	0.553328	-3.14584
Ljwgs_021497.1_at	NA	NA	NA	NA	Lotus japonicus similar to At4g08830: putative protein	NA	0.235539	2.55735	2.35329	2.58883	0.0694957	0.254659	1.71608	0.0989542	0.751287	-4.27349		0.657885	2.55735	2.50142	3.15931	0.0440499	0.215712	4.79318	6.92495e-05	0.00736208	1.72794		-0.0252336	2.55735	2.46233	2.43709	0.0399423	0.132511	-0.183846	0.85567	0.997015	-5.47432		0.0530814	2.55735	2.35329	2.40637	0.0694957	0.175744	0.386738	0.702338	0.951398	-5.55707
Ljwgs_021964.1_s_at	chr1.CM0122.1550.r2.m	8e-157	Lj1g3v4831760.1	3e-156	Lotus japonicus similar to At3g62270: putative protein	boron transporter 1	0.153356	4.3498	4.12761	4.28096	0.40849	0.33456	0.549575	0.587659	0.948833	-5.31377		-1.39371	4.3498	5.17288	3.77917	0.209755	0.365889	-4.99458	4.14719e-05	0.00576907	2.20634		-0.35973	4.3498	4.71322	4.35349	0.359792	0.0797869	-1.28915	0.209561	0.939691	-4.79607		-0.189043	4.3498	4.12761	3.93856	0.40849	0.59938	-0.677464	0.504552	0.902935	-5.41848
Ljwgs_022009.1_at	LjB21P23.70.r2.a	2e-111	Lj0g3v0005919.1	6e-107	Lotus japonicus similar to At2g26800: hydroxymethylglutaryl-CoA lyase like protein	hydroxymethylglutaryl- lyase, mitochondrial-like	-0.10182	5.87198	5.77179	5.66997	0.159606	0.210365	-0.840633	0.408802	0.912281	-5.14603		-0.614972	5.87198	6.67416	6.05919	0.0838759	0.114252	-5.07727	3.36136e-05	0.00527227	2.40232		-0.0757168	5.87198	5.52819	5.45248	0.165768	0.157073	-0.625126	0.537753	0.98034	-5.32111		-0.104709	5.87198	5.77179	5.66708	0.159606	0.121752	-0.864492	0.395826	0.868076	-5.29107
Ljwgs_022071.1.1_at	chr6.CM0037.930.r2.m	3e-73	Lj6g3v1078650.1	3e-79	Lotus japonicus similar to At4g19810: putative chitinase	glycoside hydrolase family 18	0.105251	7.70306	7.6967	7.80195	0.297582	0.137492	0.51438	0.611663	0.954236	-5.32945		-0.957124	7.70306	8.42417	7.46705	0.126989	0.499192	-4.67765	9.2972e-05	0.00858532	1.45305		-0.357147	7.70306	7.50707	7.14992	0.0652442	0.19678	-1.74545	0.0936229	0.893716	-4.25768		-0.322817	7.70306	7.6967	7.37388	0.297582	0.314614	-1.57767	0.127655	0.720481	-4.55548
Ljwgs_022197.1_at	chr1.CM1826.90.r2.m	0	Lj1g3v2536150.1	0	Lotus japonicus similar to At1g56690: hypothetical protein	pentatricopeptide repeat-containing At1g56690, mitochondrial-like	0.36782	2.84107	2.50877	2.87659	0.182625	0.110995	2.54209	0.0178463	0.611653	-3.06432		0.262996	2.84107	2.63802	2.90101	0.167019	0.118863	1.81763	0.0815529	0.324252	-4.69205		0.120867	2.84107	2.60629	2.72715	0.203366	0.0765502	0.835337	0.411718	0.974342	-5.19143		0.665761	2.84107	2.50877	3.17453	0.182625	0.095732	4.60122	0.000112989	0.169838	0.957861
Ljwgs_022315.1_s_at	chr1.CM0039.580.r2.m	0	Lj1g3v0984180.1	0	Lotus japonicus similar to At5g53370: pectinesterase	probable pectinesterase pectinesterase inhibitor 34	-0.0239837	5.6621	5.83149	5.80751	0.120477	0.198245	-0.17637	0.861474	0.985512	-5.42793		-1.01143	5.6621	5.71786	4.70643	0.120266	0.0916683	-7.43778	1.07654e-07	0.000336129	7.70728		-0.525017	5.6621	6.22592	5.7009	0.0292093	0.0887373	-3.86085	0.000742202	0.414214	-0.680292		-0.142346	5.6621	5.83149	5.68914	0.120477	0.286858	-1.04678	0.30557	0.833761	-5.13935
Ljwgs_022498.2_s_at	chr1.CM0141.270.r2.m	4e-109	Lj1g3v2979170.1	1e-108	Lotus japonicus similar to At3g01150: polypyrimidine tract-binding protein like	polypyrimidine tract-binding homolog 1 isoform X1	-0.0985826	5.0018	5.08485	4.98627	0.185488	0.352066	-0.565631	0.576864	0.946072	-5.30627		-0.968726	5.0018	5.49115	4.52243	0.13172	0.299216	-5.5582	9.98295e-06	0.00314074	3.53361		-0.534244	5.0018	5.33865	4.8044	0.11397	0.0374097	-3.0653	0.00528825	0.604521	-2.14969		-0.512057	5.0018	5.08485	4.5728	0.185488	0.286903	-2.938	0.00715979	0.48754	-2.34264
Ljwgs_022777.1.1_at	LjSGA_022777.1.1	5e-149	Lj0g3v0244969.1	7e-73	Lotus japonicus similar to At1g06750: unknown protein	P-loop nucleoside triphosphate hydrolase superfamily	-0.217447	5.01895	5.2318	5.01435	0.0373077	0.170719	-1.73017	0.0963647	0.749106	-4.25552		-0.762923	5.01895	5.18685	4.42393	0.215146	0.203709	-6.07039	2.7954e-06	0.0015757	4.71571		-0.223336	5.01895	5.20989	4.98656	0.135603	0.0869941	-1.77703	0.0881659	0.889257	-4.21584		-0.303042	5.01895	5.2318	4.92876	0.0373077	0.185403	-2.41123	0.0238632	0.572117	-3.29253
Ljwgs_022987.1_at	chr4.CM0227.550.r2.m	0	Lj4g3v0620300.3	0	Lotus japonicus similar to Q9M549: (Q9M549) POLY(A)-BINDING PROTEIN	polyadenylate-binding 2	0.121827	7.94512	7.9796	8.10142	0.127374	0.314375	0.71573	0.481023	0.926391	-5.2262		-0.907941	7.94512	8.47566	7.56772	0.0924057	0.377628	-5.33411	1.75437e-05	0.00392108	3.00857		-0.355057	7.94512	8.13639	7.78133	0.102361	0.064627	-2.08595	0.0477203	0.830679	-3.77935		-0.327557	7.94512	7.9796	7.65204	0.127374	0.223752	-1.92438	0.0661701	0.662022	-4.07434
Ljwgs_023079.1_at	chr1.CM0012.690.r2.m	0	Lj1g3v4579120.1	0	Lotus japonicus similar to At3g52290: unknown protein (At3g52290)	NA	0.102331	4.3371	4.28868	4.39101	0.221988	0.358977	0.461242	0.648754	0.959098	-5.35122		-1.13905	4.3371	4.72651	3.58746	0.225852	0.387884	-5.13408	2.91021e-05	0.00501529	2.53675		-0.268355	4.3371	4.83283	4.56447	0.220049	0.278879	-1.20957	0.238155	0.948295	-4.87617		-0.420424	4.3371	4.28868	3.86826	0.221988	0.102247	-1.89499	0.0701294	0.666616	-4.11781
Ljwgs_023200.2_at	LjSGA_023200.2	9e-126	Lj1g3v3244570.1	3e-125	Lotus japonicus similar to IF5_PHAVU: (P48724) EUKARYOTIC TRANSLATION INITIATION FACTOR	eukaryotic translation initiation factor 5-like	-0.693358	4.68644	5.04772	4.35436	0.3911	0.337603	-2.6502	0.0139745	0.595364	-2.88702		-1.45832	4.68644	5.47671	4.01839	0.171262	0.351767	-5.57408	9.59335e-06	0.00307175	3.57066		-0.342005	4.68644	4.98876	4.64676	0.0890749	0.276894	-1.30723	0.203446	0.939241	-4.77726		-0.8515	4.68644	5.04772	4.19622	0.3911	0.61018	-3.25466	0.00334638	0.409233	-1.73604
Ljwgs_023815.1_at	LjSGA_023815.1	0	Lj0g3v0236569.1	0	Lotus japonicus similar to At3g51850: calcium-dependent like protein kinase	calcium-dependent kinase 13	-0.0933678	4.16915	4.32877	4.2354	0.0480506	0.511123	-0.530434	0.600656	0.951398	-5.32242		-0.869888	4.16915	4.57311	3.70322	0.0700245	0.119161	-4.94194	4.74123e-05	0.00612321	2.08144		-0.438793	4.16915	4.42424	3.98544	0.0859096	0.191198	-2.49284	0.019923	0.737665	-3.13974		-0.472446	4.16915	4.32877	3.85632	0.0480506	0.0194401	-2.68403	0.0129347	0.522456	-2.81159
Ljwgs_023973.1_at	chr1.LjT06C08.80.r2.m	1e-165	Lj1g3v0426800.1	4e-165	Lotus japonicus similar to At5g13050: 5-formyltetrahydrofolate cyclo-ligase-like protein	5-formyltetrahydrofolate cyclo-ligase	-0.0248971	5.05254	5.08878	5.06388	0.103077	0.0689951	-0.134898	0.893811	0.989147	-5.43341		-1.07363	5.05254	5.49964	4.42601	0.0714323	0.373032	-5.81716	5.2293e-06	0.0022297	4.13474		-0.459551	5.05254	5.42969	4.97014	0.266894	0.0740827	-2.48995	0.0200515	0.740125	-3.1445		-0.447373	5.05254	5.08878	4.6414	0.103077	0.317156	-2.42396	0.0232045	0.571621	-3.27069
Ljwgs_024086.1_at	LjSGA_024086.1	0	Lj0g3v0265589.3	8e-114	Lotus japonicus similar to At1g55310: Serine arginine-rich protein	serine arginine-rich SC35-like splicing factor SCL33 isoform X1	0.00572414	8.50648	8.44523	8.45095	0.128925	0.321975	0.042506	0.966445	0.997222	-5.44037		-0.662899	8.50648	9.25552	8.59262	0.169088	0.109529	-4.92252	4.98137e-05	0.00629806	2.03534		-0.253015	8.50648	8.19545	7.94244	0.0399114	0.149533	-1.87882	0.0723942	0.868567	-4.07732		0.150408	8.50648	8.44523	8.59564	0.128925	0.103606	1.11689	0.275033	0.819167	-5.07402
Ljwgs_024288.1_at	LjSGA_024288.1	0	Lj1g3v1663400.1	0	Lotus japonicus similar to At5g20925: protein kinase (TOUSLED)	serine threonine- kinase TOUSLED-like isoform X1	-0.0712868	5.78758	5.72428	5.653	0.167341	0.00704014	-0.492877	0.626553	0.957327	-5.33854		-0.73622	5.78758	5.82687	5.09065	0.027163	0.236493	-5.09022	3.25271e-05	0.00527227	2.43297		-0.246399	5.78758	6.23642	5.99002	0.134665	0.0219169	-1.7036	0.101296	0.898988	-4.31227		-0.0859725	5.78758	5.72428	5.63831	0.167341	0.268553	-0.594413	0.557765	0.917158	-5.46558
Ljwgs_024352.2_at	LjSGA_024352.2	3e-125	Lj2g3v2161690.1	1e-124	Lotus japonicus similar to Q9ZPK4: (Q9ZPK4) GLUTAMYL-TRNA REDUCTASE PRECURSOR (EC 1.2.1	glutamyl-tRNA reductase 1, chloroplastic	-0.309619	3.81879	4.28809	3.97848	0.263571	0.318833	-1.53771	0.137123	0.788099	-4.49122		-1.08704	3.81879	4.45121	3.36417	0.145565	0.154241	-5.39871	1.49063e-05	0.00361715	3.16035		-0.524918	3.81879	3.73108	3.20616	0.127495	0.110687	-2.60698	0.0154169	0.712777	-2.94949		-0.590799	3.81879	4.28809	3.6973	0.263571	0.0773876	-2.93418	0.00722479	0.48754	-2.34983
Ljwgs_024353.1_at	LjSGA_024353.1	1e-154	Lj0g3v0123379.1	1e-150	Lotus japonicus similar to At5g53140: protein phosphatase 2C-like	NA	0.118566	6.43454	6.56276	6.68133	0.109106	0.466341	0.466788	0.644836	0.958994	-5.34906		-1.38446	6.43454	7.08649	5.70202	0.0676755	0.787684	-5.45053	1.30831e-05	0.00343927	3.28186		-0.499308	6.43454	6.68488	6.18557	0.045622	0.0361356	-1.96574	0.06093	0.853115	-3.95481		-0.375576	6.43454	6.56276	6.18718	0.109106	0.287571	-1.47862	0.152171	0.736949	-4.67934
Ljwgs_024490.1_s_at	chr3.CM0091.860.r2.m	0	Lj3g3v3338420.1	0	Lotus japonicus similar to At3g18830: sugar transporter like protein	polyol monosaccharide transporter 1	-0.028292	5.75086	5.26917	5.24087	0.621259	0.194275	-0.125632	0.901064	0.989976	-5.43443		-1.11195	5.75086	7.04563	5.93368	0.25257	0.245874	-4.93764	4.79335e-05	0.00613093	2.07124		-0.396164	5.75086	5.97881	5.58265	0.123491	0.348663	-1.75918	0.0912158	0.89166	-4.23956		-0.568432	5.75086	5.26917	4.70073	0.621259	0.119574	-2.52414	0.0185787	0.549846	-3.09669
Ljwgs_024776.1_at	LjSGA_024776.1	3e-130	Lj3g3v3736620.1	1e-129	Lotus japonicus similar to At5g42970: COP8 (constitutive photomorphogenic) homolog	COP9 signalosome complex subunit 4	0.081158	5.65819	5.67064	5.75179	0.100552	0.349649	0.326011	0.747225	0.972189	-5.3961		-1.27812	5.65819	6.19909	4.92098	0.231637	0.590313	-5.13419	2.90936e-05	0.00501529	2.53702		-0.575443	5.65819	6.10903	5.53359	0.208082	0.16841	-2.31155	0.0296462	0.791844	-3.43273		-0.465496	5.65819	5.67064	5.20514	0.100552	0.370654	-1.86989	0.0736724	0.672442	-4.15455
Ljwgs_024958.2_at	LjSGA_024958.2	9e-95	Lj5g3v2239740.1	3e-94	Lotus japonicus similar to At5g43010: 26S proteasome AAA-ATPase subunit RPT4a (gb|AAF22524.1)	26S protease regulatory subunit 10B homolog A	-0.010468	4.50872	4.71044	4.69997	0.13586	0.703466	-0.0394156	0.968883	0.997448	-5.44047		-1.44176	4.50872	5.24112	3.79936	0.2302	0.622309	-5.42872	1.38213e-05	0.00354108	3.23074		-0.458451	4.50872	4.85594	4.39749	0.168641	0.260459	-1.72622	0.0970835	0.897113	-4.28288		-0.555045	4.50872	4.71044	4.15539	0.13586	0.0339259	-2.08993	0.0473298	0.629851	-3.82105
Ljwgs_024974.1_at	LjSGA_024974.1	0	Lj3g3v0893740.1	0	Lotus japonicus similar to At5g40850: urophorphyrin III methylase (gb|AAB92676.1)	NA	0.0497323	7.17782	6.13132	6.18105	0.158776	0.205976	0.308426	0.760403	0.973887	-5.40082		-0.362267	7.17782	7.24518	6.88291	0.0739667	0.234411	-2.24668	0.0340699	0.204711	-3.95125		-0.0141319	7.17782	7.93692	7.92279	0.0474714	0.120187	-0.0876423	0.930884	0.997953	-5.48563		0.0626864	7.17782	6.13132	6.194	0.158776	0.220905	0.388764	0.700858	0.950947	-5.55636
Ljwgs_025113.1_at	chr3.CM0797.60.r2.m	0	Lj3g3v3752270.1	0	Lotus japonicus similar to Q9FUK3: (Q9FUK3) CYTOKININ-REGULATED KINASE 1	serine threonine- kinase CCR4	0.149987	5.81068	5.8811	6.03109	0.178794	0.352259	1.03	0.31322	0.88204	-5.00183		0.407034	5.81068	5.22743	5.63447	0.252253	0.0616384	2.79521	0.0100072	0.102619	-2.86635		-0.0844157	5.81068	5.74643	5.66202	0.132197	0.190874	-0.579704	0.567485	0.982242	-5.34443		0.177275	5.81068	5.8811	6.05838	0.178794	0.0180532	1.21739	0.23522	0.797111	-4.97387
Ljwgs_025149.1_at	LjSGA_025149.1	5e-118	Lj1g3v2809520.1	2e-117	Lotus japonicus similar to At5g49470: protein kinase like protein	NA	-0.212551	5.43002	5.45438	5.24182	0.173508	0.06729	-1.4429	0.161899	0.803336	-4.59932		-0.921323	5.43002	6.02375	5.10243	0.0845574	0.344353	-6.25436	1.78076e-06	0.00131325	5.13309		-0.265947	5.43002	5.62663	5.36068	0.153991	0.128641	-1.80537	0.0835031	0.881468	-4.17783		-0.249622	5.43002	5.45438	5.20475	0.173508	0.192847	-1.69455	0.103023	0.699918	-4.40128
Ljwgs_025403.1_at	NA	NA	NA	NA	Lotus japonicus similar to At2g01440: putative ATP-dependent DNA helicase RECG	NA	0.161026	2.66384	2.54511	2.70613	0.296257	0.0188305	1.41935	0.168578	0.806656	-4.6253		0.408513	2.66384	2.33352	2.74203	0.0802474	0.134507	3.60082	0.00142489	0.0358796	-1.0853		0.186564	2.66384	2.60287	2.78944	0.111939	0.111827	1.64446	0.11304	0.905868	-4.38772		0.137014	2.66384	2.54511	2.68212	0.296257	0.0976723	1.2077	0.238859	0.799294	-4.98385
Ljwgs_025428.1_at	LjSGA_025428.1	2e-116	Lj5g3v1813840.1	4e-114	Lotus japonicus similar to At2g39000: unknown protein	Acyl- N-acyltransferases superfamily isoform 1	0.0341811	3.69583	3.55892	3.5931	0.257341	0.258384	0.20597	0.838541	0.982727	-5.42313		-0.837161	3.69583	4.23332	3.39616	0.262	0.197665	-5.0446	3.65211e-05	0.00541382	2.32494		-0.247721	3.69583	3.61706	3.36934	0.191021	0.115927	-1.49273	0.148462	0.921829	-4.57184		0.186985	3.69583	3.55892	3.7459	0.257341	0.157778	1.12675	0.270924	0.816534	-5.06454
Ljwgs_025977.1_at	chr6.LjB08M07.100.r2.m	0	Lj6g3v0611950.1	2e-70	Lotus japonicus similar to At1g07350: transformer-SR ribonucleoprotein like protein	serine arginine-rich splicing factor SR45a isoform X2	-0.0806428	6.92814	7.12485	7.04421	0.0500318	0.342007	-0.551401	0.586426	0.948409	-5.31292		-0.704312	6.92814	7.56134	6.85703	0.0356976	0.118588	-4.81579	6.53728e-05	0.00726753	1.7817		-0.240772	6.92814	6.42149	6.18072	0.187104	0.272737	-1.64629	0.11266	0.905868	-4.38541		0.212599	6.92814	7.12485	7.33745	0.0500318	0.130268	1.45366	0.158916	0.743189	-4.70953
Ljwgs_026090.1_s_at	chr4.CM0046.1850.r2.m	0	Lj4g3v2628840.1	0	Lotus japonicus similar to At4g18060: unknown protein	Rho guanine nucleotide exchange factor 6	-0.289265	6.04856	6.0425	5.75324	0.0195553	0.185586	-1.5609	0.131559	0.783728	-4.46395		-0.902957	6.04856	6.34541	5.44245	0.133991	0.479084	-4.87245	5.65857e-05	0.00667107	1.9164		-0.541962	6.04856	6.63088	6.08892	0.0508972	0.239445	-2.92448	0.00739206	0.638361	-2.40069		-0.293421	6.04856	6.0425	5.74908	0.0195553	0.414214	-1.58333	0.126359	0.719671	-4.54821
Ljwgs_026202.1_at	LjSGA_026202.1	0	Lj1g3v1966210.1	0	Lotus japonicus similar to At4g31410: unknown protein	Pleiotropic drug resistance 1	0.0231493	5.98174	6.08801	6.11116	0.0809868	0.24666	0.189625	0.851188	0.984337	-5.42587		-0.812551	5.98174	6.38947	5.57692	0.136315	0.108962	-6.65593	6.74239e-07	0.000776278	6.02893		-0.254149	5.98174	6.04309	5.78894	0.0990971	0.150787	-2.08184	0.0481262	0.830679	-3.78546		-0.36912	5.98174	6.08801	5.71889	0.0809868	0.171761	-3.02361	0.00584251	0.470776	-2.18076
Ljwgs_026245.1_s_at	chr4.CM0432.3310.r2.m	0	Lj4g3v0486310.1	0	Lotus japonicus similar to At1g28520: unknown protein	transcription factor VOZ1	-0.45115	4.33145	4.8192	4.36805	0.0835038	0.18354	-2.28612	0.0313136	0.654238	-3.46905		-0.930687	4.33145	4.82443	3.89374	0.0826033	0.420311	-4.71609	8.42891e-05	0.00803462	1.54454		-0.31249	4.33145	4.31294	4.00045	0.168104	0.128111	-1.58349	0.126322	0.909161	-4.46337		-0.615541	4.33145	4.8192	4.20366	0.0835038	0.324693	-3.11915	0.00464663	0.449006	-1.99815
Ljwgs_026552.1_at	LjB06F24.110.r2.a	0	Lj1g3v4483800.1	1e-123	Lotus japonicus similar to At2g31190: unknown protein	NA	-0.208295	5.48242	5.32854	5.12024	0.0907052	0.0747449	-2.09327	0.047005	0.682716	-3.75775		-0.314004	5.48242	5.5	5.18599	0.167389	0.109057	-3.1556	0.00425561	0.0646864	-2.09077		-0.252641	5.48242	5.67912	5.42648	0.0459264	0.108946	-2.53892	0.0179734	0.726987	-3.06343		0.150348	5.48242	5.32854	5.47889	0.0907052	0.101605	1.51093	0.143785	0.732141	-4.63965
Ljwgs_026804.1_at	LjSGA_026804.1	0	Lj0g3v0321149.1	0	Lotus japonicus similar to At1g78760: hypothetical protein	NA	0.202338	5.47739	5.41641	5.61875	0.165295	0.0961926	1.58581	0.125795	0.778453	-4.43431		-0.690797	5.47739	5.62809	4.93729	0.152879	0.227441	-5.41406	1.43412e-05	0.00355742	3.19635		-0.0725367	5.47739	5.6702	5.59766	0.093601	0.144119	-0.5685	0.574946	0.982242	-5.34992		-0.117796	5.47739	5.41641	5.29861	0.165295	0.0466355	-0.923215	0.36503	0.856755	-5.2451
Ljwgs_026902.1_s_at	chr1.CM0316.630.r2.a	0	Lj1g3v3580670.1	0	Lotus japonicus similar to At5g48560: putative bHLH transcription factor (bHLH078)	BHLH transcription factor	0.148605	5.34191	4.18285	4.33146	0.226124	0.243171	0.982334	0.335677	0.889411	-5.04063		-0.784389	5.34191	6.23728	5.45289	0.262377	0.0688197	-5.1851	2.55718e-05	0.00471676	2.65734		-0.0511971	5.34191	5.97727	5.92608	0.0835453	0.178278	-0.338432	0.737963	0.994454	-5.43944		-0.0817832	5.34191	4.18285	4.10107	0.226124	0.274292	-0.540617	0.593724	0.925295	-5.4929
Ljwgs_027158.1_at	chr5.CM0311.50.r2.d	0	NA	NA	Lotus japonicus similar to Q9AV95: (Q9AV95) HYPOTHETICAL 65.5 KDA PROTEIN	NA	-0.130332	5.41365	5.42394	5.29361	0.0368084	0.232751	-0.66683	0.511203	0.934176	-5.25426		-0.958148	5.41365	5.83704	4.87889	0.236426	0.438063	-4.90226	5.24498e-05	0.00645049	1.98722		-0.354139	5.41365	5.71295	5.35881	0.0854902	0.116161	-1.81192	0.0824563	0.880485	-4.16899		-0.314044	5.41365	5.42394	5.1099	0.0368084	0.0998087	-1.60677	0.121105	0.711803	-4.51788
Ljwgs_027718.1_s_at	chr1.CM0027.110.r2.m	3e-100	Lj1g3v0841410.1	9e-100	Lotus japonicus similar to HEM2_SOYBN: (P43210) DELTA-AMINOLEVULINIC ACID DEHYDRATASE P	delta-aminolevulinic acid dehydratase, chloroplastic	0.00215676	5.57559	5.33449	5.33664	0.179167	0.178918	0.010551	0.991668	0.999191	-5.44109		-0.951372	5.57559	5.64193	4.69056	0.31796	0.553597	-4.65418	9.87079e-05	0.00882873	1.39719		-0.382266	5.57559	6.35102	5.96875	0.155854	0.235259	-1.87008	0.0736462	0.868567	-4.08944		-0.235591	5.57559	5.33449	5.0989	0.179167	0.151204	-1.15253	0.260388	0.81063	-5.03938
Ljwgs_027940.1_at	NA	NA	Lj5g3v1774990.1	3e-24	Lotus japonicus similar to At5g03610: unknown protein	GDSL-like lipase acylhydrolase	0.123746	3.23574	2.70424	2.82798	0.313692	0.163623	0.571341	0.573049	0.945373	-5.30356		-1.08311	3.23574	4.18889	3.10577	0.621309	0.189309	-5.0008	4.08211e-05	0.00573754	2.2211		0.142932	3.23574	2.9692	3.11214	0.231375	0.230016	0.659924	0.515549	0.980219	-5.30211		0.373707	3.23574	2.70424	3.07794	0.313692	0.270501	1.72542	0.0972301	0.697501	-4.35914
Ljwgs_027976.2_at	LjSGA_027976.2	2e-117	Lj3g3v2531170.1	6e-117	Lotus japonicus similar to At4g01560: unknown protein	ribosome production factor 1-like isoform X1	0.0506325	6.41877	6.35347	6.4041	0.107774	0.344298	0.281319	0.780863	0.975895	-5.40758		-0.864688	6.41877	6.68819	5.82351	0.0850887	0.416487	-4.80429	6.73172e-05	0.00730007	1.75435		-0.337841	6.41877	6.98617	6.64833	0.00345002	0.153031	-1.87708	0.0726428	0.868567	-4.07975		-0.532909	6.41877	6.35347	5.82056	0.107774	0.223997	-2.96089	0.00678214	0.484931	-2.29952
Ljwgs_028066.2_at	LjSGA_028066.2	2e-85	Lj1g3v4139610.2	8e-85	Lotus japonicus similar to At2g39970: 36kDa-peroxisomal membrane protein (PMP36)	peroxisomal nicotinamide adenine dinucleotide carrier	0.00290599	6.12163	6.01776	6.02066	0.147829	0.23488	0.0139677	0.988971	0.998864	-5.44105		-0.981139	6.12163	6.5168	5.53566	0.130652	0.502166	-4.71588	8.43358e-05	0.00803462	1.54402		-0.317672	6.12163	6.63275	6.31508	0.194034	0.116277	-1.5269	0.139781	0.915198	-4.5316		-0.417941	6.12163	6.01776	5.59981	0.147829	0.261445	-2.00885	0.0558617	0.647032	-3.94687
Ljwgs_028186.1_s_at	chr1.CM0163.350.r2.d	0	Lj0g3v0265289.1	0	Lotus japonicus similar to At5g15640: putative mitochondrial carrier protein	Solute carrier family 25 member 44	0.180797	4.94953	5.17167	5.35247	0.155385	0.320321	1.02543	0.315325	0.882471	-5.00562		-0.827799	4.94953	5.35051	4.52272	0.215425	0.407366	-4.69504	8.89396e-05	0.00829791	1.49443		-0.178527	4.94953	4.86468	4.68615	0.088163	0.208677	-1.01255	0.321314	0.962875	-5.05515		-0.359246	4.94953	5.17167	4.81243	0.155385	0.210525	-2.03754	0.0526982	0.641739	-3.90272
Ljwgs_028190.1_at	LjSGA_028190.1	0	Lj3g3v1473560.1	0	Lotus japonicus similar to At1g79600: unknown protein	NA	-0.26796	6.0473	5.68237	5.41441	0.279684	0.112338	-2.2956	0.0306825	0.652275	-3.45449		-0.362768	6.0473	6.36189	5.99912	0.0313636	0.103884	-3.10782	0.00477512	0.0691638	-2.19587		-0.0795984	6.0473	6.13376	6.05416	0.10891	0.0417046	-0.681915	0.501782	0.980219	-5.28958		0.196551	6.0473	5.68237	5.87892	0.279684	0.199509	1.68384	0.105098	0.702087	-4.41575
Ljwgs_028554.1_s_at	chr4.CM0337.480.r2.m	3e-151	Lj4g3v0336110.1	1e-150	Lotus japonicus similar to At3g18200: integral membrane protein, putative	Auxin-induced 5NG4	-0.249886	3.54434	3.72321	3.47333	0.21649	0.436245	-1.18926	0.2459	0.853565	-4.86032		-0.790897	3.54434	4.1548	3.36391	0.387782	0.34237	-3.76406	0.000946973	0.0285639	-0.707293		0.156544	3.54434	2.63643	2.79298	0.122786	0.166219	0.745028	0.463446	0.976933	-5.25148		-0.0357594	3.54434	3.72321	3.68746	0.21649	0.41038	-0.170187	0.866281	0.980847	-5.61163
Ljwgs_028730.2_at	LjSGA_028730.2	0	Lj0g3v0361929.1	0	Lotus japonicus similar to At3g24080: hypothetical protein	NA	-1.00554	5.74307	5.23075	4.22521	0.430998	0.26704	-4.38774	0.000194784	0.414846	0.207857		0.595662	5.74307	5.29671	5.89238	0.22876	0.0995677	2.5992	0.0156911	0.133233	-3.26909		0.784438	5.74307	5.71618	6.50062	0.399744	0.19655	3.42293	0.0022151	0.49204	-1.4971		0.443702	5.74307	5.23075	5.67445	0.430998	0.562397	1.93611	0.0646454	0.661113	-4.05686
Ljwgs_028761.1_s_at	LjSGA_077813.1	1e-83	Lj2g3v3336150.1	4e-83	Lotus japonicus similar to At2g29560: putative enolase (2-phospho-D-glycerate hydroylase)	cytosolic enolase 3	-0.318522	3.18564	3.66103	3.34251	0.271347	0.646914	-1.08747	0.287565	0.8717	-4.95284		-1.33373	3.18564	3.96589	2.63216	0.201779	0.265506	-4.55351	0.000127616	0.00998314	1.15755		-0.514292	3.18564	3.43234	2.91805	0.219951	0.142493	-1.75586	0.0917929	0.892665	-4.24395		-0.808028	3.18564	3.66103	2.85301	0.271347	0.609893	-2.75871	0.0108912	0.519108	-2.6756
Ljwgs_028818.1_at	LjSGA_028818.1	4e-134	Lj0g3v0084489.1	2e-133	Lotus japonicus similar to At3g47770: ABC-type transport protein-like protein	ABC transporter A family	0.0837706	4.5049	4.23344	4.31721	0.159506	0.254116	0.556487	0.583	0.947606	-5.31057		0.441587	4.5049	4.06968	4.51126	0.109868	0.206693	2.93345	0.00723716	0.0860616	-2.57375		0.195668	4.5049	4.57404	4.76971	0.27176	0.175319	1.29982	0.205936	0.939691	-4.78499		0.344288	4.5049	4.23344	4.57773	0.159506	0.0953099	2.2871	0.0312481	0.597679	-3.50206
Ljwgs_028954.1_at	chr1.CM2113.280.r2.m	0	Lj1g3v1649070.1	0	Lotus japonicus similar to Q9ZST9: (Q9ZST9) TIC22	TIC 22, chloroplastic	0.019593	5.57165	5.38952	5.40911	0.075151	0.275297	0.140053	0.88978	0.988754	-5.4328		-0.652934	5.57165	5.79221	5.13928	0.0591168	0.177551	-4.66722	9.54788e-05	0.00865423	1.42823		-0.306186	5.57165	6.02238	5.71619	0.0799325	0.0157006	-2.18865	0.0385273	0.816307	-3.62422		-0.240719	5.57165	5.38952	5.1488	0.075151	0.17739	-1.72068	0.0981015	0.697681	-4.36565
Ljwgs_029019.1_at	chr3.CM2103.120.r2.a	7e-66	Lj3g3v2848900.1	2e-65	Lotus japonicus similar to At1g29050: unknown protein	trichome birefringence-like 39	-0.321919	5.84299	6.08156	5.75964	0.0431482	0.111949	-2.44719	0.0220455	0.623996	-3.21698		-0.663791	5.84299	6.36084	5.69705	0.129466	0.199114	-5.04607	3.63854e-05	0.00541382	2.32841		-0.124059	5.84299	5.58966	5.4656	0.177572	0.265018	-0.943082	0.354981	0.967273	-5.11143		-0.258465	5.84299	6.08156	5.8231	0.0431482	0.215024	-1.96483	0.0610422	0.655183	-4.01377
Ljwgs_029042.2_at	LjSGA_029042.2	0	Lj2g3v1880850.1	7e-119	Lotus japonicus similar to At4g36950: MAP3K-like protein kinase	PI-PLC X domain-containing At5g67130-like	0.0836137	5.30509	5.04129	5.12491	0.18452	0.260551	0.534323	0.598004	0.951034	-5.32069		-0.841488	5.30509	5.87589	5.0344	0.193196	0.130433	-5.37743	1.57278e-05	0.00374924	3.11037		-0.225494	5.30509	5.59178	5.36628	0.103212	0.0640795	-1.44099	0.162431	0.926011	-4.63137		-0.237346	5.30509	5.04129	4.80395	0.18452	0.258286	-1.51673	0.142319	0.730896	-4.63244
Ljwgs_029048.1_at	LjSGA_029048.1	3e-145	Lj5g3v1531230.2	1e-144	Lotus japonicus similar to At3g05830: unknown protein	NA	-0.0770518	2.65981	3.0181	2.94105	0.384068	0.240984	-0.435532	0.667045	0.961623	-5.36092		-1.11629	2.65981	3.38834	2.27205	0.0340865	0.370473	-6.3098	1.5556e-06	0.00129411	5.25804		-0.365653	2.65981	2.23339	1.86774	0.0567872	0.150363	-2.06684	0.0496327	0.830679	-3.80769		-0.0905061	2.65981	3.0181	2.9276	0.384068	0.182188	-0.511583	0.61359	0.929534	-5.5066
Ljwgs_029148.2_at	NA	NA	Lj2g3v0766570.1	7e-100	Lotus japonicus hypothetical protein	NA	0.00670659	2.8673	2.81976	2.82647	0.20725	0.166499	0.0630766	0.950225	0.995326	-5.43944		0.618477	2.8673	2.69819	3.31667	0.0557909	0.0276699	5.81688	5.23297e-06	0.0022297	4.13409		0.298942	2.8673	2.55607	2.85502	0.060882	0.102893	2.8116	0.00963259	0.657013	-2.59879		0.23101	2.8673	2.81976	3.05078	0.20725	0.0768248	2.17269	0.0398419	0.617081	-3.68934
Ljwgs_029362.1_at	chr5.CM1077.690.r2.m	2e-133	Lj5g3v0681220.1	6e-133	Lotus japonicus similar to At2g36690: putative giberellin beta-hydroxylase	probable 2-oxoglutarate Fe(II)-dependent dioxygenase	0.180381	3.73707	3.28077	3.46115	0.300403	0.163524	0.924053	0.364602	0.898494	-5.0858		-1.04171	3.73707	4.51902	3.47731	0.24676	0.268695	-5.33644	1.74412e-05	0.00392108	3.01403		-0.39059	3.73707	4.00047	3.60988	0.156089	0.114591	-2.00091	0.0567665	0.840439	-3.9042		-0.0708733	3.73707	3.28077	3.2099	0.300403	0.219898	-0.363068	0.719714	0.955318	-5.56508
Ljwgs_029420.2_at	LjT24M21.30.r2.a	0	Lj0g3v0021379.1	0	Lotus japonicus similar to At5g01260: unknown protein	starch-binding domain	-0.441809	4.94536	5.21978	4.77797	0.427842	0.243151	-2.503	0.0194769	0.618418	-3.12755		-0.910727	4.94536	5.94571	5.03498	0.0830838	0.351358	-5.15959	2.72797e-05	0.00488539	2.59705		-0.0789658	4.94536	4.35296	4.274	0.132714	0.135029	-0.447369	0.658597	0.988052	-5.4026		-0.223983	4.94536	5.21978	4.9958	0.427842	0.206399	-1.26894	0.216559	0.784742	-4.91959
Ljwgs_029567.1_s_at	chr3.CM0241.170.r2.d	8e-150	Lj3g3v0742520.1	1e-157	Lotus japonicus similar to At3g14710: unknown protein	NA	-0.0759204	5.37708	4.99613	4.92021	0.12455	0.253576	-0.542694	0.592315	0.949823	-5.31691		-0.636743	5.37708	5.96547	5.32873	0.137092	0.0825795	-4.55156	0.000128251	0.00998314	1.15292		0.340654	5.37708	5.11833	5.45898	0.0983966	0.386746	2.43506	0.0226439	0.761741	-3.23439		0.0854627	5.37708	4.99613	5.0816	0.12455	0.0566483	0.610904	0.546972	0.914177	-5.4567
Ljwgs_029600.1_at	chr1.CM0544.510.r2.d	4e-132	Lj1g3v4943870.1	2e-131	Lotus japonicus similar to Q9LLQ6: (Q9LLQ6) SEED MATURATION PROTEIN PM34	NAD(P)-binding rossmann-fold	-0.474592	5.28428	5.4592	4.9846	0.143865	0.282938	-2.75468	0.0109931	0.589337	-2.71256		0.112636	5.28428	4.80287	4.9155	0.185035	0.157776	0.653777	0.519434	0.781868	-6.02818		0.161274	5.28428	5.27663	5.4379	0.0656179	0.106213	0.936082	0.3585	0.967648	-5.1169		0.00227502	5.28428	5.4592	5.46147	0.143865	0.133919	0.0132049	0.989573	0.998236	-5.6247
Ljwgs_029714.2_at	LjSGA_029714.2	0	Lj4g3v0095240.1	0	Lotus japonicus similar to At5g47800: photoreceptor-interacting protein-like	NA	-0.0021061	5.34073	5.21695	5.21484	0.162616	0.0597447	-0.019169	0.984864	0.998523	-5.44098		-0.307476	5.34073	5.49477	5.18729	0.047728	0.061201	-2.79854	0.00992998	0.10223	-2.85938		-0.118645	5.34073	5.4168	5.29815	0.0559948	0.197021	-1.07987	0.290871	0.959312	-4.99717		-0.155774	5.34073	5.21695	5.06117	0.162616	0.215061	-1.4178	0.169027	0.751568	-4.75216
Ljwgs_030295.1_at	LjSGA_030295.1	8e-11	NA	NA	Lotus japonicus similar to Q9LP17: (Q9LP17) F9C16.1 (FRAGMENT)	NA	0.314781	2.64225	2.55718	2.87196	0.202573	0.23978	2.65379	0.0138605	0.595364	-2.88108		0.645135	2.64225	2.40575	3.05088	0.073692	0.198483	5.43886	1.34729e-05	0.00348832	3.25452		0.194222	2.64225	2.47812	2.67234	0.0572584	0.0672668	1.6374	0.114515	0.905868	-4.39659		0.106768	2.64225	2.55718	2.66395	0.202573	0.0946398	0.900112	0.376951	0.862013	-5.26352
Ljwgs_030735.1_at	LjSGA_030735.1	0	Lj4g3v0756970.1	0	Lotus japonicus similar to At1g26665: unknown protein	mediator of RNA polymerase II transcription subunit 10b-like	-0.0236755	6.91387	7.10581	7.08213	0.159762	0.229211	-0.19024	0.850712	0.98431	-5.42577		-0.294379	6.91387	7.21161	6.91723	0.0980661	0.103361	-2.36543	0.0263778	0.178166	-3.7281		-0.363354	6.91387	7.05462	6.69127	0.0712172	0.0221031	-2.91966	0.00747672	0.639785	-2.40922		-0.316913	6.91387	7.10581	6.7889	0.159762	0.101571	-2.54649	0.0176706	0.547658	-3.05735
Ljwgs_030867.1_at	LjSGA_030867.1	0	Lj6g3v1618310.1	0	Lotus japonicus similar to At1g30700: putative reticuline oxidase-like protein	NA	0.244552	7.81454	7.12139	7.36594	0.31765	0.248257	1.55145	0.133804	0.785245	-4.4751		-0.122459	7.81454	7.4348	7.31234	0.202596	0.147735	-0.776885	0.444772	0.733801	-5.9418		0.227591	7.81454	8.15161	8.3792	0.157941	0.258273	1.44385	0.161634	0.926011	-4.62813		0.61748	7.81454	7.12139	7.73887	0.31765	0.11807	3.91732	0.0006436	0.274412	-0.419297
Ljwgs_031218.1_at	LjSGA_031218.1	5e-66	Lj5g3v1853490.1	2e-65	Lotus japonicus similar to At1g65280:	heat shock amino-terminal domain	0.29567	3.42456	3.20051	3.49618	0.0971859	0.0963511	1.76978	0.0893935	0.74295	-4.20445		-0.774865	3.42456	3.7429	2.96804	0.120506	0.249378	-4.63807	0.00010285	0.00903857	1.35884		-0.308667	3.42456	3.68493	3.37626	0.345581	0.186437	-1.84757	0.0769531	0.869485	-4.12043		-0.0249081	3.42456	3.20051	3.1756	0.0971859	0.218915	-0.149091	0.88272	0.984169	-5.61469
Ljwgs_031627.1_at	LjSGA_031627.1	5e-174	Lj0g3v0150369.1	2e-173	Lotus japonicus similar to P93700: (P93700) CPRD14 PROTEIN	cinnamoyl- reductase 1-like	0.0913493	9.14737	9.2672	9.35855	0.135299	0.128552	0.572744	0.572114	0.945047	-5.30289		-0.45354	9.14737	9.39408	8.94054	0.10478	0.336536	-2.84362	0.00893901	0.0962595	-2.76465		-0.175736	9.14737	9.22835	9.05262	0.0882408	0.0337839	-1.10183	0.281398	0.957426	-4.97753		-0.128827	9.14737	9.2672	9.13837	0.135299	0.260937	-0.807726	0.427135	0.880929	-5.33282
Ljwgs_031704.1_at	LjSGA_031704.1	1e-179	Lj0g3v0302529.1	5e-179	Lotus japonicus similar to Q9FVK2: (Q9FVK2) RESISTANCE PROTEIN MG13 (FRAGMENT)	rj2	-0.367206	2.58095	3.15472	2.78751	0.121799	0.341338	-2.09088	0.0472377	0.683835	-3.76124		-0.844809	2.58095	3.00113	2.15632	0.238361	0.0935813	-4.81036	6.62835e-05	0.0072726	1.76879		-0.144829	2.58095	2.35982	2.21499	0.0892356	0.207112	-0.824659	0.417638	0.974342	-5.19886		-0.577835	2.58095	3.15472	2.57688	0.121799	0.372554	-3.2902	0.00306842	0.409233	-1.66675
Ljwgs_032364.1_at	NA	NA	Lj5g3v1484550.1	0	Lotus japonicus similar to At1g08980: amidase like protein	Amidase 1	0.0466696	5.92778	5.77073	5.8174	0.0963808	0.180646	0.337703	0.738505	0.970801	-5.39282		-0.671321	5.92778	5.97136	5.30004	0.157987	0.158089	-4.85771	5.87512e-05	0.006837	1.88136		-0.286763	5.92778	6.628	6.34124	0.161457	0.161825	-2.07503	0.048805	0.830679	-3.79556		-0.169922	5.92778	5.77073	5.6008	0.0963808	0.169712	-1.22956	0.230709	0.795384	-4.96123
Ljwgs_032505.1_at	LjSGA_032505.1	4e-45	Lj0g3v0289949.2	2e-44	Lotus japonicus similar to At5g52070: unknown protein	DNA-binding SMUBP-2	-0.390199	5.29801	5.36121	4.97101	0.140743	0.0285203	-2.16499	0.0404904	0.674034	-3.65218		-0.943097	5.29801	5.69291	4.74981	0.0399746	0.363714	-5.23271	2.26683e-05	0.00445154	2.76971		-0.500808	5.29801	5.51382	5.01302	0.17015	0.0699608	-2.7787	0.0103982	0.670069	-2.65594		0.0180932	5.29801	5.36121	5.3793	0.140743	0.374385	0.100389	0.920864	0.989119	-5.6202
Ljwgs_032694.1_at	NA	NA	Lj6g3v0003350.1	0	Lotus japonicus similar to At1g04190: unknown protein	Heat shock STI	-0.11979	4.27538	3.98846	3.86867	0.0154152	0.122779	-0.600573	0.553721	0.940547	-5.28925		-0.925217	4.27538	4.41876	3.49354	0.166111	0.385907	-4.63863	0.000102702	0.00903857	1.36018		-0.384926	4.27538	5.16385	4.77892	0.241954	0.136285	-1.92985	0.0654554	0.859915	-4.00586		-0.328828	4.27538	3.98846	3.65963	0.0154152	0.411839	-1.6486	0.112183	0.705676	-4.46291
Ljwgs_032725.2_at	chr2.CM0435.1010.r2.a	0	Lj2g3v0632130.1	0	Lotus japonicus similar to At3g23920: beta-amylase like protein	beta-amylase 1, chloroplastic	0.123867	5.19098	6.32484	6.4487	0.0342849	0.675461	0.463625	0.647069	0.959098	-5.3503		-1.24889	5.19098	6.39219	5.1433	0.108112	0.733396	-4.67449	9.3724e-05	0.00859818	1.44554		-0.356577	5.19098	3.97721	3.62064	0.105109	0.159123	-1.33464	0.194446	0.93821	-4.74833		-0.669197	5.19098	6.32484	5.65564	0.0342849	0.320913	-2.50475	0.0194012	0.552359	-3.13066
Ljwgs_033557.1_at	LjSGA_033557.1	0	Lj1g3v4690470.1	0	Lotus japonicus similar to CLPA_PEA: (P35100) ATP-DEPENDENT CLP PROTEASE ATP-BINDING SU	Chaperone , chloroplastic	-0.141963	7.94704	8.1559	8.01394	0.1271	0.488948	-0.656579	0.517661	0.936043	-5.25991		-0.991951	7.94704	8.71378	7.72182	0.0487767	0.497084	-4.58779	0.000116928	0.00955649	1.23915		-0.294933	7.94704	7.68449	7.38955	0.16912	0.122368	-1.36407	0.185127	0.933859	-4.71671		-0.304915	7.94704	8.1559	7.85098	0.1271	0.201376	-1.41024	0.171224	0.752552	-4.76104
Ljwgs_033893.1_at	chr4.CM0046.1050.r2.m	3e-166	Lj4g3v2604770.1	1e-165	Lotus japonicus similar to At2g38300: unknown protein	MYB-like transcription factor family	-0.529279	4.07695	3.79311	3.26383	0.198651	0.409795	-2.74494	0.0112435	0.589337	-2.72895		-1.01952	4.07695	4.69973	3.68021	0.341061	0.156335	-5.28743	1.97391e-05	0.00415619	2.89869		-0.271811	4.07695	4.4973	4.22549	0.197095	0.134475	-1.40966	0.171391	0.928869	-4.66659		-0.290396	4.07695	3.79311	3.50271	0.198651	0.123687	-1.50605	0.145027	0.733958	-4.64569
Ljwgs_033907.1_at	LjSGA_033907.1	0	Lj0g3v0091559.1	0	Lotus japonicus similar to At5g17510: glutamine-rich protein	bromodomain-containing DDB_G0280777	0.397151	5.22478	5.17578	5.57293	0.120456	0.161116	2.43417	0.0226886	0.623996	-3.2377		-0.585417	5.22478	5.66692	5.08151	0.0558604	0.31087	-3.58806	0.00147092	0.0363618	-1.11466		-0.16549	5.22478	5.3284	5.16291	0.0368882	0.123557	-1.0143	0.320496	0.962875	-5.05368		-0.16806	5.22478	5.17578	5.00772	0.120456	0.110683	-1.03005	0.313194	0.838019	-5.15437
Ljwgs_033967.1.1_at	LjSGA_033967.1.1	4e-40	Lj0g3v0185539.1	1e-39	Lotus japonicus similar to At4g26270: putative pyrophosphate-dependent phosphofructo-1-kinase	ATP-dependent 6-phosphofructokinase 3-like	-0.193779	3.89398	4.11539	3.92161	0.426285	0.250865	-0.838332	0.410067	0.912281	-5.14761		-1.25198	3.89398	4.5923	3.34032	0.138148	0.624408	-5.41636	1.42583e-05	0.00355742	3.20175		-0.340336	3.89398	3.81149	3.47116	0.0453313	0.0746959	-1.47237	0.153838	0.925507	-4.59547		-0.507297	3.89398	4.11539	3.60809	0.426285	0.37372	-2.19468	0.0380404	0.61525	-3.65379
Ljwgs_034138.1_at	LjSGA_034138.1	0	Lj4g3v2351040.1	0	Lotus japonicus similar to At2g47820: unknown protein	NA	-0.508606	4.3454	4.38441	3.87581	0.324395	0.185616	-3.32943	0.00278759	0.511628	-1.71132		-0.832288	4.3454	5.11287	4.28058	0.0556281	0.199957	-5.44831	1.31563e-05	0.00343927	3.27666		-0.331002	4.3454	4.27694	3.94594	0.272719	0.21375	-2.1668	0.0403371	0.825173	-3.6576		-0.0535147	4.3454	4.38441	4.3309	0.324395	0.146569	-0.350317	0.729139	0.957063	-5.56919
Ljwgs_034332.1_at	LjSGA_034332.1	0	Lj5g3v0550190.1	0	Lotus japonicus similar to At5g25510: AtB gamma - like protein	serine threonine phosphatase 2A 57 kDa regulatory subunit B iota isoform-like	-0.112542	6.08152	6.087	5.97446	0.0555839	0.195155	-0.912239	0.370662	0.899696	-5.09465		-0.679104	6.08152	6.50314	5.82403	0.14462	0.12238	-5.50468	1.14181e-05	0.00329319	3.4086		-0.243382	6.08152	6.19346	5.95008	0.151272	0.0914349	-1.97281	0.0600728	0.847999	-3.9447		-0.172475	6.08152	6.087	5.91452	0.0555839	0.172236	-1.39804	0.174812	0.755747	-4.77528
Ljwgs_034505.1_at	LjSGA_034505.1	4e-93	Lj4g3v2192510.1	1e-58	Lotus japonicus similar to At2g06015: unknown protein	NA	0.194074	3.62946	3.47216	3.66624	0.149909	0.238648	1.38599	0.17842	0.81238	-4.66153		-0.616201	3.62946	3.67632	3.06011	0.0172936	0.0090998	-4.40062	0.000188489	0.0123401	0.793819		-0.172557	3.62946	3.94239	3.76983	0.0859977	0.08404	-1.23232	0.229695	0.94684	-4.85371		-0.0863205	3.62946	3.47216	3.38584	0.149909	0.0948288	-0.61646	0.54336	0.912763	-5.45365
Ljwgs_034569.2.1_at	LjT37C11.30.r2.m	2e-127	Lj1g3v3328750.1	7e-127	Lotus japonicus similar to At3g02280: NADPH-ferrihemoprotein reductase like protein	NADPH-dependent diflavin oxidoreductase 1	-0.107497	4.80934	4.70147	4.59398	0.161677	0.397164	-0.77835	0.443924	0.920139	-5.18752		-0.666644	4.80934	4.9221	4.25546	0.0778329	0.0195532	-4.82693	6.35434e-05	0.0071487	1.80818		-0.368344	4.80934	5.36916	5.00081	0.0166889	0.071523	-2.66705	0.0134472	0.702619	-2.84776		-0.194075	4.80934	4.70147	4.5074	0.161677	0.127391	-1.40523	0.172691	0.75383	-4.7669
Ljwgs_034607.1_at	LjSGA_034607.1	2e-168	Lj4g3v2403200.1	7e-143	Lotus japonicus similar to At2g01900: putative inositol polyphosphate-5-phosphatase	Type I inositol-1,4,5-trisphosphate 5-phosphatase CVP2	-0.0759436	6.93388	7.30795	7.23201	0.396837	0.491164	-0.35505	0.725635	0.968653	-5.38775		-0.994215	6.93388	7.15338	6.15917	0.168558	0.13483	-4.64814	0.000100242	0.00892382	1.3828		-0.185573	6.93388	6.80448	6.6189	0.0666332	0.13682	-0.86759	0.394161	0.974088	-5.16842		-0.0563231	6.93388	7.30795	7.25163	0.396837	0.171885	-0.263321	0.794537	0.970603	-5.59333
Ljwgs_035383.1_s_at	NA	NA	NA	NA	Lotus japonicus hypothetical protein	NA	-0.0280353	2.34694	2.40164	2.3736	0.236378	0.127959	-0.219077	0.828431	0.981233	-5.42077		0.678912	2.34694	2.04929	2.72821	0.123633	0.171036	5.30525	1.88701e-05	0.00403386	2.94065		-0.00943282	2.34694	2.28783	2.27839	0.178718	0.0418491	-0.0737112	0.941847	0.997953	-5.48661		-0.00353976	2.34694	2.40164	2.3981	0.236378	0.19869	-0.0276608	0.97816	0.997221	-5.62443
Ljwgs_035460.1_at	LjSGA_035460.1	7e-106	Lj1g3v2570560.1	3e-105	Lotus japonicus similar to Q9XE59: (Q9XE59) PHOSPHOGLYCERATE MUTASE (EC 5.4.2.1)	2,3-bisphosphoglycerate-independent phosphoglycerate mutase	-0.447485	3.38676	3.58979	3.14231	0.291771	0.342411	-2.69592	0.0125868	0.59523	-2.81104		-1.03211	3.38676	4.46719	3.43508	0.12372	0.0681294	-6.21804	1.94601e-06	0.00131325	5.05102		-0.0853779	3.38676	2.98976	2.90438	0.230169	0.183269	-0.514368	0.611671	0.98486	-5.37498		-0.34379	3.38676	3.58979	3.246	0.291771	0.240338	-2.0712	0.0491907	0.634796	-3.85041
Ljwgs_035513.1_s_at	chr2.CM0210.250.r2.m	1e-98	Lj2g3v3319240.1	4e-98	Lotus japonicus similar to At1g55810: uracil phosphoribosyltransferase 1, putative	uridine kinase 3	-0.141797	3.2026	4.08088	3.93908	0.550036	0.343894	-0.647822	0.523213	0.936339	-5.26466		-1.47489	3.2026	4.19953	2.72464	0.4225	0.196029	-6.73827	5.5378e-07	0.000730895	6.20991		0.0208379	3.2026	2.44085	2.46168	0.128819	0.107432	0.0952015	0.924941	0.997953	-5.48503		-0.834615	3.2026	4.08088	3.24627	0.550036	0.315212	-3.81307	0.000837144	0.286502	-0.628906
Ljwgs_035736.1_s_at	chr1.CM0145.160.r2.m	0	Lj1g3v0244630.1	0	Lotus japonicus similar to At5g49980: transport inhibitor response 1 protein	transport inhibitor response 1	-0.261451	4.1967	4.23696	3.97551	0.0082696	0.322524	-1.62329	0.117514	0.772762	-4.38903		-0.82248	4.1967	4.71798	3.8955	0.0127008	0.281796	-5.10658	3.12044e-05	0.00521398	2.47169		-0.260166	4.1967	4.29971	4.03954	0.0580702	0.233466	-1.61531	0.119238	0.906825	-4.42417		-0.149114	4.1967	4.23696	4.08785	0.0082696	0.288462	-0.925812	0.363706	0.856653	-5.243
Ljwgs_035993.1_at	LjSGA_035993.1	8e-162	Lj3g3v0807640.1	3e-161	Lotus japonicus similar to At5g09740: embryogenic callus protein - like	histone acetyltransferase of the MYST family 1	-0.00484502	5.84566	6.06827	6.06343	0.0599972	0.342157	-0.0336081	0.973466	0.997646	-5.44065		-0.673603	5.84566	6.19672	5.52312	0.0402462	0.232643	-4.67253	9.4194e-05	0.00859818	1.44087		-0.324542	5.84566	5.74167	5.41712	0.136013	0.132517	-2.25122	0.0337417	0.808868	-3.52749		-0.214472	5.84566	6.06827	5.8538	0.0599972	0.148536	-1.48771	0.149772	0.735178	-4.66824
Ljwgs_036132.1_at	LjSGA_036132.1	1e-159	Lj0g3v0208019.1	2e-152	Lotus japonicus similar to At1g07360: unknown protein	Zinc finger CCCH domain-containing 40	-0.119169	5.28162	5.62127	5.5021	0.0769359	0.186892	-0.505292	0.617936	0.955737	-5.33334		-1.29023	5.28162	5.97126	4.68102	0.170317	0.745293	-5.47073	1.24349e-05	0.00334771	3.32917		-0.620099	5.28162	5.40411	4.78401	0.0685384	0.0598152	-2.62929	0.0146557	0.708048	-2.91183		-0.431414	5.28162	5.62127	5.18986	0.0769359	0.474538	-1.82924	0.0797408	0.675204	-4.21332
Ljwgs_036136.1_at	LjSGA_036136.1	0	Lj3g3v1086330.1	0	Lotus japonicus similar to At3g54800: unknown protein	pleckstrin-like (PH) and lipid-binding START domain	0.0643993	4.24602	4.00339	4.06779	0.240174	0.0612272	0.358072	0.723401	0.968401	-5.38684		-0.984379	4.24602	5.02665	4.04227	0.326669	0.205005	-5.47333	1.23541e-05	0.00334771	3.33525		-0.0875681	4.24602	4.13365	4.04608	0.0482583	0.312477	-0.486895	0.630724	0.98511	-5.38676		-0.0120218	4.24602	4.00339	3.99137	0.240174	0.129896	-0.0668434	0.947257	0.992216	-5.62275
Ljwgs_036156.1_at	LjSGA_036156.1	0	Lj0g3v0185159.1	0	Lotus japonicus similar to Q9LKN1: (Q9LKN1) (+)-DELTA-CADINENE SYNTHASE (EC 4.6.1.11) (	terpene synthase family, metal-binding domain	-0.111629	2.20459	2.2349	2.12327	0.239116	0.17897	-0.721434	0.477571	0.926251	-5.22281		0.305304	2.20459	1.90799	2.2133	0.0341993	0.200058	1.97312	0.0600351	0.277617	-4.43628		0.112138	2.20459	2.06373	2.17587	0.0638389	0.0699014	0.724726	0.475585	0.978523	-5.26409		0.0611608	2.20459	2.2349	2.29606	0.239116	0.422689	0.39527	0.696114	0.949615	-5.55406
Ljwgs_036891.1_at	LjB14E16.40.r2.a	0	Lj0g3v0004479.1	0	Lotus japonicus similar to At2g42010: phospholipase D (PLDbeta)	NA	-0.365839	4.49332	5.0992	4.73336	0.230843	0.150717	-2.23956	0.0345905	0.661905	-3.54014		-0.750828	4.49332	4.8948	4.14397	0.181231	0.334785	-4.59634	0.000114403	0.00946092	1.25952		-0.525485	4.49332	4.10189	3.5764	0.108899	0.146058	-3.21686	0.00366866	0.551134	-1.87542		-0.288423	4.49332	5.0992	4.81078	0.230843	0.18925	-1.76564	0.0901009	0.689086	-4.3034
Ljwgs_037002.1_s_at	chr5.CM0052.900.r2.m	0	Lj5g3v1949820.1	0	Lotus japonicus similar to At1g76900: unknown protein	tubby-like F-box 8	0.157385	6.53629	6.75069	6.90808	0.117279	0.549819	0.646632	0.52397	0.936679	-5.2653		-1.1633	6.53629	6.90716	5.74386	0.189799	0.641228	-4.77953	7.17016e-05	0.00741871	1.69547		-0.314127	6.53629	6.75865	6.44453	0.105988	0.186628	-1.29062	0.209058	0.939691	-4.79454		-0.382223	6.53629	6.75069	6.36847	0.117279	0.195806	-1.5704	0.129337	0.722102	-4.56479
Ljwgs_037037.1.1_at	LjSGA_037037.1.1	0	Lj6g3v0003500.1	0	Lotus japonicus similar to At3g23430: PHO1 protein (PHO1)	phosphate transporter PHO1	-0.270733	5.08072	5.48908	5.21835	0.18693	0.261128	-1.17345	0.252063	0.856806	-4.87517		-1.17252	5.08072	5.79428	4.62175	0.139129	0.666015	-5.08211	3.32034e-05	0.00527227	2.41378		-0.307937	5.08072	4.73361	4.42567	0.299629	0.112914	-1.3347	0.194424	0.93821	-4.74826		-0.502113	5.08072	5.48908	4.98697	0.18693	0.390997	-2.17633	0.0395387	0.616797	-3.68347
Ljwgs_037092.1_s_at	chr1.LjT36G06.150.r2.m	2e-81	Lj1g3v1991800.1	6e-81	Lotus japonicus similar to At5g26220: unknown protein	NA	-0.0455148	6.99426	6.59882	6.55331	0.124432	0.113946	-0.237754	0.814078	0.979858	-5.41715		-0.793024	6.99426	7.43614	6.64311	0.262963	0.192625	-4.14249	0.00036371	0.0168488	0.181474		-0.267731	6.99426	7.14725	6.87952	0.233837	0.221484	-1.39854	0.174666	0.928869	-4.67895		0.116211	6.99426	6.59882	6.71503	0.124432	0.395804	0.607046	0.549487	0.915345	-5.4588
Ljwgs_037193.1_x_at	LjSGA_037193.1	1e-134	Lj0g3v0288289.1	4e-134	Lotus japonicus similar to At5g13750: transporter-like protein	zinc induced facilitator	-0.0573285	2.64644	2.55175	2.49442	0.273345	0.484389	-0.19379	0.847962	0.983807	-5.42519		0.274078	2.64644	2.40364	2.67771	0.19219	0.348386	0.926477	0.363367	0.672856	-5.81795		-0.0320639	2.64644	2.0646	2.03254	0.122139	0.123837	-0.108387	0.914584	0.997953	-5.48387		0.634241	2.64644	2.55175	3.18599	0.273345	0.816621	2.14395	0.042312	0.621458	-3.73544
Ljwgs_037230.1_at	chr2.CM0021.2420.r2.m	0	Lj2g3v2002570.1	0	Lotus japonicus similar to At4g22730: leucine rich repeat receptor kinase-like protein	NSP-INTERACTING KINASE 2	-0.0246438	3.17414	3.11739	3.09275	0.0720411	0.200833	-0.203834	0.840192	0.982727	-5.4235		0.268347	3.17414	2.94843	3.21678	0.0511612	0.147146	2.21955	0.0360917	0.210297	-4.00121		0.205484	3.17414	3.11099	3.31648	0.0528826	0.113268	1.6996	0.102056	0.898988	-4.31744		0.11483	3.17414	3.11739	3.23222	0.0720411	0.134064	0.949786	0.351632	0.852399	-5.22338
Ljwgs_037521.1_s_at	chr3.CM0091.1520.r2.m	7e-137	Lj3g3v3363560.1	3e-136	Lotus japonicus similar to DRTS_SOYBN: (P51820) BIFUNCTIONAL DIHYDROFOLATE REDUCTASE-TH	bifunctional dihydrofolate reductase-thymidylate synthase-like	-0.221866	3.35678	3.46191	3.24004	0.20864	0.486819	-1.106	0.279626	0.867851	-4.93654		-1.03217	3.35678	3.97907	2.94691	0.0994264	0.356952	-5.14534	2.82829e-05	0.00498526	2.56337		-0.2716	3.35678	3.62607	3.35447	0.105232	0.0471723	-1.35392	0.188299	0.934398	-4.72767		-0.503879	3.35678	3.46191	2.95803	0.20864	0.118233	-2.51183	0.0190967	0.552359	-3.11826
Ljwgs_037641.1_at	LjSGA_037641.1	0	Lj1g3v1943890.1	0	Lotus japonicus similar to At4g31160: unknown protein	DDB1- and CUL4-associated factor homolog 1	-0.0936714	4.94179	4.83455	4.74088	0.00342554	0.105701	-0.64949	0.522153	0.936339	-5.26376		-0.804946	4.94179	5.48979	4.68484	0.264798	0.154719	-5.58126	9.42224e-06	0.00305309	3.5874		-0.15321	4.94179	4.86763	4.71442	0.142023	0.219936	-1.06231	0.298604	0.959855	-5.01261		-0.0561293	4.94179	4.83455	4.77842	0.00342554	0.201329	-0.389184	0.700551	0.950854	-5.55621
Ljwgs_037683.1_at	LjSGA_037683.1	7e-127	NA	NA	Lotus japonicus similar to At1g79810: RING finger like protein	NA	0.0549025	5.92976	6.01368	6.06858	0.203953	0.228968	0.384935	0.703656	0.96608	-5.37841		-0.822801	5.92976	6.4918	5.669	0.0906548	0.276397	-5.76886	5.89702e-06	0.00236034	4.02312		-0.24285	5.92976	5.69818	5.45533	0.0703491	0.0708659	-1.70268	0.10147	0.898988	-4.31346		0.0449852	5.92976	6.01368	6.05866	0.203953	0.186019	0.315402	0.755166	0.961977	-5.57969
Ljwgs_037684.1_at	LjSGA_037684.1	0	Lj1g3v2195300.1	0	Lotus japonicus similar to At1g20110: unknown protein	RING FYVE PHD-type zinc finger	-0.0346604	7.08518	7.14304	7.10838	0.126801	0.235854	-0.254052	0.801607	0.978405	-5.41376		-0.656389	7.08518	7.38412	6.72773	0.0430634	0.301178	-4.81117	6.61473e-05	0.0072726	1.77071		-0.167332	7.08518	7.18264	7.0153	0.0406006	0.110429	-1.2265	0.231837	0.948295	-4.85949		-0.19127	7.08518	7.14304	6.95177	0.126801	0.211324	-1.40196	0.173653	0.754889	-4.77072
Ljwgs_038160.1_at	LjSGA_038160.1	8e-167	Lj0g3v0290419.1	5e-164	Lotus japonicus similar to At4g09750: putative protein	Dehydrogenase reductase SDR family member 12	0.100651	7.71876	7.4966	7.59725	0.101971	0.137727	0.785224	0.43996	0.918884	-5.18309		-0.683353	7.71876	8.72235	8.039	0.167228	0.0796272	-5.33114	1.76758e-05	0.00392108	3.00158		-0.158997	7.71876	7.17295	7.01395	0.0552418	0.180552	-1.24041	0.226744	0.944923	-4.84565		0.0230746	7.71876	7.4966	7.51968	0.101971	0.329523	0.180015	0.858643	0.98011	-5.61007
Ljwgs_038638.1_s_at	chr2.CM0249.840.r2.m	1e-56	Lj2g3v1728860.1	4e-56	Lotus japonicus similar to At3g51050: unknown protein	FG-GAP repeat	-0.0649806	6.69914	6.73216	6.66718	0.179374	0.239714	-0.422313	0.676534	0.9618	-5.3657		-0.801165	6.69914	6.97041	6.16925	0.097555	0.41164	-5.20682	2.42034e-05	0.00461169	2.70862		-0.094316	6.69914	6.99746	6.90315	0.0865084	0.058511	-0.612965	0.545631	0.980898	-5.32752		-0.334322	6.69914	6.73216	6.39784	0.179374	0.0860395	-2.17278	0.0398342	0.617081	-3.68919
Ljwgs_038851.1_at	LjSGA_038851.1	0	Lj0g3v0359349.1	0	Lotus japonicus similar to Q9SEC1: (Q9SEC1) CYTOSOLIC FRUCTOSE-1,6-BISPHOSPHATE (FRAGME	fructose-1,6-bisphosphatase, cytosolic	0.0220572	5.94595	6.33964	6.3617	0.283101	0.144049	0.14253	0.887844	0.988479	-5.43251		-0.905954	5.94595	6.51384	5.60788	0.0973419	0.399739	-5.85415	4.77031e-06	0.0021829	4.22005		-0.232379	5.94595	5.55349	5.32111	0.0126502	0.19212	-1.5016	0.146166	0.919954	-4.56146		-0.0647797	5.94595	6.33964	6.27486	0.283101	0.0628684	-0.418597	0.679211	0.946156	-5.5455
Ljwgs_038889.1_at	chr2.LjB15M17.10.r2.m	0	Lj2g3v3058500.1	0	Lotus japonicus similar to At1g34470: unknown protein	probable magnesium transporter NIPA6 isoform X1	-0.0234013	5.47322	5.41964	5.39623	0.182309	0.325112	-0.124491	0.901957	0.990055	-5.43455		-1.0788	5.47322	6.12561	5.04682	0.0939066	0.467143	-5.73904	6.35164e-06	0.00241725	3.95411		-0.301113	5.47322	5.6228	5.32169	0.306229	0.188469	-1.60188	0.122187	0.906825	-4.4408		-0.3406	5.47322	5.41964	5.07903	0.182309	0.0659044	-1.81194	0.0824518	0.680121	-4.23805
Ljwgs_039083.2_at	chr5.CM0909.70.r2.m	0	Lj5g3v1696800.1	0	Lotus japonicus similar to At1g03350: unknown protein	NA	0.0388174	4.38942	4.63224	4.67105	0.253102	0.591463	0.151191	0.881081	0.987864	-5.43143		-1.36903	4.38942	5.03296	3.66393	0.188375	0.490784	-5.33225	1.76263e-05	0.00392108	3.00419		-0.706077	4.38942	4.90035	4.19427	0.145681	0.11888	-2.75011	0.0111098	0.679878	-2.70537		-0.787542	4.38942	4.63224	3.84469	0.253102	0.0842361	-3.06741	0.00526151	0.465223	-2.09728
Ljwgs_039118.1_at	LjSGA_039118.1	5e-66	Lj0g3v0165759.1	2e-65	Lotus japonicus similar to At3g49640: unknown protein	tRNA-dihydrouridine(20) synthase [NAD(P)+]-like	0.0653363	6.06372	6.14969	6.21503	0.203474	0.335064	0.351508	0.728256	0.968916	-5.3888		-0.881401	6.06372	6.49061	5.60921	0.140402	0.272435	-4.74192	7.8918e-05	0.00787913	1.60598		-0.407583	6.06372	6.0291	5.62151	0.0462232	0.259582	-2.19279	0.0381925	0.816307	-3.61787		-0.179843	6.06372	6.14969	5.96985	0.203474	0.116776	-0.967554	0.34286	0.850956	-5.20855
Ljwgs_039283.1_at	chr5.LjT24B10.110.r2.m	4e-129	Lj5g3v2166220.1	2e-128	Lotus japonicus similar to At2g01275: unknown protein	RING FYVE PHD zinc finger superfamily isoform 1	0.0465864	3.87593	3.62179	3.66837	0.0915291	0.220957	0.334769	0.74069	0.971579	-5.39365		-0.707147	3.87593	4.46508	3.75793	0.20611	0.225377	-5.08155	3.32509e-05	0.00527227	2.41244		0.0392128	3.87593	3.85716	3.89638	0.136827	0.121217	0.281783	0.780511	0.994454	-5.4546		-0.135566	3.87593	3.62179	3.48622	0.0915291	0.0806027	-0.974177	0.339628	0.850093	-5.20295
Ljwgs_039372.1_at	LjSGA_039372.1	3e-141	NA	NA	Lotus japonicus similar to At3g10720: pectinesterase like protein	NA	0.107483	4.33854	3.84763	3.95511	0.0697909	0.264309	0.644654	0.52523	0.936764	-5.26636		-1.03593	4.33854	4.9836	3.94768	0.319492	0.313748	-6.21324	1.96899e-06	0.00131325	5.04016		-0.214471	4.33854	4.48594	4.27147	0.0317884	0.209436	-1.28634	0.210523	0.940836	-4.79897		0.17946	4.33854	3.84763	4.02709	0.0697909	0.230571	1.07635	0.292408	0.826991	-5.11225
Ljwgs_039395.1_s_at	chr1.CM0109.400.r2.m	4e-124	Lj1g3v4918670.1	1e-123	Lotus japonicus similar to Q39856: (Q39856) EPOXIDE HYDROLASE (EC 3.3.2.3)	bifunctional epoxide hydrolase 2-like	-0.0145605	9.02167	8.24626	8.2317	0.328479	0.239104	-0.0840737	0.933691	0.993879	-5.43813		-0.894496	9.02167	9.0095	8.11501	0.160353	0.297874	-5.16491	2.69142e-05	0.00486723	2.60963		-0.145011	9.02167	10.3677	10.2227	0.0571544	0.222837	-0.837305	0.410633	0.974342	-5.19005		-0.26415	9.02167	8.24626	7.98211	0.328479	0.200759	-1.52523	0.140196	0.729713	-4.62186
Ljwgs_039657.1_at	LjSGA_039657.1	0	Lj6g3v0001220.1	0	Lotus japonicus similar to At3g55760: unknown protein	hypothetical protein MTR_1g041275	0.172293	5.69152	5.657	5.8293	0.224497	0.0426198	1.23555	0.228515	0.845515	-4.81588		-0.679528	5.69152	6.04251	5.36298	0.1806	0.151159	-4.87303	5.65027e-05	0.00667107	1.91777		-0.354984	5.69152	5.87436	5.51938	0.0973017	0.0901525	-2.54567	0.0177035	0.725659	-3.0522		-0.00657252	5.69152	5.657	5.65043	0.224497	0.120962	-0.0471329	0.962795	0.994882	-5.62377
Ljwgs_039741.1_at	chr5.CM0909.900.r2.a	0	Lj5g3v1699190.1	3e-118	Lotus japonicus similar to At1g62020: hypothetical protein	Coatomer subunit alpha-1	-0.244744	5.15954	5.19098	4.94623	0.0657006	0.392448	-0.932287	0.360418	0.896744	-5.07958		-1.36161	5.15954	5.62623	4.26462	0.0697673	0.818297	-5.18671	2.54681e-05	0.00471676	2.66113		-0.455379	5.15954	5.76267	5.3073	0.115848	0.0877356	-1.73465	0.0955542	0.896901	-4.27187		-0.607656	5.15954	5.19098	4.58332	0.0657006	0.291916	-2.31471	0.0294448	0.593997	-3.45601
Ljwgs_039850.1_at	chr6.LjB08M07.90.r2.m	0	NA	NA	Lotus japonicus similar to PHSH_VICFA: (P53537) ALPHA-GLUCAN PHOSPHORYLASE, H ISOZYME (	NA	-0.0359914	6.39093	6.24644	6.21044	0.0495163	0.283988	-0.216057	0.830759	0.981658	-5.42133		-0.799526	6.39093	6.58772	5.7882	0.178957	0.349784	-4.79956	6.81334e-05	0.00734302	1.7431		-0.354145	6.39093	6.8952	6.54106	0.116284	0.197071	-2.12593	0.0439298	0.826105	-3.7195		-0.207257	6.39093	6.24644	6.03918	0.0495163	0.10479	-1.24417	0.225382	0.789923	-4.94592
Ljwgs_040056.1_at	LjSGA_040056.1	8e-116	Lj0g3v0303019.1	3e-115	Lotus japonicus similar to At1g67210: unknown protein	Zinc finger CCHC domain-containing 8	-0.193069	4.85328	5.01702	4.82395	0.168897	0.0887173	-1.11008	0.277899	0.867851	-4.93292		-1.15251	4.85328	5.29113	4.13863	0.117454	0.501751	-6.62652	7.23484e-07	0.000815623	5.96406		-0.140497	4.85328	5.14078	5.00029	0.162494	0.229835	-0.807809	0.427088	0.974342	-5.21042		-0.490764	4.85328	5.01702	4.52626	0.168897	0.0639188	-2.82173	0.00940788	0.500778	-2.55957
Ljwgs_040060.1_at	LjT43K11.30.r2.d	0	Lj0g3v0040779.1	5e-156	Lotus japonicus similar to At1g03610: unknown protein	NA	0.181084	2.45213	2.27021	2.45129	0.113211	0.0436915	1.67509	0.106822	0.760553	-4.32512		0.184091	2.45213	2.27145	2.45554	0.118364	0.0952479	1.7029	0.101427	0.362494	-4.87062		0.25416	2.45213	2.3932	2.64736	0.196116	0.129495	2.35106	0.0272153	0.782518	-3.36989		0.0663833	2.45213	2.27021	2.33659	0.113211	0.0420695	0.614068	0.544913	0.912935	-5.45497
Ljwgs_040125.1_at	LjSGA_040125.1	0	Lj0g3v0327859.1	0	Lotus japonicus similar to Q9FZL4: (Q9FZL4) MGDG SYNTHASE TYPE A	monogalactosyldiacylglycerol synthase, chloroplastic	-0.0853134	5.70838	6.05442	5.96911	0.150551	0.106968	-0.544673	0.590974	0.949366	-5.31601		-0.795357	5.70838	5.9958	5.20045	0.227431	0.222167	-5.07786	3.35635e-05	0.00527227	2.40371		-0.30343	5.70838	5.54091	5.23748	0.1651	0.205659	-1.93721	0.0645038	0.858833	-3.99545		-0.05195	5.70838	6.05442	6.00247	0.150551	0.235968	-0.331669	0.743001	0.960315	-5.57493
Ljwgs_040518.1_s_at	chr1.CM0316.1300.r2.m	0	Lj1g3v3608350.1	0	Lotus japonicus similar to At2g32800: putative protein kinase	NA	0.123836	4.51887	4.52579	4.64963	0.271036	0.235447	0.894974	0.379637	0.902512	-5.1074		-0.436178	4.51887	5.37709	4.94091	0.205721	0.124173	-3.15229	0.00428975	0.0650045	-2.09807		0.0748518	4.51887	4.03414	4.10899	0.0512492	0.18713	0.540959	0.593492	0.983309	-5.36297		0.127109	4.51887	4.52579	4.6529	0.271036	0.149461	0.918623	0.367379	0.857118	-5.24879
Ljwgs_040667.2_at	chr5.CM0743.210.r2.m	1e-160	Lj5g3v0921300.1	5e-160	Lotus japonicus similar to At5g06750: protein phosphatase 2C-like	probable phosphatase 2C 25	0.0543357	4.63825	4.55026	4.60459	0.0983942	0.406595	0.308281	0.760513	0.973927	-5.40085		-1.06908	4.63825	5.13547	4.06639	0.10889	0.292475	-6.06556	2.82877e-06	0.00157807	4.70472		-0.365779	4.63825	4.9643	4.59852	0.171191	0.145046	-2.07529	0.0487785	0.830679	-3.79517		-0.133247	4.63825	4.55026	4.41701	0.0983942	0.204276	-0.755995	0.456965	0.889734	-5.36855
Ljwgs_040724.1_at	chr5.CM0909.790.r2.m	2e-137	Lj5g3v1699040.1	7e-137	Lotus japonicus similar to At5g04420: unknown protein	acyl- -binding domain-containing 4	0.0414757	6.42423	6.49327	6.53474	0.151796	0.308562	0.266038	0.792468	0.976899	-5.41112		-0.789683	6.42423	6.53395	5.74427	0.054943	0.355801	-5.06528	3.46531e-05	0.00535767	2.37391		-0.271653	6.42423	6.76365	6.49199	0.0849927	0.0963056	-1.74247	0.0941524	0.894564	-4.2616		-0.291913	6.42423	6.49327	6.20136	0.151796	0.258808	-1.87242	0.0733086	0.671691	-4.15087
Ljwgs_040765.2_at	LjSGA_040765.2	8e-11	NA	NA	Lotus japonicus similar to At3g61220: unknown protein (At3g61220)	NA	-0.194703	3.0392	3.60837	3.41366	0.404858	0.15946	-1.09732	0.283327	0.869538	-4.94421		-0.907672	3.0392	3.30494	2.39727	0.150185	0.294654	-5.11551	3.05053e-05	0.00514248	2.49283		-0.319949	3.0392	3.01405	2.6941	0.200655	0.20226	-1.80319	0.0838541	0.882115	-4.18077		-0.289092	3.0392	3.60837	3.31928	0.404858	0.0313476	-1.62928	0.116234	0.709264	-4.48844
Ljwgs_040765.2_x_at	LjSGA_040765.2	2e-53	Lj0g3v0236849.1	2e-38	Lotus japonicus similar to At3g61220: unknown protein (At3g61220)	NA	-0.098201	3.66596	4.10275	4.00454	0.575036	0.190442	-0.46503	0.646077	0.959098	-5.34975		-1.00286	3.66596	3.9508	2.94794	0.141275	0.294148	-4.74902	7.75004e-05	0.00780964	1.6229		-0.302731	3.66596	3.57846	3.27573	0.132976	0.392454	-1.43358	0.164516	0.926011	-4.63976		-0.13195	3.66596	4.10275	3.9708	0.575036	0.187911	-0.624849	0.537931	0.911611	-5.44901
Ljwgs_040798.1_at	LjSGA_040798.1	6e-117	Lj0g3v0072129.1	2e-116	Lotus japonicus similar to At5g47120: Bax inhibitor-1 like	bax inhibitor 1	0.124983	9.47023	9.37247	9.49746	0.237213	0.30877	0.935732	0.358677	0.89629	-5.07696		-0.613679	9.47023	9.9309	9.31723	0.0249949	0.0242551	-4.59452	0.000114936	0.00946548	1.25518		-0.210723	9.47023	9.4553	9.24458	0.159599	0.0614867	-1.57765	0.127659	0.909161	-4.4705		0.053727	9.47023	9.37247	9.4262	0.237213	0.13004	0.402246	0.691042	0.948396	-5.55155
Ljwgs_041277.1_s_at	chr2.CM0191.240.r2.m	0	Lj2g3v3337750.2	0	Lotus japonicus similar to At3g07770: putative heat-shock protein	heat shock 90-6, mitochondrial	-0.092641	5.38817	4.9932	4.90056	0.380186	0.0158829	-0.442155	0.662312	0.960773	-5.35848		-0.984805	5.38817	5.49107	4.50626	0.156007	0.412256	-4.70026	8.77625e-05	0.00821699	1.50686		-0.355867	5.38817	6.36321	6.00734	0.188678	0.120265	-1.69848	0.10227	0.898988	-4.31889		-0.294105	5.38817	4.9932	4.69909	0.380186	0.424888	-1.4037	0.17314	0.754297	-4.76869
Ljwgs_041337.1_s_at	chr5.CM0096.400.r2.m	0	Lj5g3v0308460.1	0	Lotus japonicus similar to At5g43130: unkown protein	transcription initiation factor TFIID subunit 4b isoform X1	0.220888	2.9553	2.83151	3.0524	0.0223856	0.0924286	1.71854	0.0984967	0.751121	-4.27035		-0.641586	2.9553	3.03427	2.39268	0.0821417	0.13957	-4.99164	4.17826e-05	0.00577415	2.19938		-0.45034	2.9553	3.37755	2.92721	0.246959	0.170517	-3.50372	0.00181396	0.459291	-1.34746		-0.00382391	2.9553	2.83151	2.82769	0.0223856	0.265649	-0.0297506	0.97651	0.996769	-5.62438
Ljwgs_041352.1_at	LjSGA_041352.1	2e-162	Lj6g3v1447650.1	8e-162	Lotus japonicus similar to At2g47800: MRP-like ABC transporter	ABC transporter C family member 14-like	0.219001	4.27354	3.53203	3.75103	0.0469668	0.277136	1.07791	0.291726	0.873007	-4.96115		-0.971328	4.27354	4.48247	3.51114	0.065488	0.343079	-4.78083	7.14646e-05	0.00741064	1.69856		-0.462509	4.27354	5.47217	5.00966	0.0258208	0.0564918	-2.27645	0.0319704	0.802418	-3.48804		-0.104372	4.27354	3.53203	3.42766	0.0469668	0.0104238	-0.513715	0.612121	0.928899	-5.50562
Ljwgs_041381.0.1_at	LjSGA_041381.0.1	7e-101	Lj0g3v0258229.1	1e-98	Lotus japonicus similar to At2g40830: unknown protein	NA	0.265465	4.72589	4.68547	4.95094	0.226627	0.182259	1.29928	0.206118	0.827664	-4.75231		-0.933244	4.72589	4.9592	4.02595	0.300674	0.464213	-4.56763	0.000123097	0.00974147	1.19118		-0.350783	4.72589	5.02916	4.67838	0.11838	0.134313	-1.71686	0.0988085	0.898908	-4.29508		-0.0113901	4.72589	4.68547	4.67408	0.226627	0.276987	-0.0557471	0.956002	0.993841	-5.62337
Ljwgs_041721.2_s_at	chr2.CM1882.270.r2.a	2e-66	Lj0g3v0265519.1	3e-74	Lotus japonicus similar to At5g15550: unknown protein	ribosome biogenesis WDR12 homolog	0.0124911	4.56619	4.39909	4.41159	0.300827	0.161756	0.058926	0.953496	0.995786	-5.43966		-1.32033	4.56619	4.74665	3.42632	0.275467	0.377313	-6.22857	1.89653e-06	0.00131325	5.07484		-0.437045	4.56619	5.5508	5.11376	0.195505	0.132535	-2.06172	0.0501562	0.830679	-3.81525		-0.364451	4.56619	4.39909	4.03464	0.300827	0.115404	-1.71927	0.0983618	0.697681	-4.36758
Ljwgs_041843.1_at	LjSGA_041843.1	0	Lj0g3v0232249.1	0	Lotus japonicus similar to At1g52190: peptide transporter like protein	NRT1 PTR FAMILY -like	-0.164167	4.98747	5.26242	5.09826	0.0421929	0.0363951	-1.11313	0.276611	0.86766	-4.9302		-0.787146	4.98747	5.14332	4.35618	0.0589345	0.242358	-5.33725	1.74054e-05	0.00392108	3.01595		-0.127143	4.98747	5.17449	5.04735	0.181093	0.230507	-0.862092	0.397119	0.974088	-5.1724		-0.520747	4.98747	5.26242	4.74168	0.0421929	0.265803	-3.53093	0.00169552	0.360419	-1.19258
Ljwgs_042136.1_at	chr1.CM0386.210.r2.m	0	Lj1g3v2482520.1	0	Lotus japonicus similar to At3g52850: Spot 3 protein and vacuolar sorting receptor homolog AtELP1	vacuolar-sorting receptor 1-like	0.050479	6.66301	6.47005	6.52053	0.239336	0.23548	0.344879	0.733172	0.96953	-5.39075		-0.738733	6.66301	7.02514	6.28641	0.0568449	0.113071	-5.04712	3.62888e-05	0.00541382	2.33089		-0.104658	6.66301	7.02661	6.92196	0.133133	0.107905	-0.715037	0.481444	0.979889	-5.26999		-0.295803	6.66301	6.47005	6.17425	0.239336	0.0581429	-2.02097	0.0545054	0.644041	-3.92827
Ljwgs_042144.1_at	NA	NA	Lj1g3v4691520.1	0	Lotus japonicus similar to At2g36720: putative PHD-type zinc finger protein	increased DNA methylation 1-like	0.0904001	6.18808	6.35161	6.44201	0.199469	0.30609	0.650024	0.521814	0.936339	-5.26347		-0.687565	6.18808	6.35153	5.66397	0.164103	0.251014	-4.94395	4.71703e-05	0.00612116	2.08622		-0.200841	6.18808	6.35811	6.15727	0.107547	0.106497	-1.44415	0.161548	0.926011	-4.62778		-0.0831688	6.18808	6.35161	6.26844	0.199469	0.0660536	-0.598028	0.55539	0.916507	-5.46365
Ljwgs_042251.1_at	LjSGA_042251.1	5e-169	Lj6g3v2080300.2	2e-168	Lotus japonicus similar to At4g32010: predicted protein	B3 domain-containing Os07g0563300	-0.301222	3.55156	3.72935	3.42813	0.194728	0.172287	-1.65689	0.110482	0.767166	-4.34775		-0.959949	3.55156	3.89	2.93005	0.113419	0.445124	-5.28026	2.00999e-05	0.00417509	2.8818		-0.225518	3.55156	3.87565	3.65013	0.0430688	0.0851872	-1.24047	0.22672	0.944923	-4.84558		-0.529292	3.55156	3.72935	3.20006	0.194728	0.326043	-2.91141	0.00762368	0.488131	-2.39256
Ljwgs_042526.2_at	LjT15A10.70.r2.a	0	Lj0g3v0016979.1	0	Lotus japonicus similar to At3g26100: unknown protein (MPE11.29)	ultraviolet-B receptor UVR8	0.171898	4.45196	4.54205	4.71395	0.182406	0.164327	1.15303	0.260184	0.862353	-4.89408		-0.732024	4.45196	5.08106	4.34904	0.135711	0.202961	-4.91017	5.14043e-05	0.00637179	2.00601		0.251292	4.45196	4.05923	4.31052	0.182841	0.169133	1.68558	0.104759	0.898988	-4.33547		-0.0346812	4.45196	4.54205	4.50737	0.182406	0.0639639	-0.23263	0.81801	0.974932	-5.60023
Ljwgs_042825.0.1_at	LjSGA_042825.0.1	0	Lj0g3v0124139.1	0	Lotus japonicus hypothetical protein	glutaredoxin family	0.160871	4.63467	5.11965	5.28052	0.044699	0.216113	1.27384	0.214848	0.835541	-4.77802		-0.915795	4.63467	5.10771	4.19192	0.139025	0.0254849	-7.25159	1.65467e-07	0.000426376	7.3159		-0.358538	4.63467	4.30369	3.94515	0.148288	0.146021	-2.83903	0.0090353	0.654489	-2.55092		-0.411871	4.63467	5.11965	4.70778	0.044699	0.148297	-3.26134	0.00329234	0.409233	-1.72303
Ljwgs_042836.1_at	chr5.CM0345.1620.r2.m	0	Lj5g3v0540130.1	0	Lotus japonicus similar to Q9AX88: (Q9AX88) PUTATIVE ABC TRANSPORTER PROTEIN	pleiotropic drug resistance 1-like	-0.197376	4.95328	4.92941	4.73204	0.432072	0.236727	-1.04983	0.304191	0.877854	-4.98519		-1.1208	4.95328	5.47505	4.35425	0.207158	0.264219	-5.96146	3.65688e-06	0.00176683	4.4667		-0.353837	4.95328	5.23781	4.88397	0.26526	0.1085	-1.88203	0.0719397	0.868557	-4.07287		-0.268152	4.95328	4.92941	4.66126	0.432072	0.0485739	-1.42628	0.16659	0.748576	-4.74216
Ljwgs_042880.2_at	LjSGA_042880.2	0	Lj0g3v0281779.1	0	Lotus japonicus similar to At1g16390: putative transport protein	organic cation carnitine transporter 3-like	0.0365713	6.70408	6.64194	6.67851	0.0166407	0.295179	0.173782	0.863486	0.985527	-5.42831		0.784587	6.70408	4.98144	5.76603	0.139667	0.666812	3.72825	0.00103603	0.0299477	-0.790535		0.0770884	6.70408	7.62804	7.70512	0.0400484	0.0996001	0.366314	0.717321	0.993813	-5.43097		-0.0596423	6.70408	6.64194	6.5823	0.0166407	0.105749	-0.283412	0.779277	0.967839	-5.58836
Ljwgs_043049.1_at	chr1.LjT36I04.10.r2.a	0	Lj1g3v2611330.1	0	Lotus japonicus similar to Q9FSG4: (Q9FSG4) WOUND-INDUCED GSK-3-LIKE PROTEIN (FRAGMENT)	shaggy-related kinase theta-like	-0.312043	3.09492	3.25289	2.94085	0.0937391	0.180517	-1.85565	0.0757521	0.72689	-4.0909		-0.779583	3.09492	3.56083	2.78125	0.2338	0.362361	-4.636	0.000103396	0.00905008	1.3539		-0.00902048	3.09492	3.16472	3.1557	0.20499	0.258813	-0.0536427	0.957661	0.997953	-5.48771		-0.369172	3.09492	3.25289	2.88372	0.0937391	0.195082	-2.19538	0.0379841	0.61525	-3.65266
Ljwgs_043835.1_s_at	NA	NA	Lj5g3v0528950.1	0	Lotus japonicus similar to At5g25265: Unknown protein	transmembrane ,	0.122903	7.1257	7.13357	7.25647	0.046401	0.285918	0.725521	0.475106	0.925982	-5.22036		-0.811824	7.1257	7.47623	6.6644	0.294232	0.373864	-4.79236	6.93941e-05	0.00736298	1.72599		-0.390513	7.1257	7.4387	7.04819	0.0764908	0.039532	-2.30528	0.0300499	0.791844	-3.44265		-0.305737	7.1257	7.13357	6.82783	0.046401	0.141294	-1.80483	0.0835895	0.681181	-4.24818
Ljwgs_043922.0.1_at	LjSGA_098639.0.1	6e-105	Lj0g3v0066609.1	9e-64	Lotus japonicus hypothetical protein	zinc finger MYM-type 1-like	0.0726435	2.79987	2.57371	2.64636	0.0984369	0.158434	0.608528	0.54852	0.940106	-5.28523		0.283797	2.79987	2.63438	2.91817	0.175072	0.245335	2.37734	0.0257014	0.175559	-3.70532		0.0749267	2.79987	2.69659	2.77152	0.0491054	0.0721343	0.627654	0.536122	0.980219	-5.31977		0.288708	2.79987	2.57371	2.86242	0.0984369	0.0968438	2.41848	0.0234859	0.571621	-3.2801
Ljwgs_044103.1_at	chr1.CM0012.1370.r2.m	0	Lj5g3v0657090.1	0	Lotus japonicus similar to At3g53230: CDC48 - like protein	cell division cycle 48 homolog	-0.168422	7.77064	7.74942	7.581	0.0622099	0.361646	-0.660374	0.515266	0.935495	-5.25783		-1.21927	7.77064	8.38306	7.16379	0.0504807	0.787512	-4.78071	7.14866e-05	0.00741064	1.69827		-0.357765	7.77064	8.04112	7.68336	0.0251617	0.127353	-1.40278	0.173412	0.928869	-4.67425		-0.395879	7.77064	7.74942	7.35354	0.0622099	0.347606	-1.55222	0.133619	0.72403	-4.58791
Ljwgs_044151.1_at	LjSGA_044151.1	9e-177	Lj3g3v2720280.1	1e-115	Lotus japonicus similar to At3g61050: CaLB protein	Extended synaptotagmin-2	0.0116769	3.46046	3.61536	3.62704	0.0447139	0.359426	0.0694032	0.94524	0.994533	-5.43909		-0.768622	3.46046	3.87223	3.1036	0.100375	0.0250558	-4.56843	0.000122849	0.00974147	1.19306		-0.352129	3.46046	3.5387	3.18657	0.108684	0.162753	-2.09293	0.047038	0.830679	-3.76895		-0.394543	3.46046	3.61536	3.22082	0.0447139	0.125116	-2.34503	0.0275743	0.590244	-3.40506
Ljwgs_044553.1_at	LjSGA_044553.1	0	Lj0g3v0253199.1	4e-101	Lotus japonicus similar to At1g14570: unknown protein	NA	-0.0907972	5.31616	5.36121	5.27042	0.100186	0.274407	-0.585983	0.563325	0.943445	-5.29648		-0.745105	5.31616	5.65621	4.9111	0.0870181	0.143358	-4.80873	6.65599e-05	0.00727627	1.76491		-0.234285	5.31616	5.46974	5.23546	0.117783	0.276236	-1.51202	0.143509	0.916456	-4.54921		-0.0896361	5.31616	5.36121	5.27158	0.100186	0.11302	-0.578489	0.568291	0.919818	-5.47393
Ljwgs_045178.1_s_at	chr4.CM0333.80.r2.m	0	Lj4g3v2253550.1	0	Lotus japonicus similar to At1g11080: Serine carboxypeptidase isolog	serine carboxypeptidase-like 33	-0.355578	4.43412	4.88938	4.5338	0.457873	0.241207	-1.75317	0.0922627	0.746461	-4.22597		-1.01349	4.43412	5.3554	4.34191	0.0574535	0.355494	-4.99698	4.12189e-05	0.00575983	2.21205		-0.172805	4.43412	3.78391	3.6111	0.145641	0.227374	-0.852008	0.402582	0.974342	-5.17964		-0.268644	4.43412	4.88938	4.62074	0.457873	0.304745	-1.32454	0.197725	0.772256	-4.85889
Ljwgs_045547.1_at	LjSGA_045547.1	4e-150	Lj0g3v0252529.1	8e-117	Lotus japonicus similar to At5g24810: unknown protein	NA	-0.164425	3.09052	3.28683	3.1224	0.142727	0.116637	-1.25164	0.222693	0.840694	-4.80009		-0.749751	3.09052	3.48353	2.73378	0.19979	0.260645	-5.70725	6.87574e-06	0.00250394	3.88042		-0.315491	3.09052	3.18126	2.86577	0.110463	0.106101	-2.40158	0.0243739	0.770691	-3.28871		-0.226912	3.09052	3.28683	3.05992	0.142727	0.0479105	-1.7273	0.0968869	0.697501	-4.35656
Ljwgs_045583.1_at	chr1.LjT35H06.90.r2.m	3e-29	Lj1g3v1380930.1	1e-28	Lotus japonicus similar to At5g63640: unknown protein (At5g63640)	target of Myb 1-like	0.0286588	2.5114	2.34233	2.37098	0.299178	0.331832	0.149524	0.882382	0.988024	-5.43164		-1.06124	2.5114	3.31541	2.25417	0.315922	0.271243	-5.5369	1.05308e-05	0.00323022	3.4839		-0.708554	2.5114	2.86541	2.15685	0.207836	0.347712	-3.6968	0.00112102	0.427196	-0.987623		0.0290818	2.5114	2.34233	2.37141	0.299178	0.093153	0.151731	0.88066	0.983975	-5.61433
Ljwgs_046210.1_at	chr2.CM0254.180.r2.m	0	Lj2g3v0704890.1	0	Lotus japonicus similar to At1g19670: coronatine-induced protein 1	Chlorophyllase-1	0.0824525	6.11046	5.33007	5.41253	0.121712	0.340727	0.440985	0.663148	0.961005	-5.35891		1.04667	6.11046	4.67401	5.72068	0.136325	0.42826	5.59794	9.03661e-06	0.00294577	3.62628		-0.170083	6.11046	7.71659	7.54651	0.0663219	0.160431	-0.909667	0.37199	0.970533	-5.1372		-0.00251595	6.11046	5.33007	5.32756	0.121712	0.297117	-0.0134562	0.989374	0.998236	-5.6247
Ljwgs_046211.1_at	chr6.CM0245.440.r2.a	0	Lj6g3v0775960.1	0	Lotus japonicus similar to At5g55600: unknown protein	bromo adjacent-like domain	0.148465	4.80532	4.76582	4.91429	0.156808	0.324784	0.978579	0.337492	0.890169	-5.04362		-0.751526	4.80532	5.193	4.44147	0.0775824	0.125226	-4.95355	4.60328e-05	0.00606076	2.10899		-0.103736	4.80532	4.65858	4.55485	0.276444	0.127916	-0.683757	0.500639	0.980219	-5.28852		-0.0887481	4.80532	4.76582	4.67707	0.156808	0.182447	-0.584967	0.563997	0.918677	-5.47056
Ljwgs_046667.1_s_at	chr3.CM1144.120.r2.m	0	Lj3g3v2995710.1	0	Lotus japonicus similar to At2g27600: putative AAA-type ATPase	AAA-type ATPase family	-0.14602	6.97088	7.21949	7.07347	0.0714464	0.333698	-0.781486	0.442113	0.919624	-5.18551		-0.928236	6.97088	7.56047	6.63223	0.039422	0.416551	-4.96782	4.43914e-05	0.00600537	2.14287		-0.356307	6.97088	7.10995	6.75365	0.125437	0.0918008	-1.90692	0.0684985	0.864488	-4.03814		-0.537968	6.97088	7.21949	6.68152	0.0714464	0.352549	-2.87915	0.00822486	0.496409	-2.45289
Ljwgs_047173.2_at	LjSGA_047173.2	0	Lj0g3v0306889.1	0	Lotus japonicus similar to At1g51680: 4-coumarate--coenzyme A ligase (At4CL1)	4-coumarate: ligase	-0.122962	6.09485	6.26999	6.14702	0.148331	0.28994	-0.678895	0.503661	0.932072	-5.24752		-1.33316	6.09485	7.55914	6.22598	0.158848	0.340961	-7.36063	1.28571e-07	0.000347867	7.54576		-0.339996	6.09485	5.4376	5.09761	0.0862935	0.0426801	-1.87719	0.0726272	0.868567	-4.0796		-0.507838	6.09485	6.26999	5.76215	0.148331	0.430354	-2.80387	0.00980752	0.506142	-2.59256
Ljwgs_047275.1_at	LjSGA_047275.1	2e-178	Lj1g3v4958870.1	3e-42	Lotus japonicus similar to At1g60690:	NA	0.0796919	2.50035	2.30849	2.38818	0.123532	0.120637	0.651865	0.520646	0.936319	-5.26247		0.154103	2.50035	2.30948	2.46359	0.00938354	0.114875	1.26053	0.219524	0.533171	-5.46999		0.0297086	2.50035	2.40684	2.43655	0.160525	0.0150506	0.243011	0.81005	0.995524	-5.46339		0.12592	2.50035	2.30849	2.43441	0.123532	0.142734	1.03	0.313217	0.838019	-5.15441
Ljwgs_047699.1_at	LjSGA_047699.1	0	Lj0g3v0291639.1	0	Lotus japonicus similar to At4g17770: trehalose-6-phosphate synthase like protein	alpha,alpha-trehalose-phosphate synthase [UDP-forming] 5	-0.380226	4.7832	5.03654	4.65631	0.232026	0.470089	-1.74049	0.0945044	0.747576	-4.24229		-1.09775	4.7832	5.33745	4.23969	0.343302	0.34934	-5.025	3.83862e-05	0.00557989	2.27847		-0.318944	4.7832	4.9466	4.62765	0.100381	0.173903	-1.45997	0.157188	0.925612	-4.60973		-0.422489	4.7832	5.03654	4.61405	0.232026	0.105747	-1.93395	0.0649234	0.661316	-4.06008
Ljwgs_048077.2_at	LjSGA_048077.2	1e-71	Lj0g3v0071309.1	5e-71	Lotus japonicus similar to At1g04130: unknown protein (At1g04130)	tetratricopeptide repeat 4 homolog	-0.229455	3.74683	3.97683	3.74738	0.325672	0.284242	-0.941178	0.355936	0.895933	-5.07279		-1.15102	3.74683	4.36691	3.21589	0.317849	0.501734	-4.72124	8.31901e-05	0.00798168	1.55679		-0.314772	3.74683	4.05346	3.73868	0.261789	0.235776	-1.29113	0.208884	0.939691	-4.79401		-0.526525	3.74683	3.97683	3.45031	0.325672	0.148437	-2.1597	0.0409417	0.618156	-3.71022
Ljwgs_048197.1_at	LjSGA_048197.1	0	Lj6g3v1329790.1	0	Lotus japonicus similar to At4g29920: putative protein	NA	-0.0908607	3.82188	3.51466	3.4238	0.234171	0.391533	-0.516628	0.610116	0.953847	-5.32848		-1.21994	3.82188	4.11309	2.89315	0.0829974	0.323988	-6.93648	3.45989e-07	0.000652437	6.64156		-0.167245	3.82188	4.55963	4.39238	0.239146	0.0459586	-0.950943	0.351056	0.967141	-5.10525		-0.314857	3.82188	3.51466	3.1998	0.234171	0.256491	-1.79026	0.0859616	0.683956	-4.26881
Ljwgs_048198.2_at	chr6.CM0037.1410.r2.m	1e-72	Lj4g3v2296140.1	2e-75	Lotus japonicus similar to At1g30270: serine threonine kinase, putative	CBL-interacting serine threonine- kinase 23	-0.24487	4.53961	4.82311	4.57824	0.167729	0.660874	-0.767276	0.450356	0.922028	-5.19459		-1.50364	4.53961	5.85151	4.34787	0.276567	0.808082	-4.7115	8.52828e-05	0.0080835	1.5336		-0.515874	4.53961	4.3277	3.81182	0.190469	0.0964454	-1.61644	0.118992	0.906825	-4.42277		-0.887938	4.53961	4.82311	3.93517	0.167729	0.504194	-2.78226	0.0103126	0.51528	-2.63237
Ljwgs_048720.1_at	LjSGA_048720.1	0	Lj0g3v0319259.1	0	Lotus japonicus similar to At3g50300: anthranilate N-hydroxycinnamoyl benzoyltransferase - like protein	uncharacterized acetyltransferase At3g50280-like	-0.0802616	5.15931	4.90967	4.82941	0.149247	0.532136	-0.399889	0.692754	0.96462	-5.37346		-1.13183	5.15931	6.23157	5.09974	0.256139	0.0652883	-5.63915	8.15086e-06	0.00271631	3.72224		-0.422404	5.15931	5.37044	4.94803	0.0506448	0.154779	-2.10455	0.045922	0.830679	-3.75159		-0.372152	5.15931	4.90967	4.53752	0.149247	0.068327	-1.85418	0.0759692	0.672442	-4.17738
Ljwgs_048893.1_at	LjSGA_048893.1	2e-81	Lj1g3v2173100.1	6e-81	Lotus japonicus similar to At1g75760: ER lumen protein retaining receptor, putative	ER lumen -retaining receptor	0.122836	5.48119	4.8529	4.97573	0.326803	0.204344	0.751169	0.45981	0.923166	-5.20469		-0.755752	5.48119	6.2595	5.50374	0.176342	0.0802817	-4.6216	0.000107262	0.00915356	1.31965		-0.142456	5.48119	5.79016	5.64771	0.147339	0.207614	-0.87115	0.392252	0.973348	-5.16583		-0.10533	5.48119	4.8529	4.74757	0.326803	0.0900975	-0.64412	0.52557	0.907926	-5.4381
Ljwgs_048914.1_at	NA	NA	Lj6g3v1934110.1	0	Lotus japonicus similar to At1g30010: unknown protein	uncharacterized mitochondrial ymf11	0.0140672	2.9334	2.87703	2.8911	0.0785189	0.0620145	0.130804	0.897014	0.989566	-5.43387		0.245385	2.9334	2.66483	2.91021	0.149665	0.00179407	2.28171	0.0316115	0.196756	-3.88617		-0.124533	2.9334	3.01538	2.89085	0.20634	0.0353306	-1.15797	0.258202	0.953642	-4.92575		-0.0413901	2.9334	2.87703	2.83564	0.0785189	0.118979	-0.384867	0.703706	0.951731	-5.55772
Ljwgs_049309.1_s_at	chr1.CM0113.860.r2.m	0	Lj1g3v3381380.1	0	Lotus japonicus similar to At4g39170: unknown protein	phosphatidylinositol phosphatidylcholine transfer SFH6	0.0093198	6.08532	6.23532	6.24464	0.125026	0.523703	0.0331227	0.973849	0.997646	-5.44067		-1.56661	6.08532	6.77226	5.20565	0.300028	0.689246	-5.56774	9.74695e-06	0.00310257	3.55588		-0.431001	6.08532	6.45346	6.02246	0.126577	0.0867854	-1.53178	0.138575	0.914817	-4.52579		-0.676169	6.08532	6.23532	5.55916	0.125026	0.400306	-2.40312	0.0242919	0.575169	-3.30642
Ljwgs_049658.1_at	LjSGA_049658.1	0	Lj1g3v2268450.1	0	Lotus japonicus similar to At1g50250: putative chloroplast FtsH protease	ATP-dependent zinc metalloprotease FTSH, chloroplastic	0.153641	7.40581	7.5675	7.72114	0.181858	0.517977	0.677372	0.504609	0.932197	-5.24838		-1.14704	7.40581	8.56369	7.41665	0.0704451	0.351514	-5.05707	3.53828e-05	0.00541382	2.35448		-0.344657	7.40581	6.76469	6.42004	0.134233	0.204984	-1.51953	0.141618	0.915455	-4.54034		-0.233275	7.40581	7.5675	7.33423	0.181858	0.390675	-1.02846	0.313925	0.838279	-5.15578
Ljwgs_050337.1_at	LjSGA_050337.1	0	Lj0g3v0120839.1	0	Lotus japonicus similar to At1g12230: unknown protein	NA	0.0185439	7.07622	7.07276	7.09131	0.148473	0.302448	0.110038	0.913289	0.991489	-5.43599		-0.796705	7.07622	7.30253	6.50582	0.155732	0.413887	-4.72756	8.18602e-05	0.00793114	1.57183		-0.343343	7.07622	7.51756	7.17422	0.127942	0.08968	-2.03736	0.0527172	0.836258	-3.85109		-0.308361	7.07622	7.07276	6.7644	0.148473	0.135314	-1.82978	0.0796581	0.675204	-4.21255
Ljwgs_050585.1_at	chr3.CM0786.370.r2.a	9e-74	Lj3g3v3188570.1	3e-73	Lotus japonicus similar to At3g12580: putative protein	heat shock cognate 70 kDa 2	-0.049479	3.57328	3.43652	3.38704	0.139106	0.342689	-0.223196	0.82526	0.980566	-5.42		-1.42173	3.57328	4.72023	3.29851	0.296377	0.0564142	-6.41331	1.20975e-06	0.00112868	5.49025		-0.670295	3.57328	3.54992	2.87962	0.287867	0.187245	-3.02365	0.00584187	0.617786	-2.22434		0.00810916	3.57328	3.43652	3.44463	0.139106	0.264075	0.0365798	0.971121	0.995828	-5.62417
Ljwgs_051387.1_at	LjSGA_051387.1	0	Lj5g3v0110960.1	0	Lotus japonicus similar to At2g37770: putative aldo keto reductase	NA	0.213692	9.47813	9.45892	9.67262	0.142499	0.173247	1.48671	0.150036	0.795026	-4.55006		-0.478461	9.47813	9.82702	9.34855	0.143394	0.239543	-3.32876	0.00279217	0.0514386	-1.70489		-0.140892	9.47813	8.89708	8.75619	0.126705	0.100181	-0.980218	0.336699	0.964307	-5.0818		0.116717	9.47813	9.45892	9.57564	0.142499	0.134643	0.812029	0.424709	0.88031	-5.32975
Ljwgs_051468.2_at	NA	NA	NA	NA	Lotus japonicus similar to At4g27210: putative protein	NA	0.100883	2.99059	2.83482	2.9357	0.194097	0.0940367	0.853375	0.401839	0.909782	-5.13717		0.253231	2.99059	2.86119	3.11442	0.0462518	0.186026	2.1421	0.0424759	0.230685	-4.14167		-0.0973253	2.99059	2.95446	2.85714	0.0942014	0.190882	-0.823281	0.418406	0.974342	-5.19982		0.262187	2.99059	2.83482	3.09701	0.194097	0.166163	2.21786	0.0362217	0.611458	-3.6161
Ljwgs_051572.1.1_s_at	CM1092.50.r2.m	0	Lj0g3v0001719.1	0	Lotus japonicus similar to At2g05755: unknown protein	nodulin 21 -like transporter family	0.140749	4.9517	4.77701	4.91776	0.0946444	0.0662619	0.739021	0.467019	0.924115	-5.21218		-0.916182	4.9517	5.36278	4.4466	0.203852	0.53464	-4.81052	6.6257e-05	0.0072726	1.76916		-0.331594	4.9517	5.31517	4.98358	0.0736786	0.263995	-1.74107	0.0944013	0.894944	-4.26344		-0.0659665	4.9517	4.77701	4.71104	0.0946444	0.210383	-0.346365	0.732069	0.958097	-5.57043
Ljwgs_051816.1_at	LjSGA_051816.1	0	Lj0g3v0287499.1	0	Lotus japonicus similar to At5g12080: putative protein	mechanosensitive ion channel 10-like	-0.246336	6.16233	6.33394	6.0876	0.0658629	0.18618	-2.50482	0.0193979	0.618418	-3.12461		-0.683549	6.16233	6.85736	6.17381	0.043654	0.153291	-6.95054	3.34697e-07	0.000652437	6.67196		-0.199159	6.16233	5.82949	5.63033	0.126517	0.0298522	-2.02511	0.054048	0.838391	-3.869		-0.0681947	6.16233	6.33394	6.26574	0.0658629	0.0844675	-0.693425	0.49466	0.90019	-5.40876
Ljwgs_052207.1_s_at	chr3.LjT11G09.160.r2.m	3e-105	Lj3g3v1631870.1	1e-104	Lotus japonicus similar to Q9FUH0: (Q9FUH0) MYB-RELATED TRANSCRIPTION FACTOR (FRAGMENT)	Transcription factor AS1	-0.380078	4.24479	4.38946	4.00938	0.275657	0.452557	-1.74995	0.0928283	0.746947	-4.23013		-1.16904	4.24479	4.73649	3.56745	0.069762	0.58654	-5.38246	1.55295e-05	0.00372906	3.12219		-0.173205	4.24479	4.59854	4.42533	0.118393	0.236371	-0.797468	0.432952	0.974342	-5.21739		-0.64941	4.24479	4.38946	3.74005	0.275657	0.173385	-2.99	0.00632935	0.476395	-2.24452
Ljwgs_052284.0.1_at	LjSGA_052284.0.1	0	Lj0g3v0065739.1	0	Lotus japonicus similar to At2g28660: unknown protein	NA	0.122732	5.63674	4.5567	4.67943	0.343115	0.209419	0.648182	0.522985	0.936339	-5.26447		-0.564926	5.63674	6.04806	5.48313	0.160915	0.0446645	-2.98352	0.00642749	0.0807884	-2.46619		-0.045842	5.63674	5.85824	5.8124	0.169397	0.336815	-0.242103	0.810745	0.995524	-5.46358		0.331114	5.63674	4.5567	4.88782	0.343115	0.0154555	1.7487	0.0930476	0.692827	-4.32699
Ljwgs_052475.1_s_at	chr2.CM0254.100.r2.m	0	Lj2g3v0694690.1	0	Lotus japonicus similar to At1g73760: putative RING zinc finger protein	E3 ubiquitin ligase BIG BROTHER-related	-0.0818324	5.244	4.67732	4.59549	0.0544012	0.178754	-0.560903	0.580032	0.94696	-5.3085		-0.802674	5.244	5.93153	5.12886	0.163486	0.158579	-5.50176	1.15021e-05	0.00329319	3.40177		-0.430235	5.244	5.82078	5.39055	0.0482035	0.076932	-2.94896	0.00697659	0.632154	-2.35737		-0.218747	5.244	4.67732	4.45857	0.0544012	0.330251	-1.49936	0.146744	0.733958	-4.65394
Ljwgs_052507.1_at	LjSGA_052507.1	0	Lj3g3v2928440.1	0	Lotus japonicus similar to At5g22090: unknown protein	NA	-0.59331	5.82432	6.15651	5.5632	0.225354	0.258946	-3.34619	0.00267536	0.511628	-1.68134		-0.821818	5.82432	5.66632	4.84451	0.365636	0.0694434	-4.63495	0.000103673	0.00905008	1.3514		-0.145961	5.82432	6.21337	6.06741	0.247849	0.0265592	-0.823203	0.41845	0.974342	-5.19987		-0.420408	5.82432	6.15651	5.7361	0.225354	0.262131	-2.37105	0.0260567	0.582646	-3.36104
Ljwgs_052664.1.1_at	LjSGA_010738.2	9e-53	Lj2g3v3022860.1	4e-81	Lotus japonicus similar to At5g12170: putative protein	CRT (chloroquine-resistance transporter)-like transporter,	0.0633664	5.27359	5.65268	5.71604	0.0216859	0.348177	0.25538	0.800592	0.978309	-5.41347		0.431289	5.27359	4.91404	5.34533	0.206779	0.235633	1.73819	0.0949172	0.350449	-4.81665		-0.215307	5.27359	4.29465	4.07934	0.361374	0.0325416	-0.867732	0.394084	0.974088	-5.16832		0.387106	5.27359	5.65268	6.03978	0.0216859	0.204953	1.56012	0.131745	0.723781	-4.57789
Ljwgs_052738.1_s_at	chr1.CM1413.270.r2.m	1e-71	Lj1g3v2809170.1	5e-71	Lotus japonicus similar to Q9SWF9: (Q9SWF9) ZINC FINGER PROTEIN	zinc finger CCCH domain-containing ZFN-like isoform X1	-0.303804	3.29567	3.80822	3.50441	0.245159	0.267898	-1.26453	0.218112	0.837856	-4.78732		-1.24213	3.29567	3.93873	2.6966	0.059753	0.325312	-5.17011	2.65614e-05	0.00483946	2.62193		-0.673027	3.29567	3.43168	2.75865	0.181067	0.2169	-2.80134	0.0098654	0.661804	-2.61664		-0.647236	3.29567	3.80822	3.16098	0.245159	0.604969	-2.69399	0.0126425	0.52221	-2.79354
Ljwgs_052747.1.1_at	LjSGA_052747.1.1	4e-155	Lj0g3v0263059.1	1e-154	Lotus japonicus similar to At1g16180:	probable serine incorporator	-0.0475095	8.64811	8.77111	8.72361	0.0669217	0.406657	-0.201929	0.841664	0.982898	-5.42383		-1.0874	8.64811	9.18264	8.09524	0.094429	0.64953	-4.62176	0.000107219	0.00915356	1.32002		-0.308413	8.64811	8.57796	8.26955	0.107006	0.125913	-1.31084	0.202243	0.938603	-4.77348		-0.145453	8.64811	8.77111	8.62566	0.0669217	0.363233	-0.618216	0.542222	0.912581	-5.45269
Ljwgs_052805.1_at	chr3.CM0786.370.r2.a	0	Lj3g3v3188570.1	0	Lotus japonicus similar to At1g56410: hypothetical protein	heat shock cognate 70 kDa 2	-0.151819	8.84134	8.75088	8.59906	0.337853	0.354192	-0.98203	0.335824	0.889411	-5.04087		-0.799397	8.84134	9.74565	8.94625	0.0967899	0.23182	-5.17085	2.65122e-05	0.00483946	2.62366		-0.312519	8.84134	8.29885	7.98633	0.0292414	0.117769	-2.02151	0.0544455	0.838391	-3.87426		0.45011	8.84134	8.75088	9.20099	0.337853	0.150296	2.9115	0.00762191	0.488131	-2.39238
Ljwgs_053329.1_x_at	chr1.CM0316.190.r2.d	5e-87	Lj1g3v3103800.1	9e-90	Lotus japonicus similar to At1g17930: unknown protein	NA	0.549717	4.80218	5.27802	5.82774	0.168294	0.469195	3.03573	0.00567576	0.555176	-2.23043		-0.884029	4.80218	5.49458	4.61056	0.0895584	0.131186	-4.88192	5.52376e-05	0.00661299	1.9389		-0.551498	4.80218	4.4079	3.8564	0.139279	0.177116	-3.04557	0.00554395	0.612993	-2.1851		-0.302892	4.80218	5.27802	4.97513	0.168294	0.321206	-1.67268	0.107301	0.702614	-4.43077
Ljwgs_053357.1_at	LjSGA_053357.1	6e-112	Lj0g3v0313809.1	2e-111	Lotus japonicus similar to At3g59990: unknown protein	Methionine aminopeptidase 2B	0.128646	6.41989	6.33741	6.46605	0.0865548	0.43318	0.701691	0.489581	0.928101	-5.23445		-0.86709	6.41989	6.75597	5.88887	0.0455992	0.375483	-4.7295	8.14571e-05	0.00793114	1.57643		-0.1538	6.41989	6.67034	6.51654	0.0637466	0.0964009	-0.838892	0.409759	0.974342	-5.18893		-0.309154	6.41989	6.33741	6.02825	0.0865548	0.283283	-1.68626	0.104627	0.701464	-4.41248
Ljwgs_053613.2_at	chr5.CM1077.490.r2.m	0	Lj5g3v0670870.1	0	Lotus japonicus similar to At2g36750: putative glucosyl transferase	UDP-glucosyltransferase family	-0.135351	5.70009	5.62319	5.48784	0.272911	0.332128	-0.565416	0.577008	0.946072	-5.30637		-1.21051	5.70009	6.15869	4.94818	0.265466	0.605917	-5.05679	3.54076e-05	0.00541382	2.35382		-0.44613	5.70009	6.42344	5.97731	0.173303	0.122519	-1.86366	0.0745755	0.868567	-4.0983		-0.705784	5.70009	5.62319	4.9174	0.272911	0.402872	-2.94835	0.00698667	0.486121	-2.32317
Ljwgs_054485.1_at	LjSGA_054485.1	0	Lj0g3v0106329.1	0	Lotus japonicus similar to At1g60500:	dynamin-related 4C-like	-0.661886	4.13101	4.06756	3.40568	0.124471	0.294107	-4.05581	0.000453244	0.4533	-0.394936		-0.925457	4.13101	4.54816	3.6227	0.112968	0.262163	-5.67088	7.52936e-06	0.00259159	3.79599		-0.373634	4.13101	4.74723	4.3736	0.160769	0.110136	-2.2895	0.0310872	0.79406	-3.46752		-0.404589	4.13101	4.06756	3.66298	0.124471	0.153341	-2.47918	0.0205373	0.559353	-3.17524
Ljwgs_054636.1_at	LjSGA_054636.1	2e-142	Lj1g3v4407610.1	8e-142	Lotus japonicus similar to At1g03360: hypothetical protein	exosome complex component RRP4	-0.163678	4.47221	4.33234	4.16866	0.194262	0.128461	-0.997867	0.32824	0.88751	-5.02817		-0.931451	4.47221	4.65582	3.72436	0.318009	0.11083	-5.6786	7.38551e-06	0.00256187	3.81393		0.00699594	4.47221	5.0608	5.06779	0.048304	0.311797	0.0426508	0.966331	0.997988	-5.48817		-0.518357	4.47221	4.33234	3.81398	0.194262	0.292525	-3.16017	0.00420886	0.434722	-1.91918
Ljwgs_054640.1_at	LjSGA_054640.1	0	Lj5g3v1222610.1	0	Lotus japonicus similar to At1g33420: unknown protein	PHD finger At1g33420	-0.0327754	5.38852	5.98752	5.95475	0.12476	0.500578	-0.160572	0.873767	0.987589	-5.43019		-0.932296	5.38852	6.15509	5.2228	0.169305	0.505437	-4.56746	0.000123152	0.00974147	1.19076		-0.244081	5.38852	4.72709	4.48301	0.196193	0.152963	-1.19579	0.243391	0.949498	-4.8896		-0.262547	5.38852	5.98752	5.72497	0.12476	0.14912	-1.28626	0.210551	0.779976	-4.90092
Ljwgs_054944.1_at	LjSGA_054944.1	2e-158	Lj0g3v0079089.1	3e-156	Lotus japonicus similar to At4g08290: nodulin-like protein	WAT1-related At4g08290-like	-0.0496882	8.28591	9.1952	9.14551	0.048057	0.040442	-0.460932	0.648973	0.959098	-5.35134		-0.202529	8.28591	8.46905	8.26652	0.0794368	0.0605855	-1.87876	0.0724039	0.305211	-4.59333		-0.288408	8.28591	7.5736	7.28519	0.10336	0.268821	-2.67541	0.0131923	0.702619	-2.8335		-0.00245576	8.28591	9.1952	9.19274	0.048057	0.1301	-0.0227808	0.982012	0.997342	-5.62454
Ljwgs_055236.1_at	LjSGA_055236.1	3e-104	Lj4g3v2703620.1	1e-103	Lotus japonicus similar to Q9M674: (Q9M674) GLOBULIN-LIKE PROTEIN (FRAGMENT)	glutelin type-B	-0.0527202	7.44191	7.71243	7.65971	0.163762	0.101098	-0.352331	0.727647	0.968909	-5.38856		-0.818272	7.44191	8.10533	7.28706	0.0780495	0.202363	-5.46853	1.25039e-05	0.00334961	3.32402		-0.305436	7.44191	7.22762	6.92219	0.160658	0.0952006	-2.04124	0.0523021	0.836258	-3.8454		-0.314271	7.44191	7.71243	7.39816	0.163762	0.347353	-2.10028	0.0463295	0.62821	-3.80476
Ljwgs_055339.1_at	LjSGA_055339.1	0	Lj0g3v0295429.1	0	Lotus japonicus similar to O24480: (O24480) B-KETO ACYL REDUCTASE (FRAGMENT)	very-long-chain 3-oxoacyl- reductase 1-like	0.100742	8.2923	7.44621	7.54696	0.223267	0.0895554	0.680912	0.502406	0.932072	-5.24638		-0.712619	8.2923	9.01686	8.30424	0.168632	0.283822	-4.81655	6.52458e-05	0.00726753	1.78351		0.0123719	8.2923	8.63851	8.65088	0.0628161	0.240555	0.0836211	0.934047	0.997953	-5.48593		0.0523564	8.2923	7.44621	7.49857	0.223267	0.198177	0.353874	0.726505	0.956522	-5.56806
Ljwgs_055672.1_at	LjSGA_055672.1	4e-108	Lj1g3v3171140.1	2e-107	Lotus japonicus similar to At3g13340: unknown protein	NA	-0.0417666	4.3571	4.16642	4.12465	0.212653	0.667688	-0.172093	0.864799	0.985835	-5.42856		-1.11731	4.3571	5.21332	4.09601	0.081929	0.394446	-4.60372	0.00011227	0.00939711	1.27707		-0.103796	4.3571	4.39664	4.29285	0.249946	0.197606	-0.427676	0.672677	0.989864	-5.41001		-0.23023	4.3571	4.16642	3.93619	0.212653	0.29447	-0.948628	0.352209	0.852794	-5.22434
Ljwgs_056395.2_s_at	chr1.LjT40H13.140.r2.d	5e-28	Lj4g3v1330870.1	8e-31	Lotus japonicus similar to Q9MFF4: (Q9MFF4) ORF114A PROTEIN	NADH dehydrogenase subunit 2 (chloroplast)	-0.142699	6.96411	6.80923	6.66653	0.148866	0.103953	-0.921111	0.366105	0.899001	-5.08802		0.57963	6.96411	6.6634	7.24303	0.213176	0.170311	3.74148	0.00100222	0.0293752	-0.759811		0.577382	6.96411	6.43801	7.0154	0.351628	0.0761214	3.72697	0.00103938	0.426344	-0.931189		0.649681	6.96411	6.80923	7.45891	0.148866	0.117283	4.19365	0.000319343	0.238432	0.137807
Ljwgs_056653.1_at	LjSGA_056653.1	0	NA	NA	Lotus japonicus similar to At5g08170: unknown protein	NA	-0.169123	5.00328	4.80283	4.63371	0.0167282	0.189512	-1.32775	0.196679	0.819457	-4.72305		-0.790057	5.00328	5.15656	4.36651	0.0959547	0.152603	-6.20255	2.02116e-06	0.00131325	5.01597		-0.198576	5.00328	5.50365	5.30508	0.110874	0.233535	-1.55897	0.132016	0.911632	-4.49317		-0.0119096	5.00328	4.80283	4.79092	0.0167282	0.203946	-0.0934993	0.926278	0.989394	-5.62081
Ljwgs_056907.1_s_at	chr5.CM0200.2600.r2.m	0	Lj5g3v2099600.1	0	Lotus japonicus similar to At1g49970: ClpP protease complex subunit ClpR1	ATP-dependent Clp protease proteolytic subunit-related 1, chloroplastic	0.162503	5.99296	6.07012	6.23263	0.0827026	0.372325	0.822925	0.418605	0.9145	-5.15813		-1.00373	5.99296	6.41266	5.40892	0.0972226	0.38542	-5.08296	3.31321e-05	0.00527227	2.41578		-0.158905	5.99296	6.08072	5.92181	0.0252108	0.0524832	-0.804699	0.428846	0.974342	-5.21252		-0.269538	5.99296	6.07012	5.80059	0.0827026	0.373559	-1.36495	0.184853	0.763293	-4.81338
Ljwgs_057236.1_at	LjSGA_057236.1	1e-114	Lj0g3v0265559.1	5e-113	Lotus japonicus similar to At5g62500: microtubule-associated protein EB1-like protein	NA	0.0254045	5.89262	5.65652	5.68192	0.170373	0.14854	0.236306	0.815188	0.979858	-5.41744		-0.532605	5.89262	5.8722	5.3396	0.0814081	0.096096	-4.95415	4.59628e-05	0.00606076	2.11041		-0.0933695	5.89262	6.27578	6.18241	0.137053	0.0859174	-0.868498	0.393673	0.974088	-5.16776		0.0277654	5.89262	5.65652	5.68428	0.170373	0.129679	0.258267	0.79839	0.970966	-5.59453
Ljwgs_057589.1_at	LjSGA_057589.1	0	Lj0g3v0147759.1	0	Lotus japonicus similar to At1g69830: alpha-amylase like protein	alpha amylase domain	-0.254817	3.88143	3.99876	3.74394	0.202537	0.23842	-1.48586	0.150257	0.795117	-4.55101		-0.820877	3.88143	4.21595	3.39507	0.0863497	0.309509	-4.78662	7.04179e-05	0.00741064	1.71233		-0.321598	3.88143	4.06367	3.74207	0.123054	0.0580366	-1.87527	0.0729005	0.868567	-4.08225		-0.251108	3.88143	3.99876	3.74765	0.202537	0.306439	-1.46424	0.15603	0.74148	-4.69679
Ljwgs_057635.1_at	LjSGA_057635.1	2e-49	Lj0g3v0071309.1	6e-49	Lotus japonicus similar to At1g04130: unknown protein (At1g04130)	tetratricopeptide repeat 4 homolog	-0.0329937	8.09068	7.78339	7.7504	0.180583	0.110056	-0.244635	0.808806	0.979362	-5.41575		-0.273968	8.09068	8.22965	7.95568	0.0999483	0.331532	-2.03136	0.0533656	0.260535	-4.33663		0.0386361	8.09068	8.03388	8.07251	0.0933637	0.047823	0.286472	0.776961	0.994454	-5.45345		0.403955	8.09068	7.78339	8.18734	0.180583	0.157683	2.99516	0.00625211	0.475169	-2.23474
Ljwgs_057906.1.1_at	LjSGA_057906.1.1	5e-113	Lj6g3v2116880.1	3e-105	Lotus japonicus similar to At1g61620: unknown protein	nitric oxide synthase-interacting	0.0408714	6.85269	7.11456	7.15543	0.132317	0.204971	0.325603	0.74753	0.972189	-5.39621		-0.60448	6.85269	7.25404	6.64956	0.0371834	0.262878	-4.81559	6.54055e-05	0.00726753	1.78123		-0.303888	6.85269	6.72638	6.42249	0.080948	0.0114882	-2.42093	0.0233598	0.765848	-3.25737		-0.242113	6.85269	7.11456	6.87244	0.132317	0.165447	-1.9288	0.0655924	0.661662	-4.06777
Ljwgs_057966.1_at	LjT39F13.10.r2.m	0	Lj0g3v0037669.1	0	Lotus japonicus similar to At4g38215: unknown protein	aminoacylase-1 isoform X1	0.0770822	5.26397	5.57364	5.65072	0.145858	0.556798	0.350156	0.729258	0.968916	-5.3892		-1.10384	5.26397	5.8509	4.74705	0.249232	0.207154	-5.01436	3.9438e-05	0.00565273	2.25326		-0.411961	5.26397	5.24619	4.83423	0.134059	0.238049	-1.87139	0.0734573	0.868567	-4.08763		-0.442177	5.26397	5.57364	5.13146	0.145858	0.276173	-2.00865	0.0558843	0.647032	-3.94717
Ljwgs_058420.1_at	LjSGA_058420.1	1e-150	Lj3g3v2440670.1	4e-150	Lotus japonicus similar to At3g61700: putative protein	NA	-0.215683	4.08482	3.86723	3.65155	0.179965	0.215338	-0.970943	0.341204	0.892175	-5.04966		-1.02571	4.08482	4.56268	3.53696	0.325307	0.331794	-4.61746	0.000108403	0.0091944	1.30977		-0.406108	4.08482	4.86554	4.45943	0.127898	0.28184	-1.82818	0.0799052	0.876548	-4.14692		-0.562027	4.08482	3.86723	3.30521	0.179965	0.266837	-2.53008	0.018333	0.548703	-3.08624
Ljwgs_058507.2_s_at	chr4.CM0003.510.r2.m	9e-105	Lj4g3v1881020.1	5e-93	Lotus japonicus similar to At2g26600: beta-1,3-glucanase like protein	glycoside hydrolase family 17	0.029973	5.11887	4.85177	4.88174	0.0960765	0.318924	0.194133	0.847696	0.983769	-5.42514		-0.831799	5.11887	5.41283	4.58103	0.123154	0.31436	-5.3875	1.53334e-05	0.00370418	3.13403		-0.0881991	5.11887	5.5692	5.481	0.0473166	0.0402533	-0.57126	0.573103	0.982242	-5.34858		-0.301864	5.11887	4.85177	4.5499	0.0960765	0.0759514	-1.95515	0.0622359	0.658141	-4.02834
Ljwgs_058572.1_at	LjSGA_058572.1	4e-61	Lj1g3v3183500.1	2e-60	Lotus japonicus similar to At2g39450: unknown protein	metal tolerance 11 isoform X1	0.0681088	6.69617	6.87971	6.94782	0.0104023	0.560314	0.257085	0.799292	0.978069	-5.4131		-1.25439	6.69617	7.62359	6.3692	0.21384	0.721174	-4.73484	8.03543e-05	0.00793114	1.58915		-0.458779	6.69617	6.61353	6.15475	0.168409	0.147511	-1.73172	0.0960838	0.896901	-4.2757		-0.522788	6.69617	6.87971	6.35692	0.0104023	0.256017	-1.97333	0.0600102	0.652937	-4.00093
Ljwgs_058591.1_s_at	chr5.CM0345.1400.r2.m	8e-42	Lj5g3v0539770.1	3e-41	Lotus japonicus similar to At2g25530: hypothetical protein	ATPase N2B	-0.160615	5.90052	5.84079	5.68018	0.474093	0.101052	-0.975804	0.338838	0.89076	-5.04582		-0.786975	5.90052	6.60985	5.82287	0.17722	0.160524	-4.78122	7.1393e-05	0.00741064	1.69949		-0.192492	5.90052	5.86737	5.67488	0.195722	0.227733	-1.16948	0.253628	0.952752	-4.91486		-0.317786	5.90052	5.84079	5.52301	0.474093	0.154465	-1.93069	0.0653465	0.661662	-4.06496
Ljwgs_058841.1_at	chr3.CM0213.820.r2.m	2e-148	Lj3g3v2318320.1	6e-148	Lotus japonicus similar to At3g16480: mitochondrial processing peptidase alpha subunit like	mitochondrial-processing peptidase subunit alpha-like	0.16787	4.07304	3.94645	4.11432	0.206322	0.401996	0.661033	0.51485	0.93531	-5.25747		-1.25437	4.07304	4.57338	3.31901	0.250498	0.501608	-4.93941	4.77187e-05	0.00613093	2.07543		-0.427625	4.07304	4.76112	4.33349	0.132828	0.206099	-1.68389	0.105089	0.899335	-4.33764		-0.517188	4.07304	3.94645	3.42926	0.206322	0.309286	-2.03657	0.0528028	0.641871	-3.90423
Ljwgs_059318.1_at	LjSGA_059318.1	0	Lj0g3v0185639.1	0	Lotus japonicus similar to At1g76990: unknown protein	ACT domain-containing ACR3-like isoform X1	0.0106431	3.8749	4.22171	4.23235	0.212841	0.256212	0.0578818	0.954319	0.995794	-5.43971		-0.997592	3.8749	3.84865	2.85106	0.272544	0.308881	-5.42537	1.39384e-05	0.00354108	3.22288		-0.466316	3.8749	4.43756	3.97124	0.18144	0.107527	-2.53604	0.0180899	0.726987	-3.06822		-0.589586	3.8749	4.22171	3.63212	0.212841	0.318275	-3.20644	0.00376263	0.421064	-1.82969
Ljwgs_059323.1_at	LjSGA_059323.1	0	Lj0g3v0250259.1	0	Lotus japonicus similar to At4g23980: auxin response factor 9 (ARF9)	Auxin response factor 9	-0.433619	4.20974	4.47157	4.03796	0.1775	0.533978	-1.63527	0.114965	0.771657	-4.37439		-1.33819	4.20974	4.91143	3.57324	0.306921	0.359322	-5.04659	3.63369e-05	0.00541382	2.32966		-0.396815	4.20974	4.43537	4.03856	0.130293	0.161732	-1.49647	0.14749	0.921456	-4.56747		-0.456814	4.20974	4.47157	4.01476	0.1775	0.260107	-1.72274	0.0977227	0.697681	-4.36282
Ljwgs_059662.1_at	LjSGA_059662.1	0	Lj0g3v0221189.1	8e-123	Lotus japonicus similar to At4g28706: unknown protein	pfkB family carbohydrate kinase	-0.0932116	5.90889	5.93634	5.84312	0.261286	0.245386	-0.622856	0.539218	0.93829	-5.27787		-0.84836	5.90889	6.30071	5.45235	0.0949769	0.143468	-5.66889	7.56696e-06	0.00259159	3.79136		-0.197196	5.90889	6.19129	5.99409	0.190616	0.138585	-1.3177	0.199971	0.938603	-4.76627		-0.230378	5.90889	5.93634	5.70596	0.261286	0.152992	-1.53943	0.136705	0.72782	-4.60406
Ljwgs_059686.2_s_at	LjT39B13.80.r2.m	0	Lj0g3v0037529.1	0	Lotus japonicus similar to At2g28550: AP2 transcription factor like protein	AP2-like ethylene-responsive transcription factor	-0.146622	4.61887	4.68457	4.53795	0.0596926	0.377141	-0.821404	0.419453	0.914624	-5.15916		-1.10314	4.61887	5.37865	4.27551	0.27075	0.328904	-6.18004	2.13564e-06	0.00131325	4.96499		-0.318962	4.61887	4.73456	4.4156	0.125177	0.0454091	-1.78689	0.0865182	0.885355	-4.20266		-0.597545	4.61887	4.68457	4.08702	0.0596926	0.131879	-3.34757	0.00266632	0.397097	-1.55448
Ljwgs_060056.1.1_at	LjSGA_060056.1.1	2e-163	Lj3g3v3736580.1	7e-163	Lotus japonicus similar to At4g39730: unknown protein	NA	0.14671	2.39624	2.23762	2.38433	0.117467	0.137677	1.19145	0.245059	0.853119	-4.85826		0.651904	2.39624	2.29001	2.94191	0.197949	0.111726	5.29419	1.94047e-05	0.00411784	2.91461		0.194041	2.39624	2.24382	2.43786	0.220677	0.0803355	1.57583	0.128079	0.909161	-4.47273		0.21109	2.39624	2.23762	2.44871	0.117467	0.112392	1.71429	0.099287	0.698073	-4.3744
Ljwgs_060796.1_s_at	chr5.CM0909.250.r2.m	4e-114	Lj0g3v0215859.1	6e-117	Lotus japonicus similar to CH62_CUCMA: (Q05046) CHAPERONIN CPN60-2, MITOCHONDRIAL PRECU	Chaperonin CPN60-2, mitochondrial	-0.321671	4.88823	4.66226	4.34059	0.259936	0.432321	-1.20262	0.240786	0.852251	-4.84765		-1.3695	4.88823	4.98233	3.61283	0.0617493	0.856351	-5.1201	3.01521e-05	0.00514248	2.50369		-0.259612	4.88823	5.98325	5.72364	0.174135	0.0303144	-0.970603	0.34137	0.966048	-5.08957		-0.193352	4.88823	4.66226	4.46891	0.259936	0.267205	-0.722878	0.4767	0.896406	-5.39024
Ljwgs_060840.2_at	NA	NA	NA	NA	Lotus japonicus hypothetical protein	NA	0.12599	5.7185	5.85449	5.98048	0.167383	0.224067	0.894726	0.379767	0.902512	-5.10758		0.403178	5.7185	5.72276	6.12594	0.108426	0.168039	2.86319	0.00853863	0.0938886	-2.72329		0.160724	5.7185	4.94063	5.10135	0.123807	0.20832	1.14139	0.264904	0.955076	-4.94128		0.204098	5.7185	5.85449	6.05859	0.167383	0.101387	1.44941	0.160089	0.744748	-4.71463
Ljwgs_060956.1_at	LjSGA_060956.1	1e-124	Lj0g3v0325969.1	4e-124	Lotus japonicus similar to At1g77220: unknown protei	LAZ1 homolog 1-like isoform X1	-0.3131	3.41041	3.40383	3.09073	0.297217	0.348337	-1.55375	0.133256	0.78464	-4.4724		-0.963952	3.41041	4.10287	3.13892	0.141115	0.101569	-4.78358	7.09647e-05	0.00741064	1.70511		-0.384356	3.41041	3.5456	3.16124	0.208758	0.083775	-1.90736	0.0684393	0.864488	-4.03753		-0.187107	3.41041	3.40383	3.21672	0.297217	0.227912	-0.928514	0.362331	0.855984	-5.24081
Ljwgs_060962.1_s_at	chr5.LjT02L13.60.r2.m	0	Lj5g3v1774920.1	0	Lotus japonicus similar to At3g10770: unknown protein	cAMP-regulated phospho 21	-0.0937687	4.9306	4.93424	4.84047	0.0713225	0.269956	-0.573582	0.571555	0.944891	-5.30249		-0.799872	4.9306	5.50285	4.70298	0.0860354	0.281304	-4.8928	5.37284e-05	0.00648974	1.96475		-0.0337685	4.9306	4.83299	4.79922	0.109436	0.0666335	-0.206562	0.838084	0.996023	-5.47048		-0.120048	4.9306	4.93424	4.81419	0.0713225	0.267253	-0.734331	0.469819	0.892872	-5.38284
Ljwgs_061035.1_at	NA	NA	Lj6g3v1968120.1	6e-112	Lotus japonicus similar to Q9FXF6: (Q9FXF6) F1N18.15 PROTEIN	SH3 domain-containing	-0.366985	3.58308	4.07718	3.71019	0.0754733	0.435482	-1.85829	0.0753624	0.726284	-4.08734		-1.06997	3.58308	4.38204	3.31206	0.200016	0.25086	-5.41798	1.42001e-05	0.00355742	3.20556		-0.0571463	3.58308	3.29273	3.23559	0.228464	0.0437958	-0.28937	0.774769	0.994454	-5.45273		-0.717068	3.58308	4.07718	3.36011	0.0754733	0.373549	-3.63099	0.00132158	0.336594	-0.993452
Ljwgs_061662.1_at	LjSGA_061662.1	0	Lj0g3v0319279.1	0	Lotus japonicus similar to Q9AT16: (Q9AT16) ANKYRIN-REPEAT PROTEIN HBP1	Ankyrin repeat domain-containing 2	-0.0570794	9.94847	9.9659	9.90882	0.158697	0.201209	-0.47896	0.636276	0.957977	-5.34422		-0.632475	9.94847	10.4246	9.7921	0.0645965	0.129568	-5.30718	1.87784e-05	0.00403386	2.94519		-0.118912	9.94847	9.95732	9.83841	0.034187	0.019048	-0.997808	0.328268	0.963787	-5.0674		-0.207487	9.94847	9.9659	9.75842	0.158697	0.144429	-1.74105	0.0944053	0.694765	-4.33759
Ljwgs_061849.1_at	LjSGA_061849.1	0	NA	NA	Lotus japonicus hypothetical protein	NA	0.143654	4.75587	4.70398	4.84763	0.067707	0.236464	1.04596	0.30594	0.87873	-4.98846		0.783338	4.75587	4.60026	5.3836	0.213372	0.227291	5.70354	6.93978e-06	0.00250394	3.8718		0.154542	4.75587	4.49957	4.65411	0.139024	0.0501921	1.12523	0.271554	0.955584	-4.95623		0.0706723	4.75587	4.70398	4.77465	0.067707	0.16176	0.51457	0.611532	0.928694	-5.50523
Ljwgs_062455.1_at	LjSGA_062455.1	0	Lj0g3v0180259.1	0	Lotus japonicus similar to At1g59650: unknown protein	NA	-0.266747	6.32901	6.22619	5.95944	0.101112	0.134784	-1.79025	0.0859634	0.738762	-4.17773		-0.699575	6.32901	6.46662	5.76705	0.225345	0.240483	-4.69513	8.89176e-05	0.00829791	1.49466		-0.250728	6.32901	6.83894	6.58821	0.154587	0.0499188	-1.68274	0.105315	0.899412	-4.33912		-0.465843	6.32901	6.22619	5.76035	0.101112	0.231002	-3.12646	0.00456549	0.448696	-1.98409
Ljwgs_062700.1_at	LjSGA_062700.1	0	Lj0g3v0276609.1	0	Lotus japonicus similar to At2g46950: putative cytochrome P450	cytochrome P450 734A1-like	-0.236344	4.60325	4.91229	4.67594	0.255881	0.242459	-0.905045	0.374384	0.9011	-5.09999		0.120195	4.60325	3.81033	3.93052	0.38226	0.263899	0.46027	0.649441	0.856151	-6.13479		0.1964	4.60325	4.11063	4.30703	0.386661	0.191232	0.752088	0.459268	0.976712	-5.24702		0.486746	4.60325	4.91229	5.39903	0.255881	0.494739	1.86393	0.0745375	0.672442	-4.16324
Ljwgs_063194.1_s_at	chr4.CM0219.190.r2.m	0	Lj4g3v1936570.1	0	Lotus japonicus similar to O22124: (O22124) PROTON PYROPHOSPHATASE	pyrophosphate-energized vacuolar membrane proton pump	0.131042	4.52834	4.60495	4.736	0.207879	0.271655	0.703088	0.488726	0.927805	-5.23364		-0.857435	4.52834	5.12372	4.26629	0.109846	0.203586	-4.60044	0.000113212	0.00942502	1.26928		-0.0622057	4.52834	4.33932	4.27711	0.183648	0.156958	-0.333756	0.741445	0.994454	-5.44079		-0.267809	4.52834	4.60495	4.33714	0.207879	0.465004	-1.43689	0.163582	0.745739	-4.72957
Ljwgs_063200.2_at	LjSGA_063200.2	2e-162	Lj5g3v1889400.1	9e-87	Lotus japonicus similar to At1g14290: unknown protein	sphinganine C(4)-monooxygenase 1-like	-0.0850198	6.88866	6.87061	6.78559	0.0247806	0.106501	-0.595114	0.557304	0.94186	-5.29197		-0.820905	6.88866	7.17301	6.35211	0.131263	0.361226	-5.7461	6.24099e-06	0.00241228	3.97044		-0.147468	6.88866	7.04425	6.89678	0.0932726	0.0370333	-1.03223	0.312194	0.960477	-5.03855		-0.118894	6.88866	6.87061	6.75172	0.0247806	0.213	-0.832225	0.413438	0.876344	-5.31513
Ljwgs_063395.1_at	LjSGA_063395.1	0	Lj1g3v4896960.1	0	Lotus japonicus similar to At3g62700: ABC transporter-like protein	ABC transporter C family member 4-like	-0.108196	5.77064	5.61598	5.50779	0.236702	0.461044	-0.548848	0.58815	0.948968	-5.3141		-1.48996	5.77064	7.06822	5.57825	0.10972	0.0922052	-7.55819	8.17243e-08	0.000315882	7.95755		-0.304163	5.77064	5.63591	5.33175	0.0281815	0.204432	-1.54294	0.135852	0.912647	-4.51246		-0.478846	5.77064	5.61598	5.13713	0.236702	0.348568	-2.42906	0.0229453	0.570817	-3.26192
Ljwgs_063471.1_s_at	chr3.CM0213.330.r2.d	1e-44	Lj1g3v1353680.1	5e-44	Lotus japonicus similar to At1g56070: elongation factor like protein	elongation factor 2	0.294111	4.05706	3.95391	4.24802	0.0813164	0.431831	1.49292	0.14841	0.79406	-4.54297		-1.12344	4.05706	4.59282	3.46938	0.138499	0.118372	-5.70264	6.95526e-06	0.00250394	3.86973		-0.691666	4.05706	4.6529	3.96123	0.269278	0.142298	-3.51094	0.00178176	0.459291	-1.33405		-0.181912	4.05706	3.95391	3.772	0.0813164	0.16362	-0.923395	0.364938	0.856755	-5.24495
Ljwgs_063696.1_s_at	chr4.CM0387.870.r2.m	0	Lj4g3v2400830.1	0	Lotus japonicus similar to At5g19180: putative ubiquitin activating enzyme E1 (ECR1)	NEDD8-activating enzyme E1 catalytic subunit	-0.305136	4.67763	4.77091	4.46577	0.165765	0.0900394	-1.59842	0.122956	0.777475	-4.41917		-1.23667	4.67763	5.2163	3.97963	0.140409	0.40373	-6.47813	1.03412e-06	0.00107615	5.63495		-0.690972	4.67763	5.14401	4.45304	0.0872543	0.0851455	-3.61957	0.0013598	0.444265	-1.13187		-0.615206	4.67763	4.77091	4.1557	0.165765	0.207066	-3.22268	0.0036172	0.417897	-1.7982
Ljwgs_063987.1_s_at	LjSGA_107559.1	3e-130	Lj0g3v0344259.1	2e-103	Lotus japonicus similar to At2g21630: putative protein transport protein SEC23	transport SEC23	-0.0854962	5.14258	5.11748	5.03199	0.170613	0.314413	-0.554986	0.58401	0.947781	-5.31126		-0.704858	5.14258	5.31618	4.61132	0.138483	0.248909	-4.57548	0.000120658	0.00965043	1.20985		-0.222778	5.14258	5.48996	5.26718	0.108356	0.0519068	-1.44613	0.160998	0.926011	-4.62554		-0.292547	5.14258	5.11748	4.82493	0.170613	0.185239	-1.89903	0.069574	0.666616	-4.11187
Ljwgs_064097.2_at	LjSGA_064097.2	2e-65	Lj6g3v1618130.1	6e-65	Lotus japonicus similar to At1g49950: telomere repeat binding factor 1 (TRB1) DNA-binding protein PcMYB1, putative	telomere repeat-binding factor 1	-0.0700845	5.27056	5.30783	5.23774	0.394171	0.335612	-0.317505	0.75359	0.973141	-5.39841		-1.09896	5.27056	5.726	4.62703	0.280311	0.352901	-4.97866	4.31846e-05	0.00588626	2.16859		-0.560924	5.27056	5.61265	5.05172	0.0886769	0.0707672	-2.54117	0.0178831	0.725962	-3.05969		-0.242992	5.27056	5.30783	5.06483	0.394171	0.444596	-1.10083	0.281823	0.82097	-5.08932
Ljwgs_064138.1_s_at	LjSGA_064138.1	8e-64	Lj5g3v1813880.1	3e-63	Lotus japonicus similar to At4g24400: serine threonine kinase-like protein	CBL-interacting serine threonine- kinase 8 isoform X2	-0.316491	2.92208	3.19782	2.88133	0.192663	0.201892	-2.15326	0.0414967	0.675748	-3.66959		-0.755269	2.92208	3.22123	2.46596	0.307463	0.165907	-5.13851	2.87765e-05	0.00499097	2.54724		-0.348735	2.92208	3.12803	2.77929	0.0473671	0.07777	-2.37263	0.0259667	0.776606	-3.33534		-0.313642	2.92208	3.19782	2.88418	0.192663	0.0987222	-2.13388	0.0432098	0.624193	-3.75151
Ljwgs_064478.1.1_s_at	LjT09F12.40.r2.d	1e-29	Lj0g3v0011599.1	4e-29	Lotus japonicus similar to At2g39940: unknown protein	coronatine-insensitive 1	-0.219347	2.96612	3.29702	3.07768	0.193616	0.560437	-0.976263	0.338615	0.89057	-5.04545		-1.08523	2.96612	3.39312	2.30789	0.203794	0.29998	-4.83011	6.30301e-05	0.00712055	1.81575		-0.0562057	2.96612	2.85407	2.79787	0.265846	0.142692	-0.250158	0.804581	0.995524	-5.46187		-0.308975	2.96612	3.29702	2.98805	0.193616	0.275414	-1.37517	0.181704	0.761438	-4.8017
Ljwgs_064903.1_at	LjSGA_064903.1	0	Lj0g3v0336269.1	0	Lotus japonicus similar to At5g65210: bZip transcription factor TGA1 AtbZip47	transcription factor TGA3-like isoform X1	-0.0363505	5.32188	5.37625	5.3399	0.341791	0.459729	-0.204205	0.839905	0.982727	-5.42344		-1.04994	5.32188	6.00151	4.95158	0.103714	0.249194	-5.89821	4.27658e-06	0.00201233	4.32146		-0.361995	5.32188	5.39752	5.03552	0.0492432	0.0562588	-2.03357	0.0531263	0.836733	-3.85664		-0.155933	5.32188	5.37625	5.22032	0.341791	0.178521	-0.875982	0.389672	0.866487	-5.28229
Ljwgs_065312.1_s_at	chr1.CM0094.400.r2.m	1e-170	Lj1g3v1387030.1	4e-170	Lotus japonicus similar to CALX_PEA: (O82709) CALNEXIN HOMOLOG PRECURSOR	Calnexin 2	-0.0707805	6.81142	6.51453	6.44375	0.243686	0.546707	-0.200569	0.842716	0.982963	-5.42406		-1.6167	6.81142	7.08475	5.46804	0.285268	1.05303	-4.58121	0.000118906	0.00957491	1.2235		-0.493228	6.81142	8.07229	7.57907	0.269745	0.209498	-1.39765	0.17493	0.928869	-4.67993		-0.488815	6.81142	6.51453	6.02572	0.243686	0.465482	-1.38514	0.178675	0.758917	-4.79023
Ljwgs_065425.1_at	LjSGA_065425.1	0	Lj3g3v2478790.1	0	Lotus japonicus similar to At4g00900: Ca2+-transporting ATPase - like protein	calcium-transporting ATPase, endoplasmic reticulum-type	-0.0835417	4.66204	4.49852	4.41498	0.341918	0.149774	-0.441412	0.662843	0.960924	-5.35875		-1.04066	4.66204	5.49098	4.45032	0.203483	0.483292	-5.49856	1.15951e-05	0.00330234	3.39428		-0.308773	4.66204	4.60576	4.29698	0.241362	0.0636977	-1.63147	0.115768	0.905868	-4.40403		0.0328386	4.66204	4.49852	4.53136	0.341918	0.0343365	0.17351	0.863697	0.980538	-5.61111
Ljwgs_066581.1_at	LjSGA_066581.1	1e-119	Lj3g3v1993830.1	5e-88	Lotus japonicus similar to O04180: (O04180) PGE1 PROTEIN	FAR1-RELATED SEQUENCE 6, partial	-0.164988	3.87493	3.9013	3.73631	0.151902	0.117042	-0.962505	0.345337	0.893179	-5.05628		0.927639	3.87493	3.58435	4.51199	0.190209	0.312289	5.41165	1.44282e-05	0.00355742	3.19071		0.26138	3.87493	3.61477	3.87615	0.0665839	0.27531	1.52484	0.140292	0.915231	-4.53404		0.0382119	3.87493	3.9013	3.93951	0.151902	0.233296	0.22292	0.825473	0.975961	-5.60223
Ljwgs_067016.1_at	LjSGA_067016.1	2e-70	Lj0g3v0214629.1	7e-70	Lotus japonicus similar to At5g52560: unknown protein	UDP-sugar pyrophosphorylase	-0.213184	5.9026	5.70137	5.48819	0.316499	0.397837	-1.17372	0.251957	0.856806	-4.87492		-1.14498	5.9026	6.67569	5.53071	0.0822033	0.313277	-6.30383	1.57838e-06	0.00129411	5.2446		-0.526297	5.9026	6.32962	5.80332	0.0411326	0.240003	-2.8976	0.0078756	0.646268	-2.44814		-0.409109	5.9026	5.70137	5.29227	0.316499	0.165491	-2.25241	0.0336568	0.604481	-3.55946
Ljwgs_067084.1_at	chr1.CM0192.30.r2.d	1e-30	Lj3g3v0537470.1	4e-51	Lotus japonicus similar to At5g53000: PP2A regulatory subunit (TAP46)	PP2A regulatory subunit TAP46	0.149671	4.11639	4.29707	4.44674	0.0778506	0.555459	0.581359	0.566387	0.943748	-5.29873		-1.40349	4.11639	4.76353	3.36004	0.224937	0.227787	-5.4515	1.30512e-05	0.00343927	3.28413		-0.700488	4.11639	4.45447	3.75398	0.370084	0.34546	-2.72087	0.0118851	0.690514	-2.75571		-0.652827	4.11639	4.29707	3.64424	0.0778506	0.200819	-2.53574	0.0181019	0.548686	-3.07629
Ljwgs_067084.1_x_at	chr1.CM0192.120.r2.m	1e-58	Lj3g3v0537470.1	4e-93	Lotus japonicus similar to At5g53000: PP2A regulatory subunit (TAP46)	PP2A regulatory subunit TAP46	-0.229976	4.05304	4.14382	3.91385	0.108427	0.490353	-0.98514	0.334325	0.889411	-5.03839		-1.33325	4.05304	4.82044	3.48719	0.10018	0.254881	-5.71118	6.80871e-06	0.00250394	3.88953		-0.34697	4.05304	4.35488	4.00791	0.168464	0.025493	-1.4863	0.150142	0.923081	-4.57933		-0.559775	4.05304	4.14382	3.58405	0.108427	0.207614	-2.39789	0.024572	0.577094	-3.31536
Ljwgs_067530.1_at	LjSGA_067530.1	1e-134	Lj4g3v1414240.1	6e-108	Lotus japonicus similar to At5g50210: unknown protein	NA	-0.273007	4.1828	4.05462	3.78161	0.253483	0.299736	-1.45736	0.1579	0.800119	-4.58318		-0.421372	4.1828	4.24369	3.82232	0.107794	0.275828	-2.24937	0.0338756	0.204052	-3.94629		-0.238038	4.1828	4.13314	3.8951	0.0660239	0.174298	-1.27069	0.215945	0.941679	-4.81503		-0.17308	4.1828	4.05462	3.88154	0.253483	0.122758	-0.923934	0.364663	0.856653	-5.24452
Ljwgs_067966.1_at	LjSGA_067966.1	7e-142	Lj0g3v0342489.1	3e-141	Lotus japonicus similar to At1g54320: unknown protein	ALA-interacting subunit 3-like	0.168667	8.67446	8.93589	9.10456	0.153996	0.247354	0.99543	0.329399	0.888164	-5.03013		-0.780903	8.67446	9.12228	8.34138	0.0655713	0.396416	-4.60871	0.000110851	0.00933236	1.28895		-0.275342	8.67446	8.47844	8.20309	0.120584	0.0650743	-1.62501	0.117145	0.906825	-4.4121		-0.287114	8.67446	8.93589	8.64878	0.153996	0.174089	-1.69448	0.103036	0.699918	-4.40137
Ljwgs_068084.1_at	LjSGA_068084.1	0	Lj4g3v2107210.1	0	Lotus japonicus similar to O04434: (O04434) PUTATIVE NADPH-CYTOCHROME P450 REDUCTASE	NADPH--cytochrome P450 reductase	-0.194421	8.62106	8.99069	8.79627	0.159376	0.423082	-0.967665	0.342805	0.89229	-5.05224		-1.02242	8.62106	9.50938	8.48696	0.101364	0.435158	-5.08875	3.26484e-05	0.00527227	2.4295		-0.230406	8.62106	8.23162	8.00121	0.163088	0.221589	-1.14677	0.262715	0.953935	-4.93626		-0.514112	8.62106	8.99069	8.47658	0.159376	0.23565	-2.55882	0.0171879	0.543682	-3.03559
Ljwgs_068415.1_s_at	chr4.CM0337.520.r2.m	2e-168	Lj4g3v0336150.1	2e-167	Lotus japonicus similar to At1g68170: MtN21-like protein	Auxin-induced 5NG4	-0.237517	7.77744	7.60547	7.36795	0.127154	0.295276	-1.58741	0.125431	0.778364	-4.4324		-0.0496865	7.77744	8.22512	8.17544	0.170997	0.16123	-0.332072	0.742701	0.902277	-6.18536		0.635546	7.77744	6.83634	7.47189	0.0720776	0.193051	4.24757	0.000278394	0.301294	0.0455076		0.0218395	7.77744	7.60547	7.6273	0.127154	0.159286	0.145961	0.885164	0.984562	-5.61511
Ljwgs_068416.1_s_at	chr1.CM0098.280.r2.m	0	Lj1g3v4059050.1	0	Lotus japonicus similar to At5g04940: SET-domain protein-like	histone-lysine N-methyltransferase, H3 lysine-9 specific SUVH1-like	-0.247093	3.93017	4.06491	3.81781	0.341	0.251971	-1.4003	0.174144	0.808332	-4.64608		-1.01263	3.93017	4.49543	3.4828	0.191094	0.219307	-5.73867	6.35754e-06	0.00241725	3.95325		-0.351268	3.93017	4.14445	3.79318	0.103114	0.15655	-1.99068	0.0579512	0.844307	-3.91899		-0.425149	3.93017	4.06491	3.63976	0.341	0.326965	-2.40936	0.0239612	0.572117	-3.29573
Ljwgs_068530.1_at	LjSGA_068530.1	2e-59	Lj0g3v0088569.1	4e-56	Lotus japonicus similar to At1g76990: unknown protein	ACT domain-containing ACR3-like isoform X1	-0.512911	3.34953	3.47723	2.96432	0.200549	0.137338	-2.46086	0.0213891	0.621686	-3.19518		-1.01406	3.34953	4.17395	3.15989	0.243598	0.169292	-4.86529	5.7628e-05	0.00676447	1.89937		-0.34301	3.34953	3.41	3.06699	0.0825967	0.383659	-1.6457	0.112782	0.905868	-4.38616		-0.377671	3.34953	3.47723	3.09956	0.200549	0.398999	-1.812	0.0824434	0.680121	-4.23798
Ljwgs_068673.2_at	chr5.LjT24B10.120.r2.m	8e-47	Lj3g3v3302740.1	2e-128	Lotus japonicus similar to At2g31510: putative RING zinc finger protein	probable E3 ubiquitin- ligase ARI7	0.041031	4.0841	4.26455	4.30559	0.0792314	0.244621	0.176011	0.861754	0.985512	-5.42798		-1.10634	4.0841	4.69693	3.59059	0.432211	0.630071	-4.74587	7.81263e-05	0.00784351	1.61539		-0.222211	4.0841	4.19169	3.96947	0.223819	0.145228	-0.953215	0.349928	0.967141	-5.10345		-0.480546	4.0841	4.26455	3.78401	0.0792314	0.1415	-2.0614	0.05019	0.636775	-3.8657
Ljwgs_068882.1_x_at	chr1.CM0316.190.r2.d	2e-124	Lj2g3v1277320.1	0	Lotus japonicus similar to At1g17930: unknown protein	NA	0.10938	3.6629	3.96864	4.07802	0.121094	0.294118	0.731661	0.471418	0.92575	-5.21665		-0.732421	3.6629	4.20715	3.47473	0.127699	0.268115	-4.89931	5.28463e-05	0.00648451	1.9802		-0.228461	3.6629	3.46506	3.2366	0.139868	0.122037	-1.52822	0.139455	0.914817	-4.53003		-0.214927	3.6629	3.96864	3.75371	0.121094	0.156674	-1.43769	0.163358	0.745708	-4.72863
Ljwgs_069657.1_at	LjSGA_069657.1	0	Lj0g3v0128749.1	0	Lotus japonicus similar to Q40693: (Q40693) HEAT SHOCK PROTEIN 70	heat shock cognate 70 kDa 2	-0.338726	3.91379	4.47442	4.1357	0.422096	0.309977	-2.05446	0.050908	0.693502	-3.81396		-0.843616	3.91379	3.77764	2.93402	0.109462	0.0928021	-5.11675	3.04097e-05	0.00514248	2.49575		-0.259909	3.91379	4.32047	4.06056	0.127183	0.0380484	-1.57641	0.127944	0.909161	-4.47201		-0.50915	3.91379	4.47442	3.96527	0.422096	0.286679	-3.08812	0.00500653	0.459963	-2.05766
Ljwgs_069670.1.1_at	LjSGA_069670.1.1	2e-53	Lj5g3v0724730.1	2e-29	Lotus japonicus similar to Q43497: (Q43497) ASCORBATE FREE RADICAL REDUCTASE	monodehydroascorbate reductase	-0.224042	4.42887	4.6045	4.38046	0.149707	0.233493	-1.26373	0.218392	0.838443	-4.78811		-1.02129	4.42887	4.95995	3.93866	0.202971	0.383243	-5.76066	6.01859e-06	0.00236842	4.00416		-0.267405	4.42887	4.67795	4.41055	0.0503337	0.0367591	-1.50832	0.144447	0.917425	-4.55356		-0.512416	4.42887	4.6045	4.09208	0.149707	0.203721	-2.89033	0.00801144	0.495455	-2.432
Ljwgs_069784.1_at	NA	NA	NA	NA	Lotus japonicus similar to Q9SUZ3: (Q9SUZ3) GAMMA RESPONSE I PROTEIN	NA	0.203305	1.92332	1.68949	1.8928	0.104958	0.0577189	1.92546	0.0660286	0.717196	-3.99581		0.198601	1.92332	1.75455	1.95315	0.0643564	0.0766559	1.88091	0.0720983	0.304682	-4.5898		-0.102694	1.92332	2.00856	1.90587	0.111043	0.170376	-0.972589	0.340401	0.965321	-5.08797		0.210825	1.92332	1.68949	1.90032	0.104958	0.00262451	1.99668	0.0572536	0.648155	-3.96546
Ljwgs_069784.1_s_at	chr3.LjT46L11.80.r2.m	0	Lj2g3v3317710.1	0	Lotus japonicus similar to Q9SUZ3: (Q9SUZ3) GAMMA RESPONSE I PROTEIN	SURP and G-patch domain-containing 1 isoform X1	-0.09536	3.78746	3.89047	3.79511	0.0838969	0.462654	-0.54037	0.593892	0.949976	-5.31797		-1.20545	3.78746	4.4427	3.23725	0.136134	0.175181	-6.83085	4.44286e-07	0.000652437	6.41223		-0.231663	3.78746	3.92965	3.69799	0.151196	0.146746	-1.31275	0.201609	0.938603	-4.77147		-0.410407	3.78746	3.89047	3.48006	0.0838969	0.287524	-2.32562	0.0287584	0.593997	-3.43771
Ljwgs_069806.1_at	LjSGA_069806.1	1e-179	Lj5g3v0444870.1	5e-179	Lotus japonicus similar to At4g08180: unknown protein	NA	-0.273138	3.40973	3.62453	3.35139	0.304519	0.420715	-1.04673	0.305592	0.878572	-4.98781		-1.32931	3.40973	4.41633	3.08702	0.414534	0.495166	-5.09422	3.21985e-05	0.00527227	2.44244		-0.188821	3.40973	3.06517	2.87635	0.223267	0.159009	-0.723604	0.476262	0.978523	-5.26477		-0.729981	3.40973	3.62453	2.89455	0.304519	0.0696395	-2.79745	0.00995509	0.5111	-2.6044
Ljwgs_070006.1_s_at	chr3.LjT10E18.40.r2.m	1e-49	Lj3g3v1075000.1	4e-49	Lotus japonicus similar to At3g45190: putative protein	NA	-0.281636	3.96792	4.26425	3.98261	0.293464	0.150656	-1.48669	0.150039	0.795026	-4.55007		-0.659973	3.96792	4.54574	3.88577	0.112658	0.386263	-3.48385	0.00190547	0.0415936	-1.35345		-0.115144	3.96792	3.80525	3.6901	0.1095	0.16616	-0.607822	0.548981	0.980898	-5.3302		-0.247113	3.96792	4.26425	4.01714	0.293464	0.243506	-1.30446	0.204376	0.775801	-4.88107
Ljwgs_070751.1_s_at	chr6.CM0314.220.r2.d	0	Lj6g3v2218340.2	0	Lotus japonicus similar to At5g09390: unknown protein	CD2 antigen cytoplasmic tail-binding 2 isoform X1	0.0765826	6.87243	7.03557	7.11215	0.0927455	0.198001	0.721444	0.477565	0.926251	-5.2228		-0.662573	6.87243	7.19149	6.52891	0.0470406	0.207841	-6.24175	1.83645e-06	0.00131325	5.10461		-0.161376	6.87243	6.86832	6.70695	0.0909162	0.0136731	-1.52024	0.14144	0.915455	-4.5395		-0.335713	6.87243	7.03557	6.69986	0.0927455	0.121221	-3.16258	0.00418441	0.434609	-1.91453
Ljwgs_071437.1.1_at	LjSGA_071437.1.1	1e-51	Lj0g3v0283759.1	4e-51	Lotus japonicus similar to At1g47710: serpin, putative	Serpin-ZX	0.273941	5.27352	5.48023	5.75417	0.173698	0.515552	1.00354	0.325554	0.886005	-5.02357		-1.3095	5.27352	6.3106	5.0011	0.162653	0.561907	-4.79712	6.85575e-05	0.00734624	1.73731		-0.459628	5.27352	5.03317	4.57355	0.122958	0.386184	-1.68377	0.105113	0.899335	-4.3378		-0.361864	5.27352	5.48023	5.11837	0.173698	0.465028	-1.32563	0.19737	0.772135	-4.85768
Ljwgs_072075.1_s_at	chr5.CM0200.2590.r2.m	3e-89	Lj5g3v2099590.1	1e-88	Lotus japonicus similar to At2g14835: unknown protein	zinc finger -like 1 homolog	0.0216008	5.30666	5.13751	5.15911	0.0211418	0.319526	0.0748758	0.94093	0.994352	-5.43875		-1.47777	5.30666	5.82085	4.34308	0.186017	0.753728	-5.12247	2.99713e-05	0.0051324	2.5093		-0.483165	5.30666	6.07048	5.58731	0.248992	0.0709886	-1.67482	0.106876	0.900382	-4.34924		-0.372319	5.30666	5.13751	4.76519	0.0211418	0.332786	-1.29059	0.209069	0.77928	-4.89622
Ljwgs_072545.1_at	chr5.CM0278.590.r2.a	0	Lj5g3v0875730.1	0	Lotus japonicus similar to At3g57330: Ca2+-transporting ATPase-like protein	calcium-transporting ATPase 11, plasma membrane-type	0.00886202	2.63748	2.58791	2.59677	0.113106	0.13784	0.0550486	0.956553	0.996146	-5.43985		-0.813811	2.63748	3.22498	2.41117	0.155133	0.331411	-5.05519	3.55524e-05	0.00541382	2.35002		-0.312934	2.63748	2.71198	2.39904	0.124642	0.254664	-1.94387	0.0636544	0.858507	-3.98601		0.0558864	2.63748	2.58791	2.64379	0.113106	0.137429	0.347152	0.731485	0.957995	-5.57018
Ljwgs_073502.1_at	LjSGA_073502.1	0	Lj0g3v0048319.1	0	Lotus japonicus similar to At1g12580: unknown protein	calcium-dependent kinase 26-like	-0.0373912	4.54216	4.45134	4.41394	0.223152	0.379261	-0.24798	0.806247	0.978941	-5.41505		-0.731586	4.54216	5.00061	4.26902	0.0620947	0.0535513	-4.85192	5.96235e-05	0.00689403	1.8676		-0.236868	4.54216	4.67801	4.44114	0.129817	0.134295	-1.57092	0.129215	0.909632	-4.4787		-0.247333	4.54216	4.45134	4.204	0.223152	0.0532967	-1.64033	0.113902	0.706619	-4.47387
Ljwgs_074175.1_s_at	chr2.CM0346.130.r2.m	0	Lj2g3v2256380.1	0	Lotus japonicus similar to At2g18410: hypothetical protein	elongator complex 5	-0.17093	4.14898	4.02622	3.85529	0.291609	0.416647	-0.841426	0.408366	0.912281	-5.14548		-0.984285	4.14898	4.55614	3.57185	0.144118	0.237877	-4.84526	6.0644e-05	0.00698219	1.85177		-0.48585	4.14898	4.48247	3.99662	0.261941	0.176436	-2.39165	0.0249097	0.770691	-3.30474		0.00217991	4.14898	4.02622	4.0284	0.291609	0.185929	0.0107309	0.991526	0.998604	-5.62473
Ljwgs_074963.1_at	LjSGA_074963.1	0	Lj0g3v0245029.1	1e-131	Lotus japonicus similar to At5g51740: unknown protein	M48 family peptidase	-0.230255	4.27319	4.48733	4.25708	0.14378	0.250519	-1.2709	0.215872	0.836228	-4.78095		-1.08202	4.27319	5.04727	3.96525	0.220344	0.228655	-5.97226	3.56056e-06	0.00175157	4.49145		-0.639102	4.27319	4.35603	3.71693	0.355341	0.167688	-3.52756	0.00170979	0.459291	-1.30318		-0.43892	4.27319	4.48733	4.04841	0.14378	0.313232	-2.42264	0.0232719	0.571621	-3.27296
Ljwgs_075101.1_s_at	chr3.CM0282.520.r2.m	3e-151	Lj3g3v0428800.1	1e-150	Lotus japonicus similar to At3g18790: unknown protein	pre-mRNA-splicing factor ISY1 homolog	-0.19073	4.19197	4.36351	4.17278	0.193019	0.0459912	-1.15634	0.258855	0.861746	-4.89104		-1.28378	4.19197	4.75267	3.4689	0.130983	0.362095	-7.78317	4.90854e-08	0.000295129	8.41912		-0.85031	4.19197	4.75208	3.90177	0.237584	0.193803	-5.15519	2.75853e-05	0.156441	1.71751		-0.497357	4.19197	4.36351	3.86615	0.193019	0.153551	-3.01534	0.00595887	0.470776	-2.19647
Ljwgs_075236.1_at	chr3.LjT36L22.10.r2.a	0	Lj3g3v1048870.1	0	Lotus japonicus similar to RUBB_PEA: (P08927) RUBISCO SUBUNIT BINDING-PROTEIN BETA SUBU	ru large subunit-binding subunit beta, chloroplastic	0.0350212	7.13649	6.8279	6.86292	0.0714908	0.212927	0.295855	0.76987	0.975029	-5.40403		-0.694214	7.13649	7.44659	6.75238	0.0970043	0.0938881	-5.86465	4.64765e-06	0.00214956	4.24423		-0.152712	7.13649	7.53913	7.38642	0.102125	0.0852331	-1.29009	0.209238	0.939691	-4.79509		-0.156103	7.13649	6.8279	6.67179	0.0714908	0.141342	-1.31874	0.199627	0.77369	-4.86532
Ljwgs_075715.1_at	LjSGA_075715.1	2e-65	Lj0g3v0347499.1	6e-65	Lotus japonicus similar to At3g01910: sulfite oxidase (SOX)	sulfite oxidase	-0.0162849	5.52697	5.58099	5.56471	0.0428508	0.298028	-0.0741419	0.941508	0.994352	-5.4388		-1.01012	5.52697	5.86013	4.85001	0.14742	0.625988	-4.59888	0.000113664	0.00943361	1.26556		-0.380202	5.52697	5.86065	5.48045	0.128578	0.0829292	-1.73098	0.0962179	0.896988	-4.27667		-0.175498	5.52697	5.58099	5.4055	0.0428508	0.140327	-0.799007	0.432076	0.883127	-5.339
Ljwgs_076703.1_at	LjSGA_076703.1	0	Lj0g3v0358499.1	0	Lotus japonicus similar to At4g16340: unknown protein	guanine nucleotide exchange factor SPIKE 1	-0.019942	5.50983	5.61697	5.59703	0.14677	0.334728	-0.110604	0.912845	0.991489	-5.43594		-0.952556	5.50983	5.44862	4.49606	0.0538627	0.467758	-5.28312	1.99553e-05	0.00416932	2.88854		-0.230521	5.50983	6.00163	5.77111	0.117104	0.145849	-1.27853	0.213217	0.941249	-4.80701		-0.0306148	5.50983	5.61697	5.58636	0.14677	0.15388	-0.169797	0.866584	0.980858	-5.61169
Ljwgs_076792.1_at	LjSGA_076792.1	0	Lj0g3v0291079.1	0	Lotus japonicus similar to Q41374: (Q41374) HEAT SHOCK PROTEIN	heat shock cognate 70 kDa 2-like	-0.256484	3.56743	3.44843	3.19195	0.37489	0.230786	-1.14231	0.264528	0.863379	-4.9039		-1.46775	3.56743	4.60908	3.14133	0.182819	0.322889	-6.53694	8.97331e-07	0.000952103	5.76575		-0.102363	3.56743	3.50942	3.40706	0.355227	0.125818	-0.455895	0.65254	0.98734	-5.3993		-0.0415364	3.56743	3.44843	3.40689	0.37489	0.133113	-0.184992	0.854781	0.979653	-5.60925
Ljwgs_076921.1_at	chr5.CM0200.620.r2.m	7e-142	Lj1g3v0112920.1	8e-92	Lotus japonicus similar to At3g22850: unknown protein	stem-specific TSJT1	0.123453	8.91367	8.61043	8.73389	0.0732858	0.235039	0.791501	0.436359	0.918103	-5.17901		-0.521473	8.91367	10.0002	9.47872	0.101833	0.20318	-3.34335	0.00269408	0.050462	-1.67206		-0.216234	8.91367	8.58463	8.36839	0.0949695	0.0396215	-1.38636	0.178308	0.93035	-4.69238		0.121774	8.91367	8.61043	8.73221	0.0732858	0.168228	0.78074	0.442543	0.885622	-5.35174
Ljwgs_076944.1_s_at	chr5.CM0071.740.r2.m	2e-121	Lj5g3v1206620.1	9e-121	Lotus japonicus similar to At5g43720: unknown protein	rRNA-processing EFG1-like isoform X1	-0.0391147	4.48357	4.82531	4.7862	0.188465	0.336707	-0.153838	0.879016	0.987864	-5.43109		-1.22181	4.48357	5.23989	4.01808	0.156572	0.791496	-4.80535	6.71351e-05	0.00729494	1.75688		-0.290469	4.48357	4.41302	4.12255	0.121502	0.314978	-1.14241	0.264485	0.955076	-4.94033		-0.556627	4.48357	4.82531	4.26869	0.188465	0.285025	-2.18921	0.0384816	0.61525	-3.66266
Ljwgs_077064.1_s_at	chr1.CM0133.1660.r2.m	3e-94	Lj1g3v1809910.1	1e-93	Lotus japonicus similar to At5g19660: subtilisin-like protein	FAR1 DNA-binding domain	-0.0103233	5.9977	6.06419	6.05386	0.152608	0.0710445	-0.0912777	0.928025	0.993078	-5.43759		-0.600463	5.9977	6.32101	5.72055	0.0874842	0.141643	-5.30925	1.86805e-05	0.00403386	2.95006		-0.334482	5.9977	5.95083	5.61635	0.151419	0.0368094	-2.95747	0.0068374	0.631868	-2.34227		0.0450006	5.9977	6.06419	6.10919	0.152608	0.0552583	0.397892	0.694206	0.949136	-5.55312
Ljwgs_077472.1.1_s_at	chr5.CM0180.720.r2.m	3e-10	Lj5g3v2288940.1	9e-10	Lotus japonicus similar to At1g28060: unknown protein	U4 U6 small nuclear ribonucleo Prp3-like	-0.538174	3.99694	4.29072	3.75255	0.368292	0.106134	-1.85037	0.0765355	0.727604	-4.09799		-1.38466	3.99694	4.44228	3.05762	0.143524	0.690133	-4.76077	7.52144e-05	0.00765052	1.65084		-0.881101	3.99694	4.50261	3.62151	0.185926	0.202844	-3.02943	0.00576185	0.617786	-2.214		-0.595093	3.99694	4.29072	3.69563	0.368292	0.749616	-2.04607	0.0517891	0.638463	-3.88952
Ljwgs_078382.1_at	LjSGA_078382.1	0	Lj3g3v3259390.1	3e-118	Lotus japonicus similar to At4g12070: unknown protein	hypothetical protein glysoja_010181	0.173374	3.96398	3.9056	4.07898	0.169686	0.290228	0.915377	0.369046	0.89943	-5.09231		-0.936563	3.96398	4.42005	3.48349	0.189684	0.460601	-4.94486	4.70616e-05	0.00612116	2.08837		-0.291256	3.96398	4.11894	3.82769	0.0635079	0.203682	-1.53777	0.137108	0.913477	-4.51864		-0.102252	3.96398	3.9056	3.80335	0.169686	0.213587	-0.539868	0.594233	0.925556	-5.49327
Ljwgs_078421.1_at	LjSGA_078421.1	0	Lj4g3v1909920.1	0	Lotus japonicus similar to At5g34850: acid phosphatase-like protein	purple acid phosphatase	-0.0154206	6.00239	6.16918	6.15376	0.149314	0.580053	-0.0722296	0.943014	0.994533	-5.43892		-1.23203	6.00239	6.82759	5.59557	0.0518303	0.381782	-5.77078	5.86882e-06	0.00236034	4.02757		-0.25707	6.00239	5.82981	5.57274	0.12222	0.107784	-1.20411	0.24022	0.949086	-4.88151		-0.333796	6.00239	6.16918	5.83539	0.149314	0.202388	-1.56349	0.130951	0.723319	-4.57361
Ljwgs_078889.1_s_at	chr2.CM0074.440.r2.m	3e-104	Lj2g3v0523450.1	1e-103	Lotus japonicus similar to At4g15093: unknown protein	extradiol ring-cleavage dioxygenase-like	0.241451	6.00442	5.52265	5.7641	0.0620797	0.234228	1.91087	0.0679649	0.718458	-4.01588		-0.658161	6.00442	6.22012	5.56196	0.0795002	0.320772	-5.20876	2.40846e-05	0.00460527	2.71321		-0.119119	6.00442	6.61022	6.49111	0.0939882	0.0827958	-0.942724	0.35516	0.967349	-5.11171		0.0337832	6.00442	5.52265	5.55643	0.0620797	0.0608746	0.267364	0.791459	0.970072	-5.59236
Ljwgs_079022.1_s_at	chr2.CM0028.240.r2.m	8e-162	Lj2g3v1366060.2	3e-161	Lotus japonicus similar to At1g70160: unknown protein	plant F10M23-360	0.0582974	5.6427	5.7444	5.8027	0.152892	0.450858	0.201453	0.842032	0.982963	-5.42391		-1.33181	5.6427	6.25597	4.92416	0.115396	0.827388	-4.60221	0.000112703	0.00939711	1.27348		-0.341712	5.6427	6.06833	5.72662	0.124967	0.114539	-1.18082	0.249176	0.952583	-4.90403		-0.533528	5.6427	5.7444	5.21088	0.152892	0.278234	-1.84366	0.0775408	0.673872	-4.19259
Ljwgs_079421.0.1_at	LjSGA_079421.0.1	1e-50	Lj0g3v0320789.1	5e-50	Lotus japonicus similar to Q9SNK4: (Q9SNK4) EST AU068209(C12438) CORRESPONDS TO A REGIO	exosome complex exonuclease RRP44	-0.0714335	2.93871	3.01806	2.94662	0.112225	0.163714	-0.44676	0.65903	0.960316	-5.35675		-0.96106	2.93871	3.29065	2.32959	0.130054	0.445784	-6.01067	3.23848e-06	0.00161398	4.57936		-0.412685	2.93871	3.25655	2.84386	0.0717359	0.0434355	-2.58102	0.0163493	0.715734	-2.99313		-0.430504	2.93871	3.01806	2.58755	0.112225	0.25337	-2.69246	0.0126871	0.52221	-2.79633
Ljwgs_079569.1_at	LjSGA_079569.1	0	Lj0g3v0230509.1	0	Lotus japonicus similar to At4g39680: unknown protein	Apoptotic chromatin condensation inducer in the nucleus	0.0482068	6.23266	6.37227	6.42048	0.0375022	0.269721	0.295344	0.770256	0.975029	-5.40416		-0.817592	6.23266	6.83859	6.021	0.219423	0.431378	-5.00906	3.99728e-05	0.00565273	2.24069		-0.219041	6.23266	6.23055	6.01151	0.0954127	0.0676952	-1.34198	0.192088	0.936099	-4.7405		-0.440668	6.23266	6.37227	5.93161	0.0375022	0.128515	-2.69979	0.0124753	0.52221	-2.78302
Ljwgs_080137.1_s_at	chr1.LjT36G06.20.r2.m	8e-157	Lj1g3v1991540.1	3e-156	Lotus japonicus similar to At4g31600: unknown protein	UDP-sugar transporter DDB_G0278631	0.101819	5.01759	4.15352	4.25534	0.268758	0.0968345	0.534108	0.598151	0.951053	-5.32078		-0.988412	5.01759	5.2879	4.29949	0.23024	0.139554	-5.18486	2.55872e-05	0.00471676	2.65678		-0.372645	5.01759	6.1232	5.75055	0.0463521	0.249245	-1.95476	0.0622841	0.856949	-3.9705		-0.0176401	5.01759	4.15352	4.13588	0.268758	0.193006	-0.0925337	0.927038	0.989505	-5.62089
Ljwgs_080269.1_at	LjT38K16.50.r2.a	8e-11	Lj0g3v0037019.1	3e-10	Lotus japonicus similar to At3g08930: unknown protein	LIMR family At5g01460	-0.238987	4.56702	5.01392	4.77493	0.157873	0.30137	-0.936297	0.358392	0.89629	-5.07652		-1.75329	4.56702	5.15523	3.40195	0.161375	0.431558	-6.869	4.05856e-07	0.000652437	6.49524		-0.610935	4.56702	5.20691	4.59598	0.420433	0.244345	-2.39351	0.0248088	0.770691	-3.30174		-1.11428	4.56702	5.01392	3.89964	0.157873	0.604118	-4.36551	0.000206141	0.206589	0.484255
Ljwgs_080830.1_at	chr3.CM0996.270.r2.a	4e-34	Lj3g3v0937850.1	1e-33	Lotus japonicus similar to At1g60810: unknown protein	ATP-citrate synthase alpha chain 1	-0.0406916	4.60466	3.81932	3.77863	0.196372	0.674882	-0.127319	0.899743	0.989831	-5.43425		-1.67749	4.60466	4.41039	2.7329	0.471731	0.494209	-5.24863	2.17734e-05	0.00435577	2.80726		-0.524611	4.60466	7.10635	6.58174	0.243407	0.417564	-1.64144	0.113671	0.905868	-4.39153		-0.710614	4.60466	3.81932	3.10871	0.196372	0.151712	-2.22341	0.0357976	0.607953	-3.60703
Ljwgs_081119.1_at	chr3.CM0279.550.r2.a	2e-122	Lj3g3v0965930.1	7e-122	Lotus japonicus similar to At5g45030: putative protein	NA	-0.120562	4.22634	4.24336	4.1228	0.11573	0.354598	-0.586195	0.563185	0.943445	-5.29637		-0.960896	4.22634	4.65213	3.69124	0.145599	0.415192	-4.67205	9.4311e-05	0.00859818	1.43971		-0.346553	4.22634	4.60713	4.26058	0.274939	0.169138	-1.685	0.104873	0.898988	-4.33622		-0.395673	4.22634	4.24336	3.84768	0.11573	0.357358	-1.92383	0.0662422	0.662022	-4.07516
Ljwgs_081368.1_s_at	chr5.CM0300.100.r2.d	8e-157	Lj0g3v0230879.1	1e-164	Lotus japonicus similar to At3g49180: unknown protein	WD repeat-containing 18	0.0610597	5.44144	5.07191	5.13297	0.0687177	0.0827113	0.422785	0.676194	0.9618	-5.36553		-0.709373	5.44144	5.7264	5.01703	0.126949	0.27688	-4.91179	5.11939e-05	0.0063684	2.00984		-0.168931	5.44144	5.83956	5.67063	0.150206	0.0617501	-1.1697	0.253541	0.952752	-4.91465		-0.110259	5.44144	5.07191	4.96166	0.0687177	0.0795234	-0.763449	0.452592	0.888278	-5.36354
Ljwgs_082140.1_at	chr5.LjT24B10.50.r2.m	1e-128	Lj5g3v2166110.1	5e-128	Lotus japonicus similar to At3g23880: unknown protein	NA	-0.489249	3.32145	3.43158	2.94233	0.339123	0.0585299	-3.18948	0.00392061	0.516987	-1.96027		-0.796677	3.32145	3.59537	2.7987	0.250544	0.14093	-5.19365	2.50242e-05	0.00471676	2.67752		-0.0325233	3.32145	3.38992	3.3574	0.0391204	0.15096	-0.212024	0.833868	0.996023	-5.46949		-0.0337906	3.32145	3.43158	3.39779	0.339123	0.17333	-0.220286	0.8275	0.976256	-5.60276
Ljwgs_082326.1_at	chr1.LjT22N13.130.r2.a	2e-163	Lj1g3v0715590.1	7e-163	Lotus japonicus similar to At3g51370: protein phosphatase 2C like protein	probable phosphatase 2C 46	-0.0936902	7.01391	7.08141	6.98771	0.0792286	0.260555	-0.682526	0.501403	0.931522	-5.24546		-0.680405	7.01391	7.37083	6.69043	0.0589195	0.276523	-4.95669	4.56659e-05	0.00606076	2.11646		-0.146281	7.01391	7.04935	6.90307	0.0521483	0.0466106	-1.06565	0.297125	0.959855	-5.0097		-0.322217	7.01391	7.08141	6.75919	0.0792286	0.259118	-2.34732	0.0274374	0.588589	-3.40119
Ljwgs_082552.1_s_at	chr4.CM0387.120.r2.m	2e-133	Lj4g3v2374920.1	6e-133	Lotus japonicus similar to O78328: (O78328) TRANSKETOLASE 2	probable 1-deoxy-D-xylulose-5-phosphate synthase, chloroplastic	-0.164345	6.58772	7.02449	6.86015	0.173852	0.116817	-1.24105	0.226512	0.843682	-4.8105		-0.60752	6.58772	6.96674	6.35922	0.183487	0.279633	-4.58767	0.000116962	0.00955649	1.23888		-0.1141	6.58772	6.15463	6.04053	0.110091	0.0485654	-0.861623	0.397372	0.974088	-5.17274		-0.0658058	6.58772	7.02449	6.95869	0.173852	0.18441	-0.496931	0.623732	0.931571	-5.51324
Ljwgs_083115.2_at	chr6.CM0118.1070.r2.a	1e-50	Lj6g3v1984390.1	5e-50	Lotus japonicus similar to At3g18140: unknown protein	LST8 homolog	0.226991	6.00013	6.12228	6.34927	0.0518701	0.483295	1.09528	0.284198	0.869958	-4.946		-0.951693	6.00013	6.39682	5.44513	0.0350961	0.524514	-4.59214	0.000115638	0.00949548	1.2495		-0.407598	6.00013	6.09317	5.68558	0.162324	0.190424	-1.96675	0.0608071	0.852449	-3.95337		-0.215347	6.00013	6.12228	5.90693	0.0518701	0.171811	-1.0391	0.309053	0.836197	-5.14627
Ljwgs_083927.1_at	chr1.CM0017.780.r2.a	0	Lj1g3v3329620.1	0	Lotus japonicus similar to At2g43330: membrane transporter like protein	NA	-0.0510446	7.42268	7.41651	7.36546	0.0164902	0.443103	-0.235559	0.815761	0.979858	-5.41759		-1.00609	7.42268	8.07734	7.07125	0.115553	0.488345	-4.64288	0.000101596	0.00899779	1.37029		-0.252863	7.42268	7.23534	6.98248	0.156414	0.111265	-1.16691	0.254644	0.952752	-4.9173		-0.0822581	7.42268	7.41651	7.33425	0.0164902	0.340851	-0.379603	0.707558	0.952557	-5.55954
Ljwgs_083953.1_at	NA	NA	Lj3g3v0965910.1	7e-81	Lotus japonicus similar to At1g16610: arginine serine-rich protein	serine arginine-rich splicing factor SR45-like isoform X1	-0.188856	3.88043	3.96285	3.774	0.185158	0.221126	-1.10916	0.278286	0.867851	-4.93373		-0.932008	3.88043	4.23629	3.30428	0.0433929	0.178527	-5.47375	1.23408e-05	0.00334771	3.33624		-0.733274	3.88043	4.49996	3.76668	0.310395	0.196079	-4.30657	0.000239552	0.301294	0.15599		-0.480929	3.88043	3.96285	3.48192	0.185158	0.145311	-2.82453	0.00934649	0.499769	-2.55438
Ljwgs_084058.1_at	chr3.CM1961.60.r2.d	4e-150	Lj3g3v1403940.1	1e-149	Lotus japonicus similar to At5g01160: unknown protein	E3 ubiquitin- ligase Hakai	0.0902803	4.79243	5.09969	5.18997	0.170498	0.359152	0.499665	0.621834	0.956031	-5.33571		-0.694211	4.79243	5.43182	4.73761	0.225073	0.203757	-3.84218	0.000777971	0.0255141	-0.525062		-0.347835	4.79243	4.87883	4.53099	0.0677398	0.0737527	-1.92513	0.0660721	0.862822	-4.01253		-0.662368	4.79243	5.09969	4.43732	0.170498	0.173216	-3.66594	0.00121104	0.332656	-0.923674
Ljwgs_084215.1_at	LjSGA_084215.1	0	Lj1g3v1989420.1	0	Lotus japonicus similar to At2g24580: putative sarcosine oxidase	probable sarcosine oxidase	0.0165394	6.86886	7.88548	7.90202	0.198233	0.500165	0.0715665	0.943536	0.994533	-5.43896		-1.11759	6.86886	7.76414	6.64655	0.0528532	0.466359	-4.83585	6.21151e-05	0.00709122	1.8294		-0.764624	6.86886	6.19335	5.42872	0.0757655	0.0770596	-3.30855	0.00293384	0.510438	-1.70777		-0.528332	6.86886	7.88548	7.35715	0.198233	0.0707978	-2.28611	0.0313148	0.597679	-3.50371
Ljwgs_084449.1_s_at	chr5.CM0040.200.r2.d	0	Lj5g3v0469100.1	0	Lotus japonicus similar to At2g05940: putative protein kinase	serine threonine- kinase At5g01020-like	-0.201724	3.04015	3.16539	2.96367	0.0385243	0.646098	-1.02229	0.316777	0.883406	-5.00821		-1.3189	3.04015	3.9742	2.6553	0.240068	0.155422	-6.6839	6.30575e-07	0.000776278	6.09052		-0.173232	3.04015	3.05836	2.88513	0.181631	0.0823515	-0.877899	0.388651	0.971906	-5.1609		-0.427396	3.04015	3.16539	2.738	0.0385243	0.185307	-2.16594	0.0404096	0.618156	-3.70019
Ljwgs_084577.2_at	LjSGA_084577.2	0	Lj0g3v0257389.1	4e-175	Lotus japonicus similar to At4g35600: protein kinase like protein	probable serine threonine- kinase Cx32, chloroplastic	0.0647151	4.1182	4.17645	4.24117	0.0501543	0.303384	0.361991	0.720507	0.968401	-5.38564		-0.879762	4.1182	5.01568	4.13591	0.0923786	0.458865	-4.92105	5.00007e-05	0.00630696	2.03184		-0.0279049	4.1182	3.62397	3.59606	0.144928	0.0994265	-0.156089	0.87726	0.997615	-5.4784		-0.120071	4.1182	4.17645	4.05638	0.0501543	0.259551	-0.671633	0.508193	0.903959	-5.42198
Ljwgs_084723.1_x_at	LjSGA_084723.1	4e-83	Lj3g3v0744740.1	8e-60	Lotus japonicus similar to O64406: (O64406) ENVELOPE-LIKE PROTEIN (FRAGMENT)	NA	0.140511	3.39775	3.29055	3.43106	0.131208	0.137484	1.23919	0.227187	0.844209	-4.81232		0.64468	3.39775	3.13902	3.7837	0.0520985	0.0648126	5.68555	7.25855e-06	0.00253408	3.83005		0.149729	3.39775	3.33781	3.48754	0.0360398	0.250476	1.32049	0.199052	0.938603	-4.76333		-0.0313136	3.39775	3.29055	3.25924	0.131208	0.115833	-0.27616	0.784775	0.968649	-5.5902
Ljwgs_084925.1_at	LjSGA_084925.1	0	Lj3g3v3312810.1	0	Lotus japonicus similar to At1g05960: unknown protein	NA	-0.408558	5.30745	5.64337	5.23481	0.125111	0.416049	-1.56848	0.129783	0.78189	-4.45497		-1.22556	5.30745	5.78278	4.55722	0.150221	0.634305	-4.70503	8.6702e-05	0.00814532	1.5182		-0.367691	5.30745	5.40395	5.03626	0.0677656	0.128854	-1.41159	0.170828	0.928869	-4.66444		-0.42605	5.30745	5.64337	5.21732	0.125111	0.499905	-1.63563	0.114888	0.707664	-4.48007
Ljwgs_085414.1_at	LjSGA_085414.1	1e-179	Lj1g3v3137680.1	5e-179	Lotus japonicus similar to At1g21890: nodulin-like protein	WAT1-related At4g08290-like	-0.0298942	3.89343	4.06001	4.03012	0.158276	0.136756	-0.198826	0.844063	0.983396	-5.42436		-0.7121	3.89343	4.03127	3.31917	0.226246	0.0978836	-4.73618	8.00804e-05	0.00793114	1.59234		-0.111748	3.89343	4.06032	3.94857	0.311409	0.1197	-0.743234	0.464511	0.977271	-5.25261		-0.136971	3.89343	4.06001	3.92304	0.158276	0.153569	-0.910996	0.371304	0.85964	-5.25489
Ljwgs_085650.1_at	LjSGA_085650.1	0	Lj3g3v2310050.1	0	Lotus japonicus similar to Q9SSY7: (Q9SSY7) ELICITOR-RESPONSIVE DOF PROTEIN ERDP	dof zinc finger	-0.168454	5.79211	5.79179	5.62334	0.0470265	0.0545627	-1.33606	0.193988	0.816947	-4.7144		-0.687392	5.79211	6.25329	5.5659	0.0669333	0.249147	-5.45191	1.30379e-05	0.00343927	3.28508		-0.276503	5.79211	6.12503	5.84853	0.15057	0.0411421	-2.19303	0.0381734	0.816307	-3.6175		-0.460944	5.79211	5.79179	5.33085	0.0470265	0.174934	-3.65588	0.00124189	0.33434	-0.943767
Ljwgs_085953.1_at	NA	NA	NA	NA	Lotus japonicus similar to At1g14780: unknown protein	NA	0.222374	2.05796	1.96719	2.18957	0.165458	0.14801	2.00218	0.0566206	0.700531	-3.88859		-0.186013	2.05796	2.07724	1.89122	0.125939	0.174594	-1.67479	0.106882	0.37185	-4.91301		0.256558	2.05796	1.76615	2.02271	0.164099	0.0702465	2.30996	0.0297481	0.791844	-3.43525		0.128232	2.05796	1.96719	2.09543	0.165458	0.119035	1.15455	0.259574	0.810536	-5.03738
Ljwgs_086742.1_at	NA	NA	NA	NA	Lotus japonicus hypothetical protein	NA	0.160528	2.82765	2.81048	2.97101	0.158849	0.128353	1.1908	0.24531	0.853128	-4.85888		0.713012	2.82765	2.53278	3.24579	0.0883374	0.295215	5.28913	1.96546e-05	0.00415456	2.90269		0.364847	2.82765	2.54069	2.90553	0.137218	0.145514	2.70643	0.0122865	0.694377	-2.78048		-0.0759412	2.82765	2.81048	2.73454	0.158849	0.243497	-0.563332	0.578404	0.921851	-5.48167
Ljwgs_087349.1_at	LjSGA_087349.1	0	Lj0g3v0361269.2	0	Lotus japonicus similar to At3g47160: RNA-binding protein-like protein	NA	0.117563	4.32462	3.28709	3.40465	0.128185	0.121301	0.875459	0.389951	0.905581	-5.12153		-0.578394	4.32462	3.73739	3.15899	0.129956	0.142684	-4.30713	0.000239214	0.0138478	0.571686		-0.217877	4.32462	6.14446	5.92658	0.182018	0.0390762	-1.62246	0.117692	0.906825	-4.41527		-0.085359	4.32462	3.28709	3.20173	0.128185	0.192036	-0.635643	0.530989	0.909434	-5.44294
Ljwgs_087357.1_at	NA	NA	Lj0g3v0327029.1	1e-88	Lotus japonicus similar to At5g54630: unknown protein	Transcription factor	-0.019756	3.85741	3.7808	3.76104	0.00677368	0.202458	-0.177442	0.860642	0.985512	-5.42777		-0.605126	3.85741	3.79649	3.19137	0.104052	0.0401607	-5.43503	1.36035e-05	0.00350537	3.24553		-0.572396	3.85741	4.62759	4.05519	0.23134	0.0872984	-5.14106	2.85909e-05	0.156441	1.69211		-0.235176	3.85741	3.7808	3.54562	0.00677368	0.142672	-2.11227	0.045194	0.62659	-3.78583
Ljwgs_088443.1_at	LjSGA_088443.1	0	Lj0g3v0198599.1	3e-89	Lotus japonicus similar to At2g02090: putative helicase	CHROMATIN REMODELING 19	0.00448827	3.60702	3.46149	3.46598	0.197582	0.0953896	0.027397	0.978368	0.997684	-5.44081		-0.786436	3.60702	4.14376	3.35732	0.256095	0.248005	-4.80051	6.79679e-05	0.00734121	1.74537		-0.19089	3.60702	3.66171	3.47082	0.147033	0.0757355	-1.16522	0.255314	0.952752	-4.9189		-0.0270448	3.60702	3.46149	3.43445	0.197582	0.126432	-0.165085	0.870251	0.98159	-5.61241
Ljwgs_088789.1_s_at	chr4.CM0044.470.r2.m	3e-136	Lj4g3v2578250.1	9e-136	Lotus japonicus similar to At3g23750: receptor-like kinase, putative	probable receptor kinase TMK1	-0.300345	4.14094	3.78284	3.48249	0.0749217	0.3176	-1.36685	0.184266	0.815152	-4.68199		-1.07514	4.14094	4.27521	3.20007	0.166678	0.537841	-4.89289	5.37169e-05	0.00648974	1.96495		-0.365356	4.14094	5.1646	4.79925	0.0557593	0.271407	-1.66271	0.1093	0.903148	-4.36466		-0.473353	4.14094	3.78284	3.30948	0.0749217	0.509116	-2.1542	0.041416	0.618156	-3.71905
Ljwgs_088976.1_at	LjSGA_088976.1	2e-158	Lj3g3v3396890.1	6e-158	Lotus japonicus similar to At2g21250: putative NADPH dependent mannose 6-phosphate reductase	NADP-dependent D-sorbitol-6-phosphate dehydrogenase-like	0.127818	7.6428	7.62538	7.7532	0.17172	0.24426	0.859382	0.398583	0.90921	-5.13295		-0.761088	7.6428	7.92684	7.16575	0.156792	0.209795	-5.11715	3.03787e-05	0.00514248	2.49671		-0.377284	7.6428	8.01876	7.64147	0.107275	0.207121	-2.53665	0.018065	0.726987	-3.0672		-0.25099	7.6428	7.62538	7.37439	0.17172	0.15766	-1.68752	0.104381	0.701021	-4.41078
Ljwgs_089120.1_s_at	LjSGA_089120.1	0	Lj4g3v0254260.1	1e-177	Lotus japonicus similar to At2g34560: katanin like protein	katanin p60 ATPase-containing subunit A-like 2	-0.40534	4.4115	4.90486	4.49952	0.290606	0.292417	-1.41179	0.17077	0.807191	-4.63358		-1.45586	4.4115	4.88423	3.42838	0.177232	0.699404	-5.07072	3.41777e-05	0.00531429	2.3868		-0.359647	4.4115	4.66726	4.30762	0.030201	0.0508578	-1.25264	0.222333	0.944149	-4.83336		-0.630402	4.4115	4.90486	4.27446	0.290606	0.462929	-2.19568	0.0379605	0.61525	-3.65218
Ljwgs_089143.1_at	LjSGA_089143.1	1e-159	Lj0g3v0113389.1	4e-145	Lotus japonicus similar to At5g54780: putative protein	NA	-0.0181366	4.44349	4.61397	4.59583	0.0342389	0.385545	-0.119815	0.905621	0.990469	-5.43504		-0.736302	4.44349	4.68948	3.95317	0.0803585	0.325152	-4.86419	5.77894e-05	0.00676874	1.89676		-0.322693	4.44349	4.55602	4.23333	0.0863533	0.0693707	-2.13178	0.0433985	0.826105	-3.71068		-0.182523	4.44349	4.61397	4.43145	0.0342389	0.165576	-1.20579	0.239583	0.799656	-4.98582
Ljwgs_089340.2_at	LjSGA_089340.2	0	Lj1g3v1965120.1	0	Lotus japonicus similar to At5g24850: DNA photolyase - like protein	Cryptochrome DASH, chloroplastic mitochondrial	-0.149629	2.47125	2.66057	2.51094	0.0497229	0.424675	-0.923879	0.364691	0.898494	-5.08594		-0.863707	2.47125	3.23081	2.36711	0.165285	0.118674	-5.33293	1.75961e-05	0.00392108	3.00579		-0.0296935	2.47125	2.09683	2.06714	0.118739	0.226224	-0.183341	0.856061	0.997015	-5.4744		-0.29027	2.47125	2.66057	2.3703	0.0497229	0.251997	-1.79227	0.0856316	0.683505	-4.26598
Ljwgs_089725.1_at	LjSGA_089725.1	9e-58	Lj6g3v1317320.1	3e-57	Lotus japonicus similar to At4g29900: Ca2+-transporting ATPase - like protein	calcium-transporting ATPase 8, plasma membrane-type	-0.346218	3.88844	3.87784	3.53162	0.309955	0.331163	-1.66389	0.109061	0.764408	-4.33906		-1.25427	3.88844	4.88098	3.62671	0.0658628	0.426945	-6.02793	3.10354e-06	0.00161398	4.61881		0.154856	3.88844	3.48936	3.64422	0.166041	0.206545	0.744227	0.463921	0.977074	-5.25198		-0.226549	3.88844	3.87784	3.65129	0.309955	0.300919	-1.08878	0.287001	0.824767	-5.10067
Ljwgs_089727.2_s_at	chr2.CM0021.760.r2.m	9e-100	Lj2g3v1985340.1	3e-99	Lotus japonicus similar to At1g32400: unknown protein	NA	0.192536	7.24205	7.07189	7.26443	0.184477	0.289334	1.30553	0.204015	0.82619	-4.74593		-0.695167	7.24205	7.57676	6.88159	0.0666757	0.314002	-4.71373	8.47995e-05	0.00806459	1.53891		-0.296609	7.24205	7.48229	7.18568	0.138244	0.106021	-2.01122	0.0555939	0.838655	-3.88924		-0.106364	7.24205	7.07189	6.96553	0.184477	0.146322	-0.721227	0.477696	0.896569	-5.3913
Ljwgs_090314.1_s_at	chr4.CM1616.370.r2.m	1e-44	Lj4g3v0412700.1	5e-44	Lotus japonicus similar to At4g33680: unknown protein	LL-diaminopimelate aminotransferase, chloroplastic	-0.222767	4.37371	4.6784	4.45563	0.108568	0.396887	-0.802456	0.430118	0.916788	-5.17182		-1.3682	4.37371	4.81562	3.44742	0.257417	0.716765	-4.92855	4.90553e-05	0.0062167	2.04965		-0.306598	4.37371	4.98087	4.67427	0.164112	0.142125	-1.10443	0.280291	0.957389	-4.97518		-1.06273	4.37371	4.6784	3.61567	0.108568	0.390663	-3.82819	0.000805877	0.283171	-0.598542
Ljwgs_090340.1_s_at	LjSGA_090340.1	2e-91	Lj0g3v0296869.1	2e-85	Lotus japonicus similar to At5g53120: spermidine synthase	spermine synthase-like	-0.360708	6.24263	6.8615	6.5008	0.165027	0.203871	-2.14801	0.0419545	0.676709	-3.67736		-0.838996	6.24263	6.84998	6.01098	0.20022	0.340626	-4.99622	4.12991e-05	0.00575983	2.21024		-0.275184	6.24263	5.76062	5.48544	0.064363	0.270104	-1.63872	0.114239	0.905868	-4.39494		-0.402038	6.24263	6.8615	6.45947	0.165027	0.126455	-2.39414	0.0247747	0.577795	-3.32176
Ljwgs_092876.1_at	LjSGA_092876.1	3e-146	Lj4g3v1223620.1	1e-145	Lotus japonicus similar to Q9M3R8: (Q9M3R8) HYPOTHETICAL 34.3 KDA PROTEIN (FRAGMENT)	2OG-Fe(II) oxygenase family oxidoreductase	-0.0680994	5.12828	5.47619	5.40809	0.15069	0.214361	-0.472543	0.640783	0.958532	-5.34679		-0.663853	5.12828	5.456	4.79214	0.0676745	0.1677	-4.60649	0.000111479	0.00936718	1.28367		-0.388435	5.12828	4.85421	4.46577	0.115868	0.218369	-2.69536	0.012603	0.69571	-2.79944		-0.101591	5.12828	5.47619	5.37459	0.15069	0.0909957	-0.704944	0.48759	0.899314	-5.4016
Ljwgs_093277.1_at	LjSGA_093277.1	5e-133	Lj0g3v0286699.1	2e-132	Lotus japonicus similar to At4g34240: aldehyde dehydrogenase like protein	NAD-dependent aldehyde dehydrogenase family	-0.0865797	4.58543	4.61447	4.52789	0.202089	0.30973	-0.357217	0.724033	0.968453	-5.38709		-0.930824	4.58543	5.15045	4.21963	0.339615	0.264038	-3.84046	0.000781344	0.025573	-0.529075		-0.292353	4.58543	4.87619	4.58383	0.133846	0.106697	-1.20621	0.239424	0.949055	-4.87946		-0.153615	4.58543	4.61447	4.46085	0.202089	0.271089	-0.633796	0.532173	0.909987	-5.44398
Ljwgs_093956.1_at	chr3.LjT36L08.30.r2.m	3e-104	Lj3g3v2737430.1	1e-103	Lotus japonicus similar to At3g22660: unknown protein	probable rRNA-processing EBP2 homolog	-0.155163	5.75861	5.33719	5.18203	0.174784	0.288784	-0.833983	0.412466	0.912281	-5.1506		-1.05987	5.75861	5.83665	4.77678	0.322938	0.502175	-5.69667	7.05981e-06	0.00250394	3.85586		-0.284076	5.75861	6.80294	6.51886	0.103268	0.0221335	-1.52687	0.139787	0.915198	-4.53163		-0.361573	5.75861	5.33719	4.97562	0.174784	0.164288	-1.94341	0.0637126	0.660318	-4.04596
Ljwgs_095258.0.1_s_at	LjSGA_135735.1	9e-36	Lj0g3v0214629.1	3e-35	Lotus japonicus similar to At5g52560: unknown protein	UDP-sugar pyrophosphorylase	-0.115175	3.66333	3.73071	3.61553	0.168465	0.498356	-0.426488	0.673531	0.961623	-5.3642		-1.24665	3.66333	4.30292	3.05627	0.347293	0.44183	-4.61627	0.000108733	0.00920792	1.30694		-0.22756	3.66333	3.60017	3.37261	0.343807	0.309287	-0.842644	0.407698	0.974342	-5.18629		-0.268198	3.66333	3.73071	3.46251	0.168465	0.271727	-0.993124	0.330499	0.84489	-5.18675
Ljwgs_096051.1_at	LjSGA_096051.1	0	Lj3g3v0950630.1	0	Lotus japonicus similar to At1g16270: putative Ser Thr protein kinase	Serine threonine- kinase CTR1	0.011647	4.21945	3.97845	3.99009	0.0963861	0.318604	0.0698551	0.944884	0.994533	-5.43906		-0.872373	4.21945	4.78535	3.91298	0.299363	0.181687	-5.23224	2.26952e-05	0.00445154	2.7686		-0.147457	4.21945	4.45069	4.30323	0.0673309	0.0301853	-0.884405	0.3852	0.971575	-5.15611		-0.304632	4.21945	3.97845	3.67381	0.0963861	0.207502	-1.82709	0.0800735	0.675204	-4.21641
Ljwgs_096235.1_at	LjSGA_113657.0.1	1e-36	Lj4g3v1330640.1	7e-49	Lotus japonicus similar to YC72_ORYSA: (Q36996) HYPOTHETICAL 14.9 KDA PROTEIN YCF72 (OR	NA	-0.536903	5.78094	5.83948	5.30257	0.0623132	0.248637	-3.87702	0.000712538	0.4533	-0.720638		0.380915	5.78094	5.54327	5.92419	0.207766	0.107679	2.75062	0.0110968	0.108724	-2.95927		0.500927	5.78094	5.57186	6.07278	0.258575	0.0275143	3.61724	0.00136772	0.444265	-1.13621		0.347226	5.78094	5.83948	6.1867	0.0623132	0.0974839	2.50735	0.019289	0.552359	-3.12611
Ljwgs_096258.1_at	chr1.CM1911.100.r2.m	0	Lj1g3v4081850.1	0	Lotus japonicus similar to C982_SOYBN: (O48922) CYTOCHROME P450 98A2 (EC 1.14.-.-)	cytochrome P450 98A2	-0.0734156	7.0969	7.23225	7.15883	0.0956564	0.674664	-0.331498	0.743129	0.971684	-5.39457		-1.14243	7.0969	8.38056	7.23813	0.199864	0.306005	-5.15849	2.73552e-05	0.00488539	2.59447		-0.588119	7.0969	6.8329	6.24478	0.148203	0.065179	-2.65557	0.0138044	0.702619	-2.86728		-0.583127	7.0969	7.23225	6.64912	0.0956564	0.180366	-2.63303	0.0145318	0.533537	-2.90346
Ljwgs_096846.1_x_at	chr1.CM1875.210.r2.m	6e-128	Lj1g3v4139510.1	4e-129	Lotus japonicus similar to Q9LI56: (Q9LI56) EST AU055734(S20025) CORRESPONDS TO A REGIO	NA	-0.369051	7.39547	7.304	6.93495	0.303174	0.393306	-1.99365	0.0576045	0.701595	-3.90065		0.852059	7.39547	7.25358	8.10564	0.151696	0.211703	4.6029	0.000112504	0.00939711	1.27513		0.72941	7.39547	6.72394	7.45335	0.216497	0.0603603	3.94034	0.000607219	0.414214	-0.531096		0.455954	7.39547	7.304	7.75995	0.303174	0.382711	2.4631	0.0212829	0.566139	-3.20315
Ljwgs_096865.1_x_at	NA	NA	Lj0g3v0007119.1	0	Lotus japonicus similar to At1g20390: hypothetical protein	gag-pol poly	0.194408	4.35923	4.30368	4.49808	0.0858608	0.0419185	1.57886	0.127382	0.779571	-4.44262		0.675805	4.35923	3.99291	4.66871	0.0378672	0.148802	5.48846	1.18931e-05	0.00333455	3.37065		0.25789	4.35923	4.1112	4.36909	0.161744	0.0821466	2.09441	0.0468941	0.830679	-3.76673		0.0318123	4.35923	4.30368	4.33549	0.0858608	0.0486274	0.258359	0.798319	0.970966	-5.5945
Ljwgs_097179.1_at	LjSGA_097179.1	3e-145	Lj0g3v0087799.1	1e-139	Lotus japonicus similar to Q41650: (Q41650) CREB-LIKE PROTEIN	transcription factor TGA6-like	-0.027905	4.6286	4.74203	4.71413	0.161565	0.0886022	-0.156667	0.87681	0.987836	-5.43071		-0.822529	4.6286	5.14394	4.32141	0.0953762	0.386208	-4.61792	0.000108276	0.0091944	1.31087		-0.465647	4.6286	4.66049	4.19484	0.131892	0.329127	-2.61428	0.015164	0.712777	-2.93719		-0.230582	4.6286	4.74203	4.51145	0.161565	0.337483	-1.29455	0.207718	0.778142	-4.8919
Ljwgs_097908.0.1_s_at	chr2.CM0312.1410.r2.m	1e-72	Lj2g3v0658080.1	4e-72	Lotus japonicus similar to At3g17810: dihydroorotate dehydrogenase like protein	NAD-dependent dihydropyrimidine dehydrogenase subunit	0.10551	7.29519	7.36889	7.47439	0.239454	0.257016	0.51951	0.608135	0.953186	-5.32723		-0.941239	7.29519	7.60365	6.66241	0.0434557	0.589932	-4.63448	0.000103795	0.00905008	1.3503		-0.339951	7.29519	7.58917	7.24922	0.128427	0.0523806	-1.67385	0.107068	0.900382	-4.35047		-0.216751	7.29519	7.36889	7.15213	0.239454	0.239163	-1.06724	0.29642	0.829365	-5.12067
Ljwgs_099018.1_at	chr3.CM0136.170.r2.a	0	Lj3g3v3085830.1	0	Lotus japonicus similar to At5g60640: protein disulfide isomerase precursor - like	disulfide isomerase-like 1-4	-0.219685	3.99621	4.15686	3.93718	0.0362306	0.664065	-0.856914	0.399918	0.909353	-5.13469		-1.2005	3.99621	4.40963	3.20912	0.0444289	0.559978	-4.68274	9.17738e-05	0.00851532	1.46516		-0.601468	3.99621	4.50681	3.90534	0.0980183	0.237234	-2.34611	0.0275097	0.78314	-3.3778		-0.541756	3.99621	4.15686	3.61511	0.0362306	0.208481	-2.1132	0.045107	0.62659	-3.78436
Ljwgs_099231.1.1_at	NA	NA	Lj4g3v1302690.1	5e-83	Lotus japonicus similar to At4g12110: putative C-4 sterol methyl oxidase	methylsterol monooxygenase 1-1-like	0.27455	5.90921	5.81463	6.08918	0.222404	0.152915	1.61186	0.119989	0.775374	-4.40293		-0.842225	5.90921	6.10778	5.26556	0.208739	0.241354	-4.94463	4.70889e-05	0.00612116	2.08783		-0.252973	5.90921	6.33136	6.07839	0.111786	0.113723	-1.48518	0.150436	0.923081	-4.58063		-0.143861	5.90921	5.81463	5.67077	0.222404	0.0277846	-0.844596	0.406628	0.873471	-5.306
Ljwgs_099502.1_s_at	LjSGA_099502.1	2e-116	Lj0g3v0320009.1	8e-116	Lotus japonicus similar to At1g53050: cell division-related protein, putative	probable serine threonine- kinase At1g54610	-0.119753	4.87879	5.25337	5.13362	0.214803	0.129975	-0.59384	0.558142	0.94204	-5.2926		-1.00635	4.87879	5.1419	4.13556	0.0451909	0.51636	-4.99035	4.19204e-05	0.00577415	2.1963		-0.320844	4.87879	4.77184	4.451	0.127886	0.215486	-1.59103	0.124613	0.908194	-4.45414		-0.200894	4.87879	5.25337	5.05248	0.214803	0.418212	-0.99621	0.329028	0.844497	-5.18409
Ljwgs_099738.1_at	LjSGA_099738.1	0	Lj0g3v0310849.1	0	Lotus japonicus similar to At4g14300: ribonucleoprotein like protein	heterogeneous nuclear ribonucleo 1-like	0.0974176	6.60756	6.59214	6.68956	0.237168	0.366608	0.553338	0.58512	0.947926	-5.31203		-0.828968	6.60756	6.94863	6.11966	0.112462	0.30565	-4.70858	8.59191e-05	0.00811812	1.52667		-0.674299	6.60756	7.14162	6.46732	0.0548282	0.0854651	-3.83006	0.000802102	0.414214	-0.738054		-0.474419	6.60756	6.59214	6.11772	0.237168	0.170271	-2.69473	0.0126213	0.52221	-2.79222
Ljwgs_099985.1_at	LjSGA_099985.1	4e-34	Lj0g3v0077409.1	5e-18	Lotus japonicus similar to At3g51850: calcium-dependent like protein kinase	calcium-dependent kinase 13	-0.239903	5.23555	5.57772	5.33782	0.230433	0.261491	-1.24128	0.226427	0.843682	-4.81027		-0.929894	5.23555	5.6196	4.6897	0.100688	0.531619	-4.81137	6.61129e-05	0.0072726	1.77119		-0.3665	5.23555	5.27904	4.91254	0.130285	0.165815	-1.89631	0.0699476	0.866034	-4.05299		-0.341242	5.23555	5.57772	5.23648	0.230433	0.199883	-1.76562	0.0901046	0.689086	-4.30343
Ljwgs_101869.1_s_at	LjSGA_101869.1	3e-125	Lj0g3v0310869.1	1e-124	Lotus japonicus similar to At3g23510: cyclopropane-fatty-acyl-phospholipid synthase, putative	NA	-0.0947582	4.08516	3.65148	3.55673	0.313172	0.0867196	-0.479199	0.636109	0.957977	-5.34413		-0.876575	4.08516	4.68638	3.80981	0.178611	0.272634	-4.43291	0.000173589	0.011702	0.8706		-0.239377	4.08516	4.20167	3.9623	0.182059	0.278324	-1.21055	0.237786	0.948295	-4.87521		-0.148275	4.08516	3.65148	3.50321	0.313172	0.106417	-0.74984	0.460595	0.890776	-5.37265
Ljwgs_102057.0.1_at	chr6.CM0037.1390.r2.m	1e-125	Lj4g3v2298180.1	4e-125	Lotus japonicus similar to At5g46150: unknown protein	ALA-interacting subunit 2 isoform X1	-0.138318	5.06853	5.13299	4.99467	0.173712	0.0970366	-0.850344	0.403488	0.910687	-5.13929		-0.817354	5.06853	5.28157	4.46422	0.13886	0.428258	-5.02488	3.83979e-05	0.00557989	2.27819		-0.289637	5.06853	5.23323	4.9436	0.0946447	0.107501	-1.78062	0.0875635	0.886828	-4.21105		-0.0569943	5.06853	5.13299	5.07599	0.173712	0.112427	-0.350386	0.729087	0.957052	-5.56917
Ljwgs_102150.1_at	LjSGA_102150.1	0	NA	NA	Lotus japonicus similar to At3g63460: putative protein	NA	0.0681275	4.40158	4.35325	4.42138	0.0240092	0.122476	0.356551	0.724525	0.968453	-5.38729		-1.11498	4.40158	4.89854	3.78356	0.195076	0.473951	-5.83537	4.99804e-06	0.00219885	4.17675		-0.542056	4.40158	4.9121	4.37004	0.0798207	0.0715637	-2.8369	0.00908057	0.654489	-2.55466		-0.464332	4.40158	4.35325	3.88892	0.0240092	0.169172	-2.43012	0.0228919	0.570357	-3.2601
Ljwgs_103401.1_s_at	chr4.CM0126.1730.r2.a	1e-24	Ljchlorog3v0011600.1	4e-29	Lotus japonicus similar to YC68_MAIZE: (P03938) HYPOTHETICAL 14 KDA PROTEIN YCF68 IN TR	hypothetical chloroplast RF68 (chloroplast)	-0.523499	11.2395	11.1228	10.5993	0.164273	0.444615	-2.8027	0.00983428	0.583184	-2.63144		0.883092	11.2395	10.7212	11.6043	0.231217	0.178244	4.72789	8.17922e-05	0.00793114	1.5726		0.843414	11.2395	11.0336	11.877	0.143088	0.0204288	4.51546	0.000140625	0.238247	0.545808		0.317884	11.2395	11.1228	11.4406	0.164273	0.42568	1.70189	0.101621	0.69903	-4.39131
Ljwgs_103536.1_at	NA	NA	NA	NA	Lotus japonicus hypothetical protein	NA	0.326835	2.07982	1.76345	2.09029	0.289247	0.0483492	2.25376	0.0335593	0.656935	-3.51854		0.218268	2.07982	1.96032	2.17859	0.205114	0.22497	1.50512	0.145265	0.436127	-5.15685		-0.16468	2.07982	2.04975	1.88507	0.188445	0.177132	-1.13559	0.267277	0.955423	-4.94667		0.239894	2.07982	1.76345	2.00335	0.289247	0.145873	1.65424	0.111022	0.704611	-4.45541
Ljwgs_103618.1_at	NA	NA	Lj4g3v0336150.1	8e-31	Lotus japonicus similar to At1g68170: MtN21-like protein	Auxin-induced 5NG4	-0.231557	3.81805	3.77211	3.54056	0.151367	0.124369	-1.41859	0.168797	0.806656	-4.62614		-0.579147	3.81805	4.28321	3.70406	0.33655	0.0233615	-3.54804	0.00162497	0.0383103	-1.20661		-0.0490987	3.81805	3.45603	3.40693	0.144789	0.259699	-0.300795	0.766146	0.994454	-5.44982		-0.0462784	3.81805	3.77211	3.72584	0.151367	0.272377	-0.283516	0.779198	0.967836	-5.58833
Ljwgs_103618.1_x_at	chr4.CM0337.520.r2.m	1e-15	Lj4g3v0336150.1	3e-46	Lotus japonicus similar to At1g68170: MtN21-like protein	Auxin-induced 5NG4	0.275647	4.06818	3.91508	4.19072	0.118768	0.332946	1.59565	0.123575	0.777848	-4.4225		-0.786255	4.06818	4.69019	3.90393	0.28416	0.251963	-4.55142	0.000128296	0.00998314	1.15259		-0.210285	4.06818	3.72567	3.51539	0.145372	0.0676341	-1.21728	0.23526	0.948295	-4.8686		-0.171653	4.06818	3.91508	3.74342	0.118768	0.325624	-0.993652	0.330247	0.844788	-5.1863
Ljwgs_103624.1_at	LjSGA_103624.1	0	Lj5g3v1003380.1	8e-149	Lotus japonicus similar to At1g03080: unknown protein	NETWORKED 1D-like	-0.324339	5.42892	6.00837	5.68403	0.240798	0.628905	-1.55672	0.132548	0.784502	-4.46889		-0.99111	5.42892	6.20943	5.21832	0.12246	0.330015	-4.75702	7.59374e-05	0.00768075	1.64191		-0.447832	5.42892	4.9833	4.53547	0.191215	0.071301	-2.14945	0.0418288	0.826075	-3.68397		-0.476447	5.42892	6.00837	5.53192	0.240798	0.188646	-2.28679	0.0312686	0.597679	-3.50257
Ljwgs_104176.1_at	LjSGA_104176.1	8e-42	Lj0g3v0272779.1	3e-41	Lotus japonicus similar to Q9ZWQ3: (Q9ZWQ3) UDP-GLYCOSE:FLAVONOID GLYCOSYLTRANSFERASE (	anthocyanidin 5,3-O-glucosyltransferase-like	-0.0761601	7.54757	7.57866	7.5025	0.295748	0.230873	-0.422386	0.676481	0.9618	-5.36567		0.377131	7.54757	6.53387	6.911	0.283571	0.247511	2.09158	0.0471694	0.244142	-4.23148		-0.103521	7.54757	7.92118	7.81766	0.141871	0.127389	-0.574132	0.571189	0.982242	-5.34717		0.121923	7.54757	7.57866	7.70059	0.295748	0.133173	0.676189	0.505347	0.903193	-5.41925
Ljwgs_104182.1_s_at	chr1.CM0012.2130.r2.m	2e-60	Lj1g3v4668060.1	6e-60	Lotus japonicus similar to Q9LKJ6: (Q9LKJ6) WATER-SELECTIVE TRANSPORT INTRINSIC MEMBRAN	aquaporin TIP1-1	0.431171	12.4589	12.2782	12.7093	0.269731	0.288515	3.01078	0.00602398	0.558011	-2.27391		-0.654977	12.4589	13.0005	12.3455	0.0176651	0.190462	-4.57357	0.000121248	0.0096629	1.2053		-0.357597	12.4589	12.512	12.1544	0.0686239	0.0496718	-2.49702	0.0197381	0.735632	-3.13283		0.0560957	12.4589	12.2782	12.3343	0.269731	0.0691181	0.391704	0.698713	0.950153	-5.55533
Ljwgs_106105.1_s_at	chr6.CM0245.480.r2.a	6e-60	Lj5g3v1871860.1	2e-59	Lotus japonicus similar to At5g55600: unknown protein	bromo adjacent-like domain	-0.0113269	6.40671	6.54197	6.53064	0.232329	0.215854	-0.0706301	0.944274	0.994533	-5.43901		-0.767612	6.40671	6.8384	6.07079	0.136059	0.375832	-4.78653	7.04343e-05	0.00741064	1.71211		-0.262587	6.40671	6.3266	6.06401	0.158446	0.114012	-1.63739	0.114519	0.905868	-4.39661		-0.0342808	6.40671	6.54197	6.50769	0.232329	0.129031	-0.213761	0.832528	0.976499	-5.60404
Ljwgs_106322.1_at	chr1.CM0064.1130.r2.m	0	Lj1g3v3835680.1	0	Lotus japonicus similar to At5g14120: nodulin-like protein	NUCLEAR FUSION DEFECTIVE 4	0.118427	7.85718	7.6159	7.73433	0.024212	0.241953	1.02187	0.316972	0.883406	-5.00856		-0.595795	7.85718	8.33738	7.74158	0.0531755	0.151845	-5.14093	2.86005e-05	0.00499097	2.55296		-0.0723003	7.85718	7.89258	7.82028	0.139954	0.0812752	-0.623857	0.538572	0.98034	-5.32179		-0.0194872	7.85718	7.6159	7.59641	0.024212	0.184194	-0.168149	0.867867	0.980905	-5.61194
Ljwgs_107151.1_at	LjSGA_107151.1	2e-74	Lj1g3v1233770.1	4e-47	Lotus japonicus similar to At1g76010: unknown protein	ribonuclease P subunit p25 isoform X1	-0.164283	2.68554	2.68322	2.51894	0.0492806	0.0908269	-1.28933	0.209499	0.831728	-4.76242		-0.871882	2.68554	3.0095	2.13762	0.2285	0.210061	-6.84272	4.3195e-07	0.000652437	6.43807		-0.0219074	2.68554	2.93366	2.91175	0.170516	0.0527808	-0.171934	0.864922	0.997021	-5.47615		-0.255655	2.68554	2.68322	2.42756	0.0492806	0.128617	-2.00644	0.0561349	0.647032	-3.95055
Ljwgs_108567.1_at	LjSGA_108567.1	8e-147	Lj6g3v0003500.1	3e-146	Lotus japonicus similar to At3g23430: PHO1 protein (PHO1)	phosphate transporter PHO1	-0.297516	2.40665	2.50045	2.20293	0.0839516	0.189637	-1.94095	0.0640257	0.714457	-3.97439		-0.867285	2.40665	3.12486	2.25758	0.464122	0.116754	-5.65803	7.77504e-06	0.00262957	3.76614		-0.0930742	2.40665	2.24029	2.14721	0.157057	0.147465	-0.607202	0.549385	0.980898	-5.33052		-0.0834577	2.40665	2.50045	2.41699	0.0839516	0.0483004	-0.544465	0.591115	0.92468	-5.49103
Ljwgs_108780.1_at	NA	NA	Lj2g3v0914310.1	0	Lotus japonicus hypothetical protein	NA	0.0158388	3.00283	2.81635	2.83219	0.140002	0.172598	0.128251	0.899013	0.989831	-5.43415		0.596749	3.00283	2.87069	3.46743	0.235321	0.0808493	4.83202	6.27237e-05	0.00711566	1.8203		0.0572433	3.00283	2.93162	2.98886	0.0950614	0.098115	0.463513	0.647148	0.986454	-5.39629		0.194049	3.00283	2.81635	3.0104	0.140002	0.0942047	1.57126	0.129137	0.722102	-4.56369
Ljwgs_111358.1_at	chr2.CM1835.230.r2.d	2e-64	Lj2g3v1068370.1	9e-64	Lotus japonicus similar to At3g01150: polypyrimidine tract-binding protein like	NA	0.265383	5.05665	4.9308	5.19619	0.0705842	0.280413	2.38404	0.025328	0.629857	-3.31692		-0.473473	5.05665	5.19927	4.7258	0.155701	0.0912515	-4.25339	0.000274299	0.0148432	0.444176		-0.163147	5.05665	5.13821	4.97506	0.0996026	0.0813462	-1.46561	0.155656	0.925524	-4.60325		-0.142413	5.05665	4.9308	4.78839	0.0705842	0.0820069	-1.27935	0.212934	0.782342	-4.9084
Ljwgs_111612.1.1_s_at	LjT31N05.130.r2.d	6e-20	Lj4g3v0148990.1	2e-19	Lotus japonicus similar to Q17063: (Q17063) HEMOLYSIN	NA	-0.0722737	8.03831	8.38259	8.31032	0.147618	0.217112	-0.245595	0.808072	0.979344	-5.41555		-0.0157438	8.03831	8.20473	8.18899	0.0716848	0.113398	-0.0534992	0.957774	0.985436	-6.23908		0.120839	8.03831	8.17315	8.29399	0.204045	0.149608	0.410625	0.684969	0.990668	-5.41615		-0.3178	8.03831	8.38259	8.06479	0.147618	0.179533	-1.07992	0.290846	0.826519	-5.10894
Ljwgs_112118.1_s_at	chr3.CM0196.320.r2.m	2e-143	Lj3g3v1296980.1	6e-143	Lotus japonicus similar to At2g35860: unknown protein	NA	-0.124595	6.80731	5.9666	5.84201	0.387	0.200693	-0.77653	0.444977	0.920876	-5.18869		-0.596006	6.80731	7.37841	6.7824	0.133874	0.106123	-3.71458	0.00107216	0.0304931	-0.822273		-0.408936	6.80731	7.9682	7.55927	0.0597008	0.240855	-2.54868	0.0175842	0.724469	-3.04719		-0.229389	6.80731	5.9666	5.73721	0.387	0.121662	-1.42966	0.165628	0.748104	-4.73816
Ljwgs_113971.1_x_at	chr3.CM0416.800.r2.m	0	Lj4g3v0633560.1	0	Lotus japonicus similar to Q9AS30: (Q9AS30) P0416G11.14 PROTEIN	NA	0.404513	5.84415	5.7175	6.12202	0.102808	0.211446	3.31541	0.00288498	0.511628	-1.73637		0.648574	5.84415	5.60553	6.25411	0.0983871	0.147196	5.31574	1.83765e-05	0.00402594	2.96535		0.383254	5.84415	5.50685	5.8901	0.0715124	0.189467	3.14117	0.00440643	0.57491	-2.01287		0.0362783	5.84415	5.7175	5.75378	0.102808	0.0784158	0.297339	0.768751	0.965335	-5.5847
Ljwgs_114482.2_s_at	chr2.CM1032.200.r2.m	3e-104	Lj2g3v2843490.1	1e-103	Lotus japonicus similar to At3g56200: unknown protein	probable sodium-coupled neutral amino acid transporter 6	0.00700625	4.57775	3.94358	3.95059	0.281824	0.489783	0.024321	0.980796	0.997803	-5.44088		-1.45062	4.57775	5.25721	3.80659	0.198832	0.291336	-5.0356	3.73659e-05	0.00549587	2.3036		-0.22051	4.57775	5.09141	4.8709	0.254287	0.123189	-0.765466	0.451413	0.97483	-5.23846		-0.0893689	4.57775	3.94358	3.85421	0.281824	0.415359	-0.31023	0.759048	0.962874	-5.58116
Ljwgs_114621.1_at	LjSGA_114621.1	8e-11	Lj5g3v1302260.1	3e-10	Lotus japonicus similar to Q38708: (Q38708) SUBTILISIN-LIKE PROTEASE	subtilisin-like protease	0.182402	1.9712	1.82297	2.00537	0.169003	0.0825442	1.58321	0.126385	0.778453	-4.43742		0.102874	1.9712	1.78027	1.88314	0.103571	0.205769	0.892926	0.380711	0.687097	-5.8475		0.00649847	1.9712	1.97557	1.98206	0.0249172	0.107291	0.0564054	0.955483	0.997953	-5.48758		0.112294	1.9712	1.82297	1.93526	0.169003	0.0697202	0.97469	0.339379	0.849895	-5.20252
Ljwgs_114751.1_s_at	chr4.CM0126.1910.r2.a	0	Lj4g3v1333420.1	0	Lotus japonicus similar to At5g12970: anthranilate phosphoribosyltransferase -like protein	Calcium-dependent lipid-binding ( domain) plant phosphoribosyltransferase family isoform 1	0.0819211	2.77743	2.66565	2.74757	0.130419	0.24707	0.545636	0.590322	0.949333	-5.31557		0.410517	2.77743	2.41873	2.82925	0.196493	0.149826	2.73425	0.0115244	0.111261	-2.9932		0.105233	2.77743	2.70862	2.81385	0.167035	0.203998	0.700907	0.490061	0.980219	-5.27846		0.234792	2.77743	2.66565	2.90044	0.130419	0.178056	1.56383	0.13087	0.723319	-4.57317
Ljwgs_114806.1_s_at	chr5.LjT37C05.40.r2.d	0	Lj5g3v0658300.1	0	Lotus japonicus similar to At4g34340: unknown protein	transcription initiation factor TFIID subunit 8-like	-0.067518	5.13019	5.1599	5.09238	0.204756	0.220343	-0.417727	0.679839	0.962284	-5.36732		-0.718023	5.13019	5.43741	4.71939	0.0778176	0.298834	-4.44233	0.000169467	0.0115788	0.893008		-0.161217	5.13019	5.52201	5.36079	0.090792	0.0980068	-0.99743	0.328448	0.963787	-5.06771		-0.24182	5.13019	5.1599	4.91808	0.204756	0.297494	-1.49611	0.147582	0.734174	-4.65793
Ljwgs_115555.1_at	LjSGA_115555.1	1e-134	Lj0g3v0095649.1	3e-131	Lotus japonicus similar to At1g43860: unknown protein	Ribosome maturation SBDS	-0.0292185	3.89501	4.11724	4.08802	0.185491	0.131109	-0.191541	0.849703	0.984088	-5.42556		-0.926973	3.89501	4.25823	3.33125	0.127839	0.154696	-6.07675	2.75194e-06	0.00157051	4.73023		-0.367383	3.89501	4.09234	3.72495	0.210132	0.124715	-2.40837	0.0240133	0.770691	-3.27772		-0.581324	3.89501	4.11724	3.53591	0.185491	0.199618	-3.81086	0.000841829	0.286502	-0.633357
Ljwgs_115646.1_at	LjSGA_115646.1	1e-87	Lj3g3v2564450.1	5e-87	Lotus japonicus similar to At5g12370: putative protein	exocyst complex component SEC10	-0.242096	4.78621	4.75163	4.50953	0.162001	0.190956	-1.21417	0.236427	0.850491	-4.83659		-0.999085	4.78621	5.1294	4.13032	0.0419878	0.463126	-5.01065	3.98114e-05	0.00565273	2.24446		-0.321694	4.78621	5.32228	5.00059	0.0923309	0.154313	-1.61337	0.119659	0.906825	-4.42657		-0.515579	4.78621	4.75163	4.23605	0.162001	0.354652	-2.58575	0.0161753	0.540186	-2.98784
Ljwgs_116033.1_at	chr6.CM0085.40.r2.m	3e-38	Lj2g3v3059750.1	8e-64	Lotus japonicus similar to At3g22330: DEAD-Box RNA helicase like protein	DEAD-box ATP-dependent RNA helicase 53-like	0.0102184	6.90867	6.12944	6.13966	0.131106	0.213999	0.0684945	0.945956	0.994533	-5.43914		-0.753418	6.90867	6.70837	5.95495	0.142757	0.369743	-5.05022	3.60042e-05	0.00541382	2.33824		-0.26145	6.90867	8.39918	8.13773	0.0631922	0.0616118	-1.75252	0.0923763	0.893452	-4.24836		-0.260311	6.90867	6.12944	5.86913	0.131106	0.202802	-1.74488	0.0937229	0.694173	-4.33229
Ljwgs_116234.1_s_at	chr2.CM0081.680.r2.m	7e-96	Lj2g3v1014340.1	3e-95	Lotus japonicus similar to At1g18450: unknown protein	Actin-related 4	-0.259763	4.13088	4.27833	4.01856	0.0315817	0.113885	-1.22465	0.23252	0.848755	-4.82647		-1.11482	4.13088	4.54546	3.43064	0.123191	0.603897	-5.25582	2.13808e-05	0.00431708	2.82422		-0.320577	4.13088	4.60246	4.28188	0.22098	0.274978	-1.51136	0.143675	0.916456	-4.54998		-0.565718	4.13088	4.27833	3.71261	0.0315817	0.130978	-2.66708	0.0134461	0.531102	-2.84221
Ljwgs_116235.1_x_at	chr4.CM0175.340.r2.m	0	Lj1g3v4690470.1	0	Lotus japonicus similar to At5g50920: ATP-dependent Clp protease, ATP-binding subunit	Chaperone , chloroplastic	-0.216701	4.33587	4.61784	4.40114	0.335535	0.637386	-0.867613	0.394148	0.907833	-5.12713		-1.39916	4.33587	5.09865	3.69948	0.0787053	0.33514	-5.60187	8.94809e-06	0.00293459	3.63544		-0.349207	4.33587	4.45679	4.10758	0.0700413	0.270235	-1.39813	0.174787	0.928869	-4.6794		-0.534079	4.33587	4.61784	4.08376	0.335535	0.368221	-2.13831	0.0428128	0.622945	-3.74445
Ljwgs_116310.1.1_at	LjT31N05.100.r2.d	2e-85	Lj4g3v0149170.mrna1	0	Lotus japonicus hypothetical protein	NA	-0.0280697	6.64092	6.88406	6.85599	0.374578	0.0884504	-0.231674	0.818743	0.980125	-5.41836		-0.483875	6.64092	7.0397	6.55582	0.0599597	0.0513471	-3.99368	0.000530555	0.0207892	-0.169679		-0.458207	6.64092	6.84113	6.38292	0.116867	0.0455608	-3.78183	0.000905613	0.414214	-0.828463		-0.22605	6.64092	6.88406	6.65801	0.374578	0.0636822	-1.86571	0.0742776	0.672442	-4.16064
Ljwgs_117240.1_at	chr3.CM1303.230.r2.m	9e-105	Lj2g3v0345050.1	4e-104	Lotus japonicus similar to At4g00370: unknown protein	ascorbate transporter, chloroplastic-like	-0.322748	4.54831	4.22689	3.90414	0.123311	0.387025	-1.5058	0.145091	0.791225	-4.52822		-1.0746	4.54831	4.73031	3.65571	0.191675	0.433849	-5.0136	3.95142e-05	0.00565273	2.25145		-0.27032	4.54831	5.48511	5.21479	0.167746	0.359529	-1.26119	0.21929	0.941957	-4.82471		-0.142393	4.54831	4.22689	4.0845	0.123311	0.0613757	-0.664341	0.512768	0.905402	-5.42632
Ljwgs_117872.1_at	LjSGA_117872.1	0	Lj2g3v0727370.1	0	Lotus japonicus similar to At3g12050: unknown protein	activator of 90 kDa heat shock ATPase homolog	-0.336431	6.76634	6.82341	6.48698	0.0714277	0.41383	-2.14378	0.0423271	0.677015	-3.68363		-0.801717	6.76634	7.25065	6.44893	0.241106	0.0889069	-5.10864	3.10412e-05	0.00521398	2.47658		-0.444639	6.76634	6.9947	6.55006	0.142706	0.2414	-2.8333	0.00915726	0.654489	-2.56095		-0.275245	6.76634	6.82341	6.54817	0.0714277	0.201068	-1.7539	0.0921351	0.692207	-4.31977
Ljwgs_118249.1_at	chr1.CM0012.940.r2.m	0	Lj1g3v4579510.1	0	Lotus japonicus similar to O24049: (O24049) MIPC	aquaporin PIP2-2-like	0.465594	8.60205	8.74807	9.21367	0.235102	0.199117	3.30039	0.00299297	0.511628	-1.76319		-0.673002	8.60205	9.15183	8.47883	0.128031	0.0547539	-4.77061	7.33503e-05	0.00753169	1.67426		-0.516631	8.60205	8.43805	7.92142	0.252048	0.0628847	-3.66217	0.00122253	0.443482	-1.05235		0.130109	8.60205	8.74807	8.87818	0.235102	0.0633649	0.922286	0.365505	0.856808	-5.24585
Ljwgs_118371.1_at	LjSGA_118371.1	2e-116	Lj0g3v0300919.1	8e-116	Lotus japonicus similar to At1g79820: hexose transporter like	probable plastidic glucose transporter 3	-0.21373	4.41352	4.44449	4.23076	0.202752	0.171244	-1.28527	0.210889	0.832132	-4.76652		-0.795735	4.41352	4.91695	4.12121	0.101485	0.391281	-4.78519	7.06744e-05	0.00741064	1.70893		0.000294361	4.41352	4.32545	4.32574	0.104872	0.0331037	0.00177015	0.998602	0.99989	-5.48896		-0.22726	4.41352	4.44449	4.21723	0.202752	0.185882	-1.36664	0.184331	0.763	-4.81146
Ljwgs_118863.1_at	LjT31N05.120.r2.d	1e-52	Lj4g3v0213530.mrna1	1e-52	Lotus japonicus similar to Q9NY06: (Q9NY06) INTEGRAL MEMBRANE TRANSPORTER PROTEIN	NA	0.392166	10.1109	10.1208	10.513	1.04675	0.506944	1.14243	0.26448	0.863379	-4.90379		-1.64236	10.1109	11.0806	9.4382	0.0669958	0.568362	-4.78439	7.08181e-05	0.00741064	1.70704		-0.847777	10.1109	10.6051	9.75728	0.382328	0.144425	-2.46967	0.0209752	0.747224	-3.17782		-0.385734	10.1109	10.1208	9.73511	1.04675	0.365545	-1.12369	0.272195	0.817707	-5.06749
Ljwgs_119365.1_at	chr6.CM0055.40.r2.m	0	Lj4g3v0412710.2	8e-93	Lotus japonicus similar to At4g33700: unknown protein	DUF21 domain-containing At2g14520-like	0.388907	3.85142	3.6273	4.01621	0.167492	0.122536	3.6405	0.00129057	0.464786	-1.15071		0.215396	3.85142	3.7019	3.91729	0.147962	0.0636948	2.01628	0.0550259	0.264606	-4.36262		-0.00926414	3.85142	3.7866	3.77734	0.0930347	0.135121	-0.08672	0.931609	0.997953	-5.4857		0.121571	3.85142	3.6273	3.74887	0.167492	0.104238	1.13801	0.266284	0.81373	-5.05361
Ljwgs_120612.1_at	chr3.LjB14I18.80.r2.a	9e-141	Lj3g3v1101750.1	3e-140	Lotus japonicus similar to At3g45100: n-acetylglucosaminyl-phosphatidylinositol-like protein	phosphatidylinositol N-acetylglucosaminyltransferase gpi3 subunit-like	-0.0924192	5.24777	5.15169	5.05927	0.200361	0.165386	-0.731166	0.471714	0.925861	-5.21695		-0.692248	5.24777	5.46832	4.77607	0.0394672	0.0892721	-5.47666	1.2251e-05	0.00334771	3.34305		-0.147555	5.24777	5.39102	5.24346	0.190013	0.119858	-1.16737	0.254461	0.952752	-4.91686		0.163354	5.24777	5.15169	5.31505	0.200361	0.215178	1.29236	0.208464	0.779155	-4.89429
Ljwgs_121369.1_at	LjSGA_121369.1	0	Lj0g3v0069329.2	0	Lotus japonicus similar to At5g24320: putative protein	NA	0.0388075	3.3266	3.23908	3.27789	0.0336103	0.126475	0.270937	0.788742	0.976825	-5.41		0.0893838	3.3266	3.20696	3.29635	0.0348646	0.116811	0.624039	0.538454	0.794239	-6.0469		0.145501	3.3266	3.15956	3.30506	0.0978353	0.11111	1.01582	0.319786	0.962606	-5.05241		0.00948724	3.3266	3.23908	3.24857	0.0336103	0.125111	0.0662358	0.947736	0.992249	-5.62279
Ljwgs_121613.1_x_at	chr3.LjT21L04.130.r2.m	5e-149	Lj0g3v0061039.1	2e-158	Lotus japonicus hypothetical protein	gag-pol poly	0.119154	6.38932	6.30251	6.42167	0.241861	0.131539	0.885955	0.384381	0.903789	-5.11396		0.673792	6.38932	6.15372	6.82751	0.192217	0.0264018	5.00991	3.98867e-05	0.00565273	2.2427		0.387293	6.38932	6.16891	6.5562	0.0729237	0.276334	2.87967	0.00821467	0.649141	-2.47969		0.171711	6.38932	6.30251	6.47423	0.241861	0.196711	1.27674	0.213837	0.783167	-4.91121
Ljwgs_121649.1_at	LjSGA_121649.1	3e-99	Lj6g3v2270980.1	1e-98	Lotus japonicus similar to At1g20870: unknown protein	NA	-0.299033	3.77326	3.98614	3.68711	0.377761	0.0402981	-1.60428	0.121656	0.77642	-4.4121		-1.12031	3.77326	4.28784	3.16753	0.0108356	0.21386	-6.01031	3.24134e-06	0.00161398	4.57855		-0.223871	3.77326	3.83701	3.61314	0.173771	0.225429	-1.20104	0.241385	0.949187	-4.8845		-0.291628	3.77326	3.98614	3.69451	0.377761	0.122723	-1.56455	0.130703	0.723319	-4.57226
Ljwgs_122485.1_at	LjSGA_122485.1	2e-131	Lj0g3v0210839.1	6e-118	Lotus japonicus similar to At3g15090: zinc-binding dehydrogenase, putative	reticulon-4-interacting 1, mitochondrial	0.143087	5.37992	5.1375	5.28059	0.279958	0.248909	0.902225	0.37585	0.901332	-5.10207		-0.811461	5.37992	6.19168	5.38022	0.14843	0.241573	-5.11662	3.04191e-05	0.00514248	2.49547		-0.116043	5.37992	5.09594	4.9799	0.110579	0.120233	-0.731702	0.471393	0.978454	-5.25979		0.00933832	5.37992	5.1375	5.14684	0.279958	0.285234	0.0588823	0.95353	0.99342	-5.62321
Ljwgs_123702.2_at	LjSGA_123702.2	5e-97	NA	NA	Lotus japonicus similar to CHLI_SOYBN: (P93162) MAGNESIUM-CHELATASE SUBUNIT CHLI PRECUR	NA	-0.0785255	6.5332	6.95042	6.8719	0.0378549	0.414202	-0.388124	0.701326	0.96608	-5.37737		-0.928064	6.5332	6.85491	5.92685	0.133584	0.517063	-4.58709	0.000117135	0.00955649	1.2375		-0.339809	6.5332	6.50535	6.16554	0.133395	0.08447	-1.67956	0.10594	0.899813	-4.34319		-0.35395	6.5332	6.95042	6.59647	0.0378549	0.27036	-1.74945	0.0929156	0.692827	-4.32595
Ljwgs_124404.1.1_s_at	chr2.LjT36E17.90.r2.d	5e-92	Lj2g3v3072960.1	2e-91	Lotus japonicus similar to At1g31300: unknown protein	Transmembrane 56-B	-0.198278	5.62719	5.71982	5.52154	0.261233	0.232205	-1.44761	0.160586	0.80216	-4.59407		-0.626354	5.62719	5.89464	5.26829	0.066949	0.231753	-4.57297	0.000121433	0.00966341	1.20388		-0.383327	5.62719	5.71036	5.32703	0.122435	0.0523014	-2.79865	0.00992742	0.663277	-2.62132		0.0453693	5.62719	5.71982	5.76519	0.261233	0.0123588	0.331238	0.743322	0.960457	-5.57506
Ljwgs_124406.1_at	LjSGA_124406.1	4e-72	Lj0g3v0077369.1	1e-71	Lotus japonicus similar to At1g16690: Unknown protein	enhancer of polycomb homolog 2-like	-0.40083	3.73948	3.8759	3.47507	0.509397	0.280024	-1.52538	0.140158	0.789564	-4.50559		-1.43178	3.73948	4.48956	3.05778	0.187729	0.366081	-5.44872	1.31429e-05	0.00343927	3.27761		-0.0435119	3.73948	3.5771	3.53359	0.219479	0.416632	-0.165587	0.869861	0.997268	-5.47708		-0.0695683	3.73948	3.8759	3.80633	0.509397	0.466832	-0.264746	0.793452	0.970423	-5.59299
Ljwgs_124608.0.1_at	chr1.CM0104.720.r2.a	1e-71	Lj1g3v3904400.1	5e-71	Lotus japonicus similar to At5g13970: unknown protein	NA	0.0136921	3.90477	4.17963	4.19332	0.0860217	0.484543	0.0812816	0.935888	0.994099	-5.43833		-0.812705	3.90477	4.55761	3.74491	0.115883	0.193942	-4.82454	6.39307e-05	0.00717735	1.80252		-0.247808	3.90477	3.77375	3.52594	0.0562243	0.138558	-1.47109	0.154182	0.925507	-4.59695		-0.528551	3.90477	4.17963	3.65108	0.0860217	0.204038	-3.13769	0.00444356	0.446941	-1.96249
Ljwgs_124733.1_at	LjSGA_124733.1	0	Lj3g3v2075890.1	0	Lotus japonicus similar to At2g03210: unknown protein	Galactoside 2-alpha-L-fucosyltransferase	-0.296879	4.11486	3.11928	2.8224	0.154833	0.190637	-1.59398	0.123948	0.777848	-4.4245		-0.913283	4.11486	4.90859	3.99531	0.190173	0.0572959	-4.90355	5.22782e-05	0.00644403	1.99028		-0.189137	4.11486	5.04807	4.85893	0.216061	0.287886	-1.0155	0.319935	0.962626	-5.05268		-0.087348	4.11486	3.11928	3.03193	0.154833	0.171745	-0.468985	0.643288	0.937179	-5.52537
Ljwgs_127000.1_at	LjSGA_127000.1	4e-103	Lj0g3v0169769.1	2e-102	Lotus japonicus similar to Q9M4H5: (Q9M4H5) PUTATIVE RIPENING-RELATED PROTEIN	haloacid dehalogenase-like hydrolase	0.151784	10.1247	9.67526	9.82705	0.20897	0.10191	1.10373	0.280589	0.868226	-4.93855		-0.632031	10.1247	11.1216	10.4895	0.114759	0.107873	-4.59595	0.000114518	0.00946092	1.25858		-0.0371588	10.1247	9.82976	9.7926	0.192616	0.118629	-0.270208	0.789296	0.994454	-5.45736		-0.0457418	10.1247	9.67526	9.62952	0.20897	0.169966	-0.332621	0.742291	0.960258	-5.57465
Ljwgs_127344.1_x_at	NA	NA	NA	NA	Lotus japonicus hypothetical protein	NA	0.385723	3.4735	3.22876	3.61448	0.0876674	0.167739	3.00016	0.00617821	0.558011	-2.29236		0.360192	3.4735	3.26488	3.62508	0.188704	0.16192	2.80158	0.00985992	0.101861	-2.85301		0.0766494	3.4735	3.31793	3.39458	0.0262988	0.00991324	0.59618	0.556604	0.981092	-5.33617		0.306889	3.4735	3.22876	3.53564	0.0876674	0.229607	2.38699	0.0251653	0.578185	-3.33394
Ljwgs_127703.1_at	LjSGA_127703.1	4e-72	Lj0g3v0206449.1	1e-71	Lotus japonicus similar to At3g23980: unknown protein	heavy meromyosin ,	-0.471783	3.24812	3.22617	2.75439	0.122566	0.0990586	-2.7646	0.0107438	0.589337	-2.69586		-1.13652	3.24812	3.72568	2.58916	0.167834	0.317735	-6.65989	6.6788e-07	0.000776278	6.03765		-0.324248	3.24812	3.73723	3.41298	0.0616871	0.32427	-1.90006	0.0694324	0.865032	-4.04775		-0.376963	3.24812	3.22617	2.84921	0.122566	0.145854	-2.20896	0.03691	0.613991	-3.63059
Ljwgs_128076.1_s_at	chr3.CM0091.2000.r2.m	0	Lj3g3v3386830.3	0	Lotus japonicus similar to At1g65430: unknown protein	probable E3 ubiquitin- ligase ARI7 isoform X2	0.186508	3.47732	3.42752	3.61403	0.181889	0.0962493	1.2979	0.206586	0.828194	-4.75372		0.722299	3.47732	3.09181	3.81411	0.187691	0.228342	5.02642	3.82473e-05	0.00557989	2.28185		0.311782	3.47732	3.37902	3.6908	0.126479	0.189957	2.16967	0.0400955	0.825173	-3.65323		0.130192	3.47732	3.42752	3.55771	0.181889	0.263439	0.905995	0.373892	0.860665	-5.25887
Ljwgs_128092.1_at	LjSGA_128092.1	2e-111	Lj1g3v0053660.1	8e-111	Lotus japonicus similar to At5g19330: putative protein	Arm repeat interacting with ABF2	-0.0939825	5.41798	5.44479	5.35081	0.111444	0.105228	-0.740741	0.465994	0.924091	-5.21112		-0.613156	5.41798	5.65508	5.04192	0.129663	0.189977	-4.8327	6.26158e-05	0.00711566	1.82191		-0.187055	5.41798	5.54518	5.35813	0.0141127	0.181804	-1.47431	0.153319	0.925026	-4.59323		-0.0903863	5.41798	5.44479	5.35441	0.111444	0.133137	-0.712396	0.483048	0.89856	-5.39691
Ljwgs_128679.1_at	LjSGA_128679.1	9e-79	Lj3g3v3066900.1	3e-78	Lotus japonicus similar to Q9MAY4: (Q9MAY4) ABC TRANSPORTER HOMOLOG	ABC transporter F family member 1-like	-0.202106	3.73138	3.90019	3.69808	0.219782	0.406296	-0.933159	0.359977	0.896611	-5.07891		-1.36744	3.73138	4.87044	3.503	0.401861	0.184596	-6.31372	1.54083e-06	0.00129411	5.26685		0.0857714	3.73138	3.22482	3.31059	0.11091	0.22822	0.396022	0.695567	0.991714	-5.42122		-0.273262	3.73138	3.90019	3.62692	0.219782	0.188927	-1.2617	0.21911	0.785316	-4.92733
Ljwgs_129099.1_at	LjSGA_129099.1	7e-132	Lj5g3v1340870.1	2e-128	Lotus japonicus similar to At2g20410: unknown protein	ASCH domain	-0.310618	3.69612	3.98985	3.67923	0.149527	0.363689	-1.62234	0.117718	0.773073	-4.39019		-0.966055	3.69612	4.20366	3.23761	0.17813	0.324584	-5.04565	3.64245e-05	0.00541382	2.32741		-0.245928	3.69612	3.66436	3.41844	0.129629	0.152532	-1.28446	0.211168	0.940836	-4.8009		-0.212729	3.69612	3.98985	3.77712	0.149527	0.170879	-1.11107	0.277481	0.819649	-5.07959
Ljwgs_130012.1_at	LjSGA_130012.1	0	Lj1g3v2996640.1	0	Lotus japonicus similar to At5g15450: clpB heat shock protein-like	chaperone 3, chloroplastic-like	-0.00974926	4.98439	4.66226	4.65251	0.187286	0.206113	-0.071649	0.943471	0.994533	-5.43895		-0.862827	4.98439	5.86978	5.00695	0.204059	0.260805	-6.34107	1.44165e-06	0.00125826	5.32832		-0.115118	4.98439	4.8293	4.71418	0.0683197	0.0988191	-0.846021	0.405848	0.974342	-5.1839		0.125499	4.98439	4.66226	4.78776	0.187286	0.110895	0.922312	0.365491	0.856808	-5.24583
Ljwgs_131428.1_at	LjSGA_131428.1	0	Lj0g3v0328989.1	0	Lotus japonicus similar to At3g17840: receptor kinase, putative	probable inactive receptor kinase At1g48480	-0.0445808	5.93735	5.91211	5.86753	0.316776	0.22108	-0.221372	0.826664	0.981039	-5.42034		-1.09644	5.93735	5.9365	4.84006	0.117635	0.566281	-5.44454	1.32818e-05	0.00345537	3.26782		-0.493229	5.93735	6.8475	6.35428	0.0565735	0.119989	-2.4492	0.0219482	0.758901	-3.21134		-0.138243	5.93735	5.91211	5.77386	0.316776	0.227439	-0.686464	0.49896	0.901439	-5.41303
Ljwgs_131678.1_at	chr5.CM0186.400.r2.d	4e-63	Lj5g3v1355040.1	7e-91	Lotus japonicus similar to At3g04500: unknown protein	RNA-binding 42	0.248422	3.03603	3.10573	3.35415	0.365498	0.252133	1.40101	0.173933	0.808332	-4.6453		-1.10632	3.03603	3.7627	2.65638	0.270612	0.215784	-6.23926	1.84763e-06	0.00131325	5.099		-0.252856	3.03603	2.90078	2.64792	0.0405417	0.100711	-1.42602	0.166665	0.926011	-4.64828		-0.212562	3.03603	3.10573	2.89317	0.365498	0.153584	-1.19878	0.242249	0.801359	-4.99299
Ljwgs_131807.1_at	chr4.CM0126.2650.r2.m	7e-173	Lj4g3v1335330.1	2e-172	Lotus japonicus similar to At1g12640: unknown protein	lysophospholipid acyltransferase 1	-0.0792133	6.18186	6.0537	5.97449	0.144921	0.409219	-0.297712	0.768469	0.974998	-5.40356		-1.21613	6.18186	6.74576	5.52963	0.1064	0.864525	-4.57068	0.000122146	0.00970586	1.19842		-0.26137	6.18186	6.6184	6.35703	0.144676	0.0781846	-0.982323	0.335683	0.964307	-5.08009		-0.424281	6.18186	6.0537	5.62942	0.144921	0.282342	-1.5946	0.123809	0.715936	-4.53367
Ljwgs_132387.1_at	chr1.CM0017.290.r2.m	2e-26	Lj1g3v3328880.1	7e-26	Lotus japonicus similar to At5g16070: TCP-1 chaperonin-like protein	T-complex 1 subunit zeta	-0.0865914	6.03938	6.03201	5.94542	0.238116	0.213445	-0.302745	0.764677	0.974754	-5.40228		-1.3276	6.03938	6.20652	4.87892	0.0329207	1.01202	-4.64161	0.000101925	0.00901218	1.36727		-0.280565	6.03938	6.78573	6.50516	0.0658503	0.0884306	-0.980926	0.336357	0.964307	-5.08122		-0.441801	6.03938	6.03201	5.59021	0.238116	0.275078	-1.54465	0.135439	0.725963	-4.59749
Ljwgs_133079.1_at	NA	NA	Lj0g3v0200839.1	4e-58	Lotus japonicus similar to At3g04810: kinase like protein	serine threonine- kinase Nek2-like	0.0672848	2.81234	2.77877	2.84606	0.0128546	0.134395	0.462876	0.647598	0.959098	-5.35059		-0.675195	2.81234	3.17034	2.49515	0.102426	0.266193	-4.64491	0.00010107	0.00896588	1.37513		-0.113206	2.81234	2.71859	2.60538	0.118763	0.145702	-0.778787	0.443671	0.974783	-5.22979		0.0304634	2.81234	2.77877	2.80923	0.0128546	0.216796	0.209569	0.835762	0.977109	-5.60485
Ljwgs_134651.1_at	chr4.CM0004.1130.r2.m	1e-63	Lj0g3v0003689.1	5e-47	Lotus japonicus similar to Q9AS30: (Q9AS30) P0416G11.14 PROTEIN	NA	-0.00767668	2.89405	2.75623	2.74855	0.12408	0.114964	-0.0694107	0.945234	0.994533	-5.43909		0.492515	2.89405	2.77829	3.27081	0.112221	0.192577	4.45321	0.00016483	0.0113768	0.918884		0.378028	2.89405	2.87854	3.25657	0.0307463	0.128983	3.41805	0.00224195	0.49204	-1.50613		-0.0898832	2.89405	2.75623	2.66634	0.12408	0.159734	-0.812703	0.42433	0.880233	-5.32927
Ljwgs_134727.1_at	LjSGA_134727.1	2e-102	Lj0g3v0257439.2	6e-102	Lotus japonicus similar to At3g58670: unknown protein	plant cysteine oxidase 4-like	-0.263962	3.1305	3.03031	2.76635	0.158187	0.260415	-1.49661	0.147453	0.793628	-4.53875		-0.875679	3.1305	3.71991	2.84423	0.177601	0.439651	-4.96492	4.47202e-05	0.00601407	2.13598		0.0930663	3.1305	3.16839	3.26145	0.0771024	0.158618	0.527667	0.602546	0.983638	-5.36905		-0.0606599	3.1305	3.03031	2.96965	0.158187	0.187657	-0.343929	0.733877	0.958794	-5.57119
Ljwgs_136788.1_s_at	chr3.CM0164.330.r2.d	1e-109	Lj3g3v2989280.2	4e-109	Lotus japonicus similar to At5g22350: unknown protein	mitochondrial fission ELM1-like	-0.000953403	5.67065	5.42473	5.42377	0.21434	0.291824	-0.004697	0.996291	0.999573	-5.44112		-0.991776	5.67065	6.14695	5.15518	0.150104	0.522851	-4.88605	5.46605e-05	0.00655841	1.9487		-0.462028	5.67065	6.11552	5.65349	0.12593	0.320242	-2.27621	0.0319865	0.80245	-3.48841		-0.337468	5.67065	5.42473	5.08726	0.21434	0.232381	-1.66256	0.109331	0.703764	-4.44433
Ljwgs_137062.1_x_at	LjT17E11.70.r2.m	1e-176	Lj3g3v0755590.1	0	Lotus japonicus similar to O64406: (O64406) ENVELOPE-LIKE PROTEIN (FRAGMENT)	NA	0.145366	4.52851	4.46192	4.60729	0.209686	0.184658	1.10324	0.280798	0.868575	-4.93899		0.543519	4.52851	4.08667	4.63019	0.106859	0.111618	4.12499	0.00038025	0.01719	0.140087		0.322414	4.52851	4.35294	4.67535	0.0521997	0.0740696	2.44693	0.0220584	0.759057	-3.21504		0.152332	4.52851	4.46192	4.61425	0.209686	0.151007	1.15611	0.25895	0.810536	-5.03584
Ljwgs_137222.1_at	LjSGA_137222.1	2e-69	Lj0g3v0195569.1	2e-49	Lotus japonicus similar to At5g54570: beta-glucosidase	beta-glucosidase 41	-0.335226	3.11308	3.25368	2.91845	0.791811	0.0461799	-1.1518	0.26068	0.862753	-4.89521		-1.69399	3.11308	4.70752	3.01353	0.374279	0.276147	-5.82039	5.18757e-06	0.0022297	4.14218		-0.106727	3.11308	2.51849	2.41176	0.188663	0.189238	-0.366704	0.717034	0.993813	-5.43085		-0.329606	3.11308	3.25368	2.92407	0.791811	0.300857	-1.13249	0.268548	0.814787	-5.05897
Ljwgs_137333.1.1_at	LjSGA_137333.1.1	3e-41	Lj0g3v0115609.1	1e-40	Lotus japonicus similar to At5g52450: unknown protein	MATE efflux family	0.0692974	6.11335	5.08441	5.15371	0.224996	0.568812	0.209643	0.835705	0.982532	-5.42248		-1.74321	6.11335	7.34035	5.59714	0.143728	0.85074	-5.27369	2.04367e-05	0.00420491	2.86632		-0.0272089	6.11335	6.7504	6.72319	0.168322	0.0983025	-0.0823144	0.935075	0.997953	-5.48602		-0.470174	6.11335	5.08441	4.61423	0.224996	0.689012	-1.4224	0.167701	0.750092	-4.74674
Ljwgs_137647.1_at	LjSGA_137647.1	0	Lj1g3v4518310.1	0	Lotus japonicus similar to At5g43960: unknown protein	G3BP isoform X2	-0.0776692	6.01276	5.72043	5.64276	0.171442	0.292587	-0.488878	0.629339	0.957327	-5.34019		-0.732172	6.01276	6.1774	5.44522	0.0297974	0.198704	-4.60856	0.000110892	0.00933236	1.2886		-0.171126	6.01276	6.64927	6.47814	0.0877437	0.14553	-1.07713	0.292068	0.959312	-4.99959		-0.145614	6.01276	5.72043	5.57481	0.171442	0.105645	-0.916548	0.368444	0.857938	-5.25046
Ljwgs_137800.1_s_at	chr3.CM0226.210.r2.m	6e-107	Lj3g3v2247050.1	2e-106	Lotus japonicus similar to At1g80350: CAD ATPase (AAA1)	katanin p60 ATPase-containing subunit A1	-0.168174	4.14539	4.18819	4.02002	0.0808469	0.107524	-1.15963	0.257539	0.860726	-4.88801		-0.670666	4.14539	4.38853	3.71786	0.102783	0.37182	-4.62451	0.00010647	0.00911619	1.32656		-0.383698	4.14539	4.26332	3.87962	0.127671	0.214001	-2.64575	0.0141168	0.702619	-2.88395		0.0102869	4.14539	4.18819	4.19848	0.0808469	0.186547	0.070932	0.944036	0.992131	-5.6225
Ljwgs_138190.1_s_at	chr5.LjT15N12.30.r2.m	4e-129	Lj5g3v1073870.1	2e-128	Lotus japonicus similar to At3g54670: structural maintenance of chromosomes (SMC) - like protein	NA	-0.476973	8.17844	8.32301	7.84603	0.155569	0.148278	-4.58232	0.000118572	0.393185	0.558509		0.426324	8.17844	7.9791	8.40543	0.024237	0.0714187	4.09573	0.000409582	0.0180077	0.070949		0.487483	8.17844	7.78854	8.27602	0.157927	0.0775453	4.68328	9.16461e-05	0.19074	0.856923		0.221443	8.17844	8.32301	8.54445	0.155569	0.139756	2.12742	0.0437945	0.625296	-3.76179
Ljwgs_138202.1_at	LjSGA_138202.1	3e-171	Lj0g3v0131569.1	3e-161	Lotus japonicus similar to At5g40540: protein kinase - like protein	serine threonine- kinase HT1	-0.263696	4.77614	5.08496	4.82126	0.196703	0.133226	-1.75413	0.0920952	0.746461	-4.22473		-0.693621	4.77614	5.05315	4.35953	0.156466	0.382402	-4.61401	0.000109361	0.00923218	1.30157		-0.176492	4.77614	4.64519	4.4687	0.110718	0.125196	-1.17403	0.251832	0.952748	-4.91052		-0.0758889	4.77614	5.08496	5.00907	0.196703	0.190908	-0.504818	0.618263	0.930698	-5.50969
Ljwgs_138351.1_at	chr1.CM0012.420.r2.a	3e-141	Lj1g3v4578790.1	1e-140	Lotus japonicus similar to At5g02770: putative protein	MODIFIER OF SNC1 11-like isoform X1	0.0306008	5.89662	5.89077	5.92137	0.209778	0.402757	0.140716	0.889262	0.988754	-5.43273		-1.02824	5.89662	6.3878	5.35956	0.0694087	0.621573	-4.72831	8.17042e-05	0.00793114	1.57361		-0.245219	5.89662	6.23904	5.99382	0.122529	0.0774423	-1.12763	0.270559	0.955423	-4.95402		-0.762864	5.89662	5.89077	5.12791	0.209778	0.178909	-3.50799	0.00179487	0.36084	-1.2381
Ljwgs_139391.1.1_at	chr5.CM2384.90.r2.a	7e-178	Lj5g3v1176810.1	3e-177	Lotus japonicus similar to At3g23430: PHO1 protein (PHO1)	phosphate transporter PHO1	-0.628869	6.09502	6.09257	5.46371	0.05544	0.476812	-2.71843	0.0119521	0.592245	-2.77342		-1.2657	6.09502	7.1441	5.8784	0.167726	0.503032	-5.47127	1.24182e-05	0.00334771	3.33042		-0.367519	6.09502	6.07917	5.71165	0.0801844	0.219273	-1.58869	0.125142	0.908723	-4.45701		-0.618713	6.09502	6.09257	5.47386	0.05544	0.36619	-2.67453	0.0132191	0.529638	-2.82877
Ljwgs_139885.1_at	LjSGA_139885.1	0	Lj0g3v0138089.1	0	Lotus japonicus similar to At3g42670: putative protein	chromatin remodeling complex subunit	0.183747	2.90108	2.7782	2.96195	0.194288	0.197076	1.60692	0.121072	0.776073	-4.40891		0.266394	2.90108	2.71863	2.98503	0.157759	0.088708	2.32969	0.0285063	0.185963	-3.796		-0.208062	2.90108	2.93151	2.72344	0.0169713	0.0987455	-1.81956	0.0812493	0.879329	-4.15864		0.156261	2.90108	2.7782	2.93446	0.194288	0.127782	1.36655	0.184359	0.763059	-4.81157
Ljwgs_140014.1_s_at	chr4.CM0042.2200.r2.m	2e-86	Lj2g3v0676900.1	6e-86	Lotus japonicus similar to At1g18190: hypothetical protein	Golgin candidate 2, isoform 1	0.00380848	4.67015	4.71933	4.72314	0.546854	0.195604	0.0171782	0.986436	0.998523	-5.44101		-1.12824	4.67015	5.21132	4.08309	0.140638	0.507663	-5.08894	3.26329e-05	0.00527227	2.42994		-0.647849	4.67015	4.90484	4.25699	0.0739166	0.278808	-2.92214	0.00743317	0.639785	-2.40485		-0.250199	4.67015	4.71933	4.46913	0.546854	0.257411	-1.12853	0.270187	0.81643	-5.06282
Ljwgs_140609.1_at	LjSGA_140609.1	4e-56	Lj4g3v0216620.1	1e-55	Lotus japonicus similar to P93320: (P93320) CDC2 KINASE HOMOLOGUE, CDC2MSC	cyclin-dependent kinase C-2-like	-0.48661	4.53905	4.8104	4.32379	0.16438	0.12945	-2.7239	0.0118025	0.59191	-2.76425		-0.941424	4.53905	5.04156	4.10014	0.214187	0.274103	-5.26982	2.06374e-05	0.00421416	2.85721		-0.207047	4.53905	4.59206	4.38501	0.0804876	0.232	-1.15899	0.257796	0.953642	-4.92479		-0.292419	4.53905	4.8104	4.51799	0.16438	0.14394	-1.63688	0.114626	0.707108	-4.47843
Ljwgs_141303.1_s_at	chr3.CM0292.500.r2.m	7e-178	Lj3g3v2027430.1	3e-177	Lotus japonicus similar to Q9MB42: (Q9MB42) BETA-AMYRIN SYNTHASE	beta-amyrin synthase	-0.319308	4.73845	3.78855	3.46924	0.0646854	0.68099	-1.17786	0.250331	0.85561	-4.87105		-1.4528	4.73845	4.88712	3.43432	0.460043	0.044984	-5.35909	1.64722e-05	0.00387549	3.06729		-0.414359	4.73845	6.84583	6.43147	0.246124	0.349992	-1.52849	0.139388	0.914817	-4.52971		-0.542311	4.73845	3.78855	3.24624	0.0646854	0.18261	-2.00047	0.0568161	0.647482	-3.95967
Ljwgs_141800.1_at	LjSGA_141800.1	0	Lj0g3v0274219.1	0	Lotus japonicus similar to At1g62870: unknown protein	, isoform 1	-0.26834	4.39768	3.97299	3.70465	0.465645	0.12461	-1.40183	0.173693	0.808332	-4.64442		-0.876962	4.39768	4.82555	3.94859	0.117185	0.267638	-4.5813	0.000118879	0.00957491	1.22371		-0.32723	4.39768	5.26791	4.94068	0.038973	0.0887138	-1.70947	0.100188	0.898988	-4.30467		-0.301164	4.39768	3.97299	3.67183	0.465645	0.447667	-1.5733	0.128664	0.72145	-4.56108
Ljwgs_142444.1_at	LjSGA_142444.1	0	Lj3g3v1507220.1	0	Lotus japonicus similar to At2g42700: unknown protein	Sec1 family domain-containing 2	0.184538	3.75654	3.62801	3.81255	0.0759764	0.107977	1.5749	0.128294	0.780305	-4.44734		0.293166	3.75654	3.59899	3.89216	0.109205	0.237981	2.50195	0.0195224	0.150173	-3.46303		0.174011	3.75654	3.55164	3.72565	0.0634942	0.102242	1.48506	0.150469	0.923081	-4.58077		0.171284	3.75654	3.62801	3.79929	0.0759764	0.243797	1.46178	0.156695	0.741953	-4.69975
Ljwgs_142952.1_at	LjSGA_142952.1	3e-57	NA	NA	Lotus japonicus similar to ALU2_HUMAN: (P39189) ALU SUBFAMILY SB SEQUENCE CONTAMINATION	NA	0.380123	6.41769	6.27332	6.65344	0.193625	0.0997681	3.25281	0.00336152	0.511628	-1.84794		0.59658	6.41769	6.26949	6.86607	0.0593881	0.153892	5.10508	3.13231e-05	0.00521534	2.46815		0.375924	6.41769	6.1278	6.50372	0.182239	0.0540098	3.21688	0.00366854	0.551134	-1.87539		0.118415	6.41769	6.27332	6.39173	0.193625	0.104908	1.0133	0.320963	0.841664	-5.16919
Ljwgs_144107.1_at	chr3.CM0279.370.r2.m	1e-55	Lj3g3v2927390.1	5e-134	Lotus japonicus similar to At3g44110: dnaJ protein homolog atj3	dnaJ homolog	0.0111834	6.89794	7.31248	7.32366	0.164072	0.737519	0.0369803	0.970805	0.997448	-5.44055		-1.3859	6.89794	7.68365	6.29776	0.079819	0.714177	-4.58275	0.000118439	0.00957491	1.22717		-0.514735	6.89794	6.87356	6.35883	0.0632462	0.19138	-1.70208	0.101584	0.898988	-4.31424		-0.658101	6.89794	7.31248	6.65438	0.164072	0.371359	-2.17615	0.0395535	0.616797	-3.68376
Ljwgs_144335.1_at	NA	NA	Lj3g3v2576610.1	4e-140	orf240b -mitochondrial genome-	NA	0.0179237	3.31936	3.29192	3.30984	0.0530241	0.00963819	0.167489	0.86838	0.986458	-5.42922		0.591901	3.31936	3.06644	3.65834	0.0791986	0.132153	5.53107	1.0686e-05	0.00323046	3.47027		-0.00477865	3.31936	3.23089	3.22611	0.225476	0.10828	-0.0446545	0.96475	0.997953	-5.4881		-0.0746819	3.31936	3.29192	3.21723	0.0530241	0.0577546	-0.697871	0.491924	0.899601	-5.40601
Ljwgs_144528.1_s_at	chr4.CM0004.180.r2.m	0	Lj4g3v2951130.1	0	Lotus japonicus similar to At5g18580: FASS (fs) tonneau 2 (TON2)	probable serine threonine- phosphatase 2A regulatory subunit B subunit TON2	-0.301681	5.75706	5.89941	5.59773	0.157375	0.204218	-2.19238	0.0382253	0.669857	-3.61129		-0.828018	5.75706	6.11276	5.28474	0.046162	0.250924	-6.01739	3.18527e-06	0.00161398	4.59472		-0.423156	5.75706	5.91924	5.49608	0.0518229	0.0919446	-3.07517	0.00516462	0.600396	-2.13195		-0.091402	5.75706	5.89941	5.808	0.157375	0.209831	-0.664238	0.512832	0.905402	-5.42638
Ljwgs_144807.1.1_x_at	LjSGA_144807.1.1	8e-31	NA	NA	Lotus japonicus similar to ALU8_HUMAN: (P39195) ALU SUBFAMILY SX SEQUENCE CONTAMINATION	NA	-0.00503392	4.15943	4.22698	4.22195	0.188909	0.396815	-0.0320345	0.974708	0.997646	-5.4407		0.387324	4.15943	3.94293	4.33026	0.109929	0.0557468	2.46482	0.0212021	0.157536	-3.53598		0.353094	4.15943	3.62647	3.97957	0.221136	0.172544	2.24699	0.0340473	0.808868	-3.53407		0.165959	4.15943	4.22698	4.39294	0.188909	0.224479	1.05612	0.301368	0.831911	-5.13086
Ljwgs_145244.1_s_at	chr2.CM0021.750.r2.m	5e-128	Lj2g3v1985320.1	2e-127	Lotus japonicus similar to At4g18010: putative inositol polyphosphate 5-phosphatase At5P2	NA	-0.0744844	6.50977	7.5029	7.42842	0.464715	0.462833	-0.316881	0.754058	0.973141	-5.39858		-1.13949	6.50977	7.46401	6.32452	0.197344	0.535726	-4.84776	6.02584e-05	0.00695259	1.85772		-0.331677	6.50977	5.09447	4.76279	0.0295518	0.145512	-1.41106	0.170983	0.928869	-4.66503		-0.252229	6.50977	7.5029	7.25067	0.464715	0.222122	-1.07306	0.293851	0.827623	-5.1153
Ljwgs_145493.1_at	chr1.CM1911.200.r2.m	0	Lj1g3v4082060.1	0	Lotus japonicus similar to At2g40930: ubiquitin-specific protease (UBP5)	ubiquitin carboxyl-terminal hydrolase 5	-0.406919	4.31328	4.61025	4.20333	0.328545	0.22892	-2.11666	0.0447842	0.679126	-3.72357		-0.908565	4.31328	4.72308	3.81451	0.386543	0.29065	-4.72606	8.21746e-05	0.00793114	1.56825		-0.0765581	4.31328	4.26241	4.18585	0.158283	0.172552	-0.39823	0.69396	0.99161	-5.42047		-0.520649	4.31328	4.61025	4.0896	0.328545	0.208719	-2.70825	0.0122354	0.52221	-2.76768
Ljwgs_145785.1_s_at	chr1.CM0122.1470.r2.m	1e-164	Lj1g3v4830490.1	5e-164	Lotus japonicus similar to At3g60030: squamosa promoter binding protein-like 12	squamosa promoter-binding 1	-0.185891	6.71219	6.64794	6.46204	0.136125	0.330154	-1.09276	0.285281	0.870399	-4.94821		-1.02255	6.71219	6.95633	5.93378	0.081938	0.389365	-6.01107	3.23531e-06	0.00161398	4.58027		-0.297637	6.71219	7.21291	6.91527	0.0169644	0.190971	-1.74967	0.0928774	0.893716	-4.25212		-0.322729	6.71219	6.64794	6.32521	0.136125	0.252847	-1.89717	0.0698292	0.666616	-4.11461
Ljwgs_145848.1_at	LjSGA_145848.1	2e-48	NA	NA	Lotus japonicus similar to At3g25470: hemolysin, putative	NA	-0.233625	5.03328	4.92668	4.69305	0.379674	0.373466	-1.1705	0.253225	0.857603	-4.87793		-1.03848	5.03328	5.75193	4.71345	0.217974	0.178651	-5.20294	2.44423e-05	0.00464087	2.69946		-0.21564	5.03328	4.89901	4.68337	0.0906379	0.216584	-1.08039	0.290643	0.959312	-4.99671		0.00637447	5.03328	4.92668	4.93305	0.379674	0.352641	0.0319371	0.974785	0.99656	-5.62432
Ljwgs_146189.1_s_at	NA	NA	Lj3g3v0950890.1	9e-10	Lotus japonicus hypothetical protein	NA	0.243404	5.15478	5.04363	5.28703	0.416402	0.211973	0.92664	0.363284	0.898083	-5.08385		0.88653	5.15478	5.23223	6.11876	0.112007	0.18066	3.37502	0.00249252	0.0482741	-1.60062		0.358406	5.15478	5.23155	5.58996	0.140113	0.264901	1.36445	0.185009	0.933859	-4.71629		-0.405575	5.15478	5.04363	4.63805	0.416402	0.442585	-1.54402	0.135589	0.72602	-4.59827
Ljwgs_147202.1_at	LjSGA_147202.1	1e-119	Lj0g3v0116859.1	4e-119	Lotus japonicus similar to At5g02500: dnaK-type molecular chaperone hsc70.1	NA	-0.246976	5.68752	5.55663	5.30965	0.37111	0.7347	-0.714647	0.48168	0.926391	-5.22685		-1.96833	5.68752	6.39329	4.42496	0.293527	0.602759	-5.69554	7.07968e-06	0.00250394	3.85325		-0.769809	5.68752	6.96387	6.19406	0.108421	0.100042	-2.22751	0.0354877	0.809601	-3.56433		-0.98287	5.68752	5.55663	4.57376	0.37111	0.482965	-2.84402	0.00893055	0.499197	-2.51825
Ljwgs_147310.1_at	chr4.CM0026.290.r2.m	1e-82	Lj4g3v0211250.mrna2	2e-85	Lotus japonicus similar to Q9Y071: (Q9Y071) PUTATIVE TRANSCRIPTION FACTOR	NA	0.439995	9.66352	9.79511	10.2351	1.16173	0.509927	1.27711	0.21371	0.834598	-4.77474		-1.58035	9.66352	10.5542	8.97386	0.0430939	0.366963	-4.58704	0.000117151	0.00955649	1.23737		-0.989245	9.66352	10.2319	9.24262	0.353076	0.154162	-2.87133	0.00837719	0.649175	-2.49435		-0.606728	9.66352	9.79511	9.18839	1.16173	0.317533	-1.76105	0.090891	0.691266	-4.3098
Ljwgs_147893.1_at	chr6.CM0041.440.r2.a	2e-25	Lj6g3v1055550.2	8e-25	Lotus japonicus similar to At3g51980: unknown protein	hsp70 nucleotide exchange factor FES1	-0.115416	5.12532	4.96884	4.85343	0.461459	0.282623	-0.468134	0.643887	0.958532	-5.34853		-1.15041	5.12532	5.65027	4.49986	0.0484379	0.526322	-4.66615	9.57414e-05	0.00865423	1.42566		-0.176644	5.12532	5.55606	5.37942	0.127498	0.308645	-0.716479	0.480569	0.979487	-5.26911		-0.403908	5.12532	4.96884	4.56494	0.461459	0.203507	-1.63828	0.114332	0.706619	-4.47658
Ljwgs_147893.1_s_at	LjSGA_016261.2	1e-23	Lj6g3v1055550.2	4e-23	Lotus japonicus similar to At3g51980: unknown protein	hsp70 nucleotide exchange factor FES1	-0.0108778	4.20923	3.75313	3.74225	0.138913	0.273281	-0.0654023	0.948392	0.994533	-5.43932		-0.917493	4.20923	4.63725	3.71976	0.232715	0.0891769	-5.51639	1.10871e-05	0.00327845	3.43598		-0.226437	4.20923	4.63938	4.41294	0.128959	0.130997	-1.36144	0.185945	0.933859	-4.71955		0.0268964	4.20923	3.75313	3.78003	0.138913	0.3559	0.161714	0.872877	0.981946	-5.61291
Ljwgs_148153.1.1_at	chr2.CM0021.2030.r2.m	0	Lj2g3v2001980.1	0	Lotus japonicus similar to At4g16563: unknown protein	Aspartic ase nepenthesin-1	0.36619	3.32123	3.26971	3.6359	0.266282	0.260272	1.64599	0.112723	0.767977	-4.36121		-1.17536	3.32123	4.13544	2.96008	0.51967	0.389931	-5.28311	1.99555e-05	0.00416932	2.88853		-0.294996	3.32123	3.33279	3.0378	0.157487	0.0319073	-1.32598	0.197255	0.938603	-4.75752		-0.270673	3.32123	3.26971	2.99903	0.266282	0.0841059	-1.21665	0.235498	0.79733	-4.97464
Ljwgs_148165.1_x_at	LjT31N05.150.r2.d	3e-62	Lj4g3v0211250.mrna2	1e-61	Lotus japonicus similar to Q9AVH2: (Q9AVH2) PUTATIVE SENESCENCE-ASSOCIATED PROTEIN (FRA	NA	0.227227	9.36883	9.75262	9.97984	0.744989	0.167085	1.12326	0.27237	0.866178	-4.92114		-1.11368	9.36883	10.0343	8.92063	0.109302	0.100436	-5.50533	1.13993e-05	0.00329319	3.41013		-0.738872	9.36883	9.71142	8.97255	0.0721824	0.118586	-3.65251	0.0012524	0.444265	-1.07038		-0.671226	9.36883	9.75262	9.08139	0.744989	0.164441	-3.31811	0.00286598	0.401363	-1.6122
Ljwgs_149425.1_at	LjSGA_149425.1	2e-153	Lj0g3v0347229.1	2e-29	Lotus japonicus similar to At2g30100: putative unknown protein, leucine-rich repeat	NA	-0.0283161	4.39431	4.40587	4.37755	0.131458	0.25134	-0.159604	0.874521	0.987654	-5.43032		-0.81215	4.39431	4.74134	3.92919	0.0883366	0.477252	-4.57768	0.000119982	0.00963289	1.2151		-0.192908	4.39431	4.60591	4.413	0.0604525	0.0745363	-1.08732	0.287629	0.959299	-4.99054		-0.32707	4.39431	4.40587	4.0788	0.131458	0.206241	-1.84353	0.0775603	0.673872	-4.19277
Ljwgs_150375.1_at	LjSGA_150375.1	0	NA	NA	Lotus japonicus similar to At1g79000: hypothetical protein	NA	-0.180156	2.7059	2.64072	2.46056	0.0357981	0.0538327	-1.7428	0.0940938	0.747576	-4.23933		0.589043	2.7059	2.55631	3.14536	0.0376147	0.125152	5.69829	7.03124e-06	0.00250394	3.85963		0.0950449	2.7059	2.61664	2.71169	0.0318977	0.139112	0.919447	0.366957	0.968156	-5.12975		0.10603	2.7059	2.64072	2.74675	0.0357981	0.254352	1.02571	0.315196	0.838865	-5.15823
Ljwgs_150618.1_x_at	LjSGA_150618.1	2e-70	Lj4g3v0216620.1	7e-70	Lotus japonicus similar to At5g64960: cdc2-like protein kinase	cyclin-dependent kinase C-2-like	-0.133976	2.61946	2.74554	2.61156	0.228133	0.0564046	-0.960284	0.346431	0.893693	-5.05802		-0.874473	2.61946	3.22769	2.35321	0.0162394	0.144496	-6.26788	1.72298e-06	0.00131325	5.16359		-0.331939	2.61946	2.68119	2.34925	0.159913	0.16746	-2.3792	0.025597	0.776606	-3.32478		-0.3548	2.61946	2.74554	2.39074	0.228133	0.108153	-2.54306	0.0178072	0.548686	-3.0634
RNGR00471_at	NA	NA	NA	NA	RNGR00471 TRANSCRIPTIONAL REGULATORY PROTEIN 350974:351639 reverse	NA	0.0370196	2.87378	2.81309	2.85011	0.0516251	0.0906338	0.266239	0.792316	0.976899	-5.41107		0.643852	2.87378	2.57039	3.21424	0.172571	0.069768	4.63048	0.000104862	0.00907923	1.34076		0.0667744	2.87378	2.85021	2.91698	0.255209	0.120488	0.48023	0.635386	0.985688	-5.38953		-0.12315	2.87378	2.81309	2.68994	0.0516251	0.276527	-0.885677	0.384528	0.864621	-5.27481
TC10445_at	NA	NA	Lj0g3v0158799.1	0	not provided	NA	-0.349782	7.25275	6.65041	6.30062	0.108808	0.26847	-2.42912	0.0229423	0.623996	-3.24572		0.427091	7.25275	6.96453	7.39162	0.284798	0.181995	2.966	0.00670044	0.082665	-2.50392		0.481747	7.25275	7.51475	7.9965	0.227906	0.123117	3.34558	0.00267941	0.506961	-1.63974		0.575797	7.25275	6.65041	7.2262	0.108808	0.178298	3.99872	0.000523825	0.270843	-0.255339
TC10467_at	NA	NA	Lj0g3v0355229.1	0	not provided	probable E3 ubiquitin- ligase XERICO	-0.109642	7.4434	8.25969	8.15005	0.4034	0.367941	-0.507669	0.616292	0.955187	-5.33233		0.695973	7.4434	6.4575	7.15347	0.0921395	0.367675	3.22253	0.0036185	0.0594257	-1.94251		-0.17241	7.4434	6.95682	6.78441	0.0521596	0.237773	-0.798302	0.432478	0.974342	-5.21684		-0.00893871	7.4434	8.25969	8.25075	0.4034	0.0797502	-0.0413884	0.967327	0.995573	-5.624
TC11378_at	NA	NA	Lj3g3v0821240.1	0	not provided	probable inactive purple acid phosphatase 16	-0.174639	8.14334	8.81475	8.64011	0.0801429	0.0902963	-1.34458	0.191257	0.816201	-4.70549		0.503081	8.14334	7.81769	8.32078	0.170699	0.158168	3.87332	0.000719212	0.0245235	-0.452205		-0.0074337	8.14334	7.25802	7.25058	0.176082	0.157632	-0.0572336	0.95483	0.997953	-5.48754		0.0415369	8.14334	8.81475	8.85629	0.0801429	0.16437	0.319801	0.75187	0.961688	-5.57843
TC11698_at	NA	NA	Lj1g3v3381350.1	0	not provided	conserved peptide upstream open reading frame 2	-0.0249296	8.67437	8.36692	8.34199	0.0897821	0.554338	-0.120972	0.904715	0.990469	-5.43492		-1.14174	8.67437	10.2631	9.1214	0.136886	0.368961	-5.54031	1.0441e-05	0.00323022	3.49186		-0.199642	8.67437	7.9728	7.77316	0.087812	0.149381	-0.968766	0.342267	0.966048	-5.09105		-0.00638934	8.67437	8.36692	8.36053	0.0897821	0.269801	-0.0310045	0.975521	0.996661	-5.62434
TC12383_at	NA	NA	Lj1g3v2909550.1	5e-90	not provided	NA	0.220216	3.12708	2.9727	3.19291	0.133933	0.132247	1.15743	0.25842	0.861214	-4.89004		-0.954553	3.12708	3.69627	2.74171	0.110631	0.300586	-5.01702	3.91725e-05	0.00565265	2.25956		-0.14556	3.12708	3.31447	3.16891	0.174834	0.119326	-0.765044	0.451659	0.974889	-5.23873		-0.160405	3.12708	2.9727	2.81229	0.133933	0.26301	-0.84307	0.407464	0.873637	-5.30714
TC12687_at	NA	NA	Lj4g3v2604440.1	0	not provided	ocs element-binding factor 1-like	0.162293	8.08695	8.49583	8.65813	0.0628377	0.22021	1.1661	0.254963	0.85885	-4.88201		-0.707793	8.08695	8.61763	7.90984	0.176343	0.148822	-5.0856	3.29103e-05	0.00527227	2.42205		-0.173	8.08695	7.67808	7.50508	0.128046	0.150859	-1.24303	0.225792	0.944923	-4.84302		-0.323639	8.08695	8.49583	8.17219	0.0628377	0.192721	-2.3254	0.0287726	0.593997	-3.43809
TC12863_at	NA	NA	Lj1g3v3980440.1	0	UP|Q8YDK7 (Q8YDK7) Flagellar biosynthetic protein FLIR, partial (5%)	cation calcium exchanger 2-like	0.200569	7.06901	8.45677	8.65734	0.300029	0.127717	1.35771	0.187109	0.815639	-4.69167		0.469503	7.06901	6.38211	6.85162	0.149991	0.0312181	3.17822	0.004029	0.062758	-2.04078		-0.00866664	7.06901	5.68389	5.67522	0.188678	0.049079	-0.0586673	0.9537	0.997953	-5.48747		0.481968	7.06901	8.45677	8.93874	0.300029	0.136023	3.2626	0.00328225	0.409233	-1.72058
TC13130_at	NA	NA	Lj1g3v2809330.1	2e-147	not provided	NA	-0.198053	3.10633	3.1124	2.91434	0.424501	0.356532	-0.61409	0.5449	0.939412	-5.2824		-1.47291	3.10633	4.00554	2.53263	0.83372	0.282864	-4.56694	0.000123314	0.00974147	1.18954		-0.157603	3.10633	3.37831	3.22071	0.423194	0.188144	-0.488669	0.629485	0.985101	-5.38602		-0.694165	3.10633	3.1124	2.41823	0.424501	0.348125	-2.15234	0.0415766	0.618156	-3.72202
TC13662_at	NA	NA	Lj4g3v2436040.1	2e-163	not provided	NA	0.118509	7.51656	7.19505	7.31356	0.523522	0.130406	0.666447	0.511444	0.934176	-5.25448		-0.905732	7.51656	7.42798	6.52225	0.204643	0.193308	-5.09349	3.22581e-05	0.00527227	2.44072		-0.122592	7.51656	8.43758	8.31499	0.0706095	0.0477982	-0.68941	0.497138	0.980219	-5.28523		-0.41051	7.51656	7.19505	6.78454	0.523522	0.25671	-2.30855	0.0298384	0.59511	-3.4663
TC14926_at	NA	NA	Lj3g3v2692990.1	2e-163	not provided	NA	-0.0868126	4.82095	4.7471	4.66029	0.109015	0.188848	-0.792892	0.435563	0.918041	-5.1781		0.187434	4.82095	4.84921	5.03664	0.139226	0.0470751	1.71191	0.0997307	0.359398	-4.85693		0.198201	4.82095	4.50734	4.70554	0.0770565	0.0730622	1.81024	0.0827229	0.880485	-4.17125		0.602933	4.82095	4.7471	5.35004	0.109015	0.083941	5.50682	1.13569e-05	0.0839709	2.73578
TC16825_at	NA	NA	Lj1g3v2975980.1	2e-127	not provided	NA	0.0970508	5.72467	5.95941	6.05646	0.198871	0.290693	0.476848	0.637758	0.958343	-5.34507		-1.06577	5.72467	6.27369	5.20793	0.129438	0.500771	-5.23653	2.245e-05	0.00445154	2.77873		-0.51387	5.72467	5.61102	5.09715	0.103243	0.0450496	-2.52484	0.0185495	0.731315	-3.08682		-0.178825	5.72467	5.95941	5.78059	0.198871	0.176056	-0.878636	0.388259	0.866487	-5.28025
TC17584_at	NA	NA	Lj4g3v0286110.1	4e-111	not provided	NA	0.215117	6.44836	5.84112	6.05624	0.152917	0.517167	0.98715	0.333359	0.889349	-5.03679		0.164708	6.44836	6.64385	6.80855	0.307669	0.226999	0.755826	0.457065	0.742555	-5.95758		-0.00933137	6.44836	6.02371	6.01438	0.0668513	0.0717989	-0.0428207	0.966197	0.997988	-5.48817		0.512417	6.44836	5.84112	6.35354	0.152917	0.256835	2.35143	0.0271937	0.588091	-3.39426
TC18105_at	chr3.LjB21L17.150.r2.a	2e-36	Lj3g3v2040150.1	0	UP|Q93WR8 (Q93WR8) MEK map kinase kinsae, partial (5%)	mitogen-activated kinase kinase 4	0.123062	3.61552	3.83205	3.95511	0.052925	0.164752	0.82538	0.417237	0.914449	-5.15647		-0.895938	3.61552	4.16561	3.26967	0.0520831	0.307528	-6.0091	3.25105e-06	0.00161398	4.57577		-0.234812	3.61552	3.54456	3.30975	0.127011	0.313187	-1.5749	0.128294	0.909161	-4.47386		-0.223921	3.61552	3.83205	3.60813	0.052925	0.0897975	-1.50185	0.146104	0.733958	-4.65087
TC18872_at	NA	NA	Lj2g3v0484920.1	0	not provided	NA	0.168634	5.9356	5.46299	5.63162	0.231607	0.161824	1.05446	0.302113	0.877347	-4.98127		-0.927082	5.9356	6.38318	5.4561	0.141162	0.296119	-5.79695	5.49879e-06	0.0022913	4.08807		-0.538108	5.9356	6.58799	6.04988	0.135525	0.0994985	-3.36474	0.00255627	0.504883	-1.60447		-0.266296	5.9356	5.46299	5.19669	0.231607	0.125787	-1.66512	0.108813	0.703764	-4.4409
TC18978_at	NA	NA	Lj5g3v0659910.1	5e-36	similar to UP|Q8MT17 (Q8MT17) RH51528p, partial (11%)	29 kDa ribonucleo A, chloroplastic	0.28035	6.10668	5.82402	6.10437	0.203117	0.310709	1.28609	0.21061	0.832042	-4.7657		-1.10166	6.10668	6.27358	5.17191	0.109977	0.610199	-5.05381	3.56771e-05	0.00541382	2.34675		-0.250155	6.10668	6.93129	6.68114	0.0347016	0.1324	-1.14757	0.262391	0.953867	-4.93552		-0.420426	6.10668	5.82402	5.40359	0.203117	0.302624	-1.92868	0.065608	0.661662	-4.06795
TC19754_at	NA	NA	Lj0g3v0347569.1	2e-167	not provided	Peptide upstream open reading frame 5	-0.120556	7.32804	7.28309	7.16254	0.127538	0.341205	-0.675	0.506089	0.932853	-5.24971		-1.03174	7.32804	8.12981	7.09807	0.0349944	0.413618	-5.77674	5.78238e-06	0.00236034	4.04136		-0.317219	7.32804	7.40605	7.08883	0.114355	0.0458843	-1.77612	0.0883189	0.889332	-4.21705		-0.333476	7.32804	7.28309	6.94962	0.127538	0.206433	-1.86715	0.0740697	0.672442	-4.15856
TC20026_at	NA	NA	Lj0g3v0264269.1	0	not provided	NA	-0.281187	3.92619	4.22167	3.94048	0.346745	0.223403	-1.40926	0.171508	0.807191	-4.63634		-1.12895	3.92619	4.53021	3.40126	0.0687024	0.503932	-5.65809	7.77397e-06	0.00262957	3.76627		-0.468076	3.92619	4.08994	3.62186	0.172684	0.140087	-2.34592	0.0275213	0.78314	-3.37811		-0.566458	3.92619	4.22167	3.65521	0.346745	0.152792	-2.83899	0.00903624	0.499197	-2.52759
TC20182_at	NA	NA	Lj6g3v0423730.1	5e-179	similar to GB|AAB17401.1|1143067|CFU29766 alpha-L-fucosidase {Canis familiaris;} , partial (11%)	THO complex subunit 4D	0.145768	6.49844	6.66414	6.80991	0.143021	0.27051	0.678466	0.503928	0.932072	-5.24776		-1.09299	6.49844	6.87649	5.78351	0.0373336	0.624382	-5.08721	3.27766e-05	0.00527227	2.42584		-0.371385	6.49844	6.74167	6.37028	0.151741	0.124262	-1.72858	0.0966536	0.897113	-4.2798		-0.382754	6.49844	6.66414	6.28138	0.143021	0.179739	-1.7815	0.087416	0.684734	-4.28116
TC8776_at	NA	NA	Lj2g3v2972750.1	0	not provided	NA	-0.187195	4.51479	4.42367	4.23648	0.430768	0.280379	-1.06851	0.295856	0.874854	-4.96926		-0.802753	4.51479	4.7684	3.96565	0.0313389	0.375942	-4.58214	0.000118624	0.00957491	1.22571		-0.144454	4.51479	4.78802	4.64356	0.0467505	0.133118	-0.82455	0.417699	0.974342	-5.19894		0.0519028	4.51479	4.42367	4.47557	0.430768	0.0653571	0.296263	0.769563	0.965643	-5.58499
TM0379.8_at	LjT31F05.20.r2.a	0	Lj0g3v0024229.1	0	Lotus japonicus similar to At1g78570: Similar to dTDP-D-glucose 4,6-dehydratase	trifunctional UDP-glucose 4,6-dehydratase UDP-4-keto-6-deoxy-D-glucose 3,5-epimerase UDP-4-keto-L-rhamnose-reductase RHM1	-0.0883567	3.64492	2.92023	2.83187	0.151675	0.480884	-0.298267	0.768051	0.97495	-5.40342		-1.73061	3.64492	4.65178	2.92117	0.371005	0.285615	-5.84203	4.91601e-06	0.0021829	4.19211		-0.832987	3.64492	4.73688	3.90389	0.0704537	0.388352	-2.81192	0.00962534	0.657013	-2.59822		-0.320651	3.64492	2.92023	2.59958	0.151675	0.330515	-1.08243	0.289755	0.825681	-5.10661
TM0427.30.1_at	chr6.LjT41B20.250.r2.d	2e-85	Lj2g3v2646170.1	4e-78	Lotus japonicus similar to At3g55580: regulator of chromosome condensation-like protein	ultraviolet-B receptor UVR8-like isoform X2	-0.0908927	2.80447	3.19289	3.102	0.387276	0.349455	-0.387821	0.701547	0.96608	-5.37747		-1.15889	2.80447	3.74151	2.58262	0.269884	0.37989	-4.94477	4.70725e-05	0.00612116	2.08815		-0.269827	2.80447	2.30062	2.03079	0.0867213	0.266726	-1.1513	0.260884	0.953867	-4.93202		-0.278595	2.80447	3.19289	2.9143	0.387276	0.24571	-1.18871	0.246115	0.803118	-5.00322
TM0441.11_at	LjT39H03.130.r2.d	0	Lj0g3v0038379.1	0	Lotus japonicus similar to At1g47710: serpin, putative	serpin family	0.110561	2.48657	2.33658	2.44714	0.123161	0.0280859	0.970373	0.341482	0.89227	-5.05011		0.492844	2.48657	2.22685	2.71969	0.226697	0.112969	4.32562	0.000228206	0.013541	0.61559		-0.0997001	2.48657	2.45256	2.35286	0.182398	0.162881	-0.875052	0.390168	0.97258	-5.16299		0.162912	2.48657	2.33658	2.49949	0.123161	0.0398463	1.42985	0.165574	0.748075	-4.73793
TM0445.16_at	chr4.CM0042.2590.r2.d	0	Lj4g3v3115170.2	0	Lotus japonicus similar to At3g17870: HSC70-interacting protein, putative	TPR repeat-containing thioredoxin TDX	0.0866671	6.65969	6.79785	6.88452	0.101622	0.266829	0.669459	0.509555	0.933782	-5.2528		-0.65374	6.65969	6.92677	6.27303	0.103646	0.125966	-5.04981	3.60416e-05	0.00541382	2.33727		-0.203615	6.65969	6.7178	6.51418	0.121349	0.0502095	-1.57282	0.128774	0.909161	-4.47639		-0.138707	6.65969	6.79785	6.65914	0.101622	0.0392388	-1.07144	0.294565	0.827976	-5.1168
TM0445.24_at	chr4.CM0042.2490.r2.m	0	Lj2g3v0661330.1	0	Lotus japonicus similar to At3g17920: unknown protein	outer arm dynein light chain 1	-0.270629	3.78954	4.11882	3.84819	0.486029	0.374215	-1.26619	0.217528	0.83756	-4.78566		-1.04939	3.78954	4.57636	3.52697	0.161295	0.436339	-4.90977	5.14566e-05	0.00637179	2.00506		-0.0060915	3.78954	3.1912	3.18511	0.0659865	0.0952205	-0.0285002	0.977497	0.998984	-5.48861		-0.265025	3.78954	4.11882	3.85379	0.486029	0.325174	-1.23997	0.226904	0.791751	-4.95034
TM0448.2.1_at	chr3.LjT33C23.20.r2.d	5e-55	Lj3g3v1204530.1	2e-54	Lotus japonicus similar to At1g08370: unknown protein	mRNA-decapping enzyme	0.0186373	6.33271	6.32311	6.34174	0.226536	0.275946	0.0830117	0.934527	0.993999	-5.43821		-1.04558	6.33271	6.75796	5.71238	0.123422	0.514952	-4.6571	9.79759e-05	0.00879232	1.40414		-0.256502	6.33271	6.56769	6.31119	0.120099	0.102154	-1.14248	0.264459	0.955076	-4.94027		-0.285371	6.33271	6.32311	6.03774	0.226536	0.419601	-1.27106	0.215816	0.784404	-4.91731
TM0556.24_at	chr2.CM0021.1700.r2.m	0	Lj2g3v2001390.1	0	Lotus japonicus similar to At4g16700: phosphatidylserine decarboxylase	NA	-0.228953	3.82565	3.97696	3.74801	0.0405525	0.114104	-1.34952	0.18969	0.816041	-4.70031		-0.937395	3.82565	4.15465	3.21725	0.389313	0.0260243	-5.52529	1.08421e-05	0.00324897	3.45678		-0.247695	3.82565	4.11583	3.86813	0.139984	0.18263	-1.45999	0.157183	0.925612	-4.60971		-0.355398	3.82565	3.97696	3.62156	0.0405525	0.301628	-2.09482	0.0468545	0.629606	-3.81336
TM0561.11_at	chr4.LjT30N04.210.r2.d	0	Lj4g3v1313780.1	0	Lotus japonicus similar to At4g22740: unknown protein	NA	0.113956	8.26357	8.23461	8.34856	0.0163231	0.260511	0.840715	0.408757	0.912281	-5.14597		-0.650372	8.26357	8.75004	8.09967	0.0973126	0.269245	-4.79814	6.83802e-05	0.00734302	1.73973		-0.23208	8.26357	8.20241	7.97033	0.0716824	0.120079	-1.71217	0.0996814	0.898988	-4.30117		-0.0649674	8.26357	8.23461	8.16964	0.0163231	0.153706	-0.479298	0.636039	0.935907	-5.52097
TM0561.23_at	chr4.LjT30N04.140.r2.d	6e-76	Lj6g3v1916020.1	3e-73	Lotus japonicus similar to At4g03020: putative WD-repeat protein	LEC14B homolog	-0.248598	3.6462	3.86127	3.61267	0.497324	0.292698	-1.34767	0.190274	0.816041	-4.70225		-1.01038	3.6462	4.39211	3.38173	0.220429	0.1005	-5.47737	1.22291e-05	0.00334771	3.34471		-0.0947981	3.6462	3.26747	3.17267	0.13782	0.0406625	-0.51391	0.611986	0.98486	-5.37518		-0.141482	3.6462	3.86127	3.71979	0.497324	0.295347	-0.766989	0.450523	0.887979	-5.36114
TM0572.2_at	LjT13J03.30.r2.d	0	Lj0g3v0015409.1	0	Lotus japonicus similar to At4g14570: acylamino acid-releasing enzyme (aare)	acylamino-acid-releasing enzyme ,	0.0261973	3.91998	3.82383	3.85003	0.212965	0.566891	0.089791	0.929194	0.993214	-5.43771		-1.40603	3.91998	4.88683	3.4808	0.0580724	0.431468	-4.81915	6.48148e-05	0.00724653	1.7897		0.22213	3.91998	3.61236	3.83449	0.0995833	0.120022	0.761349	0.453821	0.975734	-5.24111		-0.18368	3.91998	3.82383	3.64015	0.212965	0.396009	-0.629562	0.534894	0.910845	-5.44637
TM0578.15_at	chr1.CM0578.310.r2.d	4e-103	Lj0g3v0262109.1	2e-102	Lotus japonicus similar to At1g32790: RNA-binding protein, putative	polyadenylate-binding -interacting 12-like	-0.227042	3.68257	3.91472	3.68768	0.0772689	0.0907372	-1.60005	0.122592	0.777456	-4.4172		-0.881021	3.68257	4.53845	3.65743	0.0721707	0.122318	-6.2089	1.99001e-06	0.00131325	5.03033		-0.0915633	3.68257	3.44361	3.35204	0.165451	0.169734	-0.645282	0.52483	0.980219	-5.31022		-0.417221	3.68257	3.91472	3.4975	0.0772689	0.238755	-2.94032	0.00712061	0.48754	-2.33827
TM0615.5_at	chr2.CM0608.660.r2.d	0	Lj2g3v1280010.1	0	Lotus japonicus similar to At2g02950: phytochrome kinase substrate 1 (PKS1)	NA	0.117449	4.54733	4.89703	5.01448	0.103413	0.38919	0.781045	0.442367	0.919624	-5.18579		0.759501	4.54733	3.92369	4.68319	0.201048	0.171352	5.05073	3.59574e-05	0.00541382	2.33945		-0.00430204	4.54733	4.29644	4.29214	0.125627	0.215812	-0.0286089	0.977412	0.998984	-5.48861		0.0217825	4.54733	4.89703	4.91882	0.103413	0.00802815	0.144855	0.886028	0.984591	-5.61525
TM0631.14.4_s_at	chr1.CM1826.230.r2.m	1e-58	Lj1g3v0414770.1	2e-86	Lotus japonicus hypothetical protein	retrotransposon , , unclassified	0.0744781	4.01915	3.85056	3.92504	0.117423	0.0771313	0.492058	0.627123	0.957327	-5.33888		0.798579	4.01915	3.69391	4.49249	0.238748	0.35085	5.27601	2.03171e-05	0.00419626	2.87179		0.393678	4.01915	3.78333	4.17701	0.189632	0.19216	2.60093	0.0156295	0.712777	-2.95967		0.093699	4.01915	3.85056	3.94426	0.117423	0.156438	0.619045	0.541684	0.912508	-5.45223
TM0639.10.1_at	NA	NA	Lj0g3v0306399.1	2e-69	Lotus japonicus similar to At2g20360: putative NADH-ubiquinone oxireductase	NADH dehydrogenase [ubiquinone] 1 alpha subcomplex subunit 9, mitochondrial	0.233233	6.56008	6.86297	7.09621	0.132501	0.588776	0.829047	0.415199	0.913455	-5.15397		-1.35206	6.56008	7.28555	5.93349	0.107036	0.704488	-4.80603	6.70195e-05	0.00729494	1.75849		-0.501714	6.56008	6.7523	6.25059	0.21313	0.0810977	-1.78339	0.0871001	0.885715	-4.20735		-0.61462	6.56008	6.86297	6.24835	0.132501	0.243962	-2.18472	0.0388468	0.615445	-3.66992
TM0674.3_at	NA	NA	Lj6g3v1995910.1	1e-176	Lotus japonicus similar to At1g28580: lipase like protein	GDSL-like lipase acylhydrolase	-0.344676	6.19291	6.25828	5.9136	0.129373	0.124765	-1.90912	0.0682012	0.718849	-4.01829		-0.953175	6.19291	7.13916	6.18598	0.321698	0.311556	-5.27952	2.01374e-05	0.00417509	2.88007		-0.162508	6.19291	5.90376	5.74125	0.137561	0.19432	-0.900112	0.376951	0.970822	-5.14441		-0.5341	6.19291	6.25828	5.72418	0.129373	0.348022	-2.95831	0.0068237	0.485208	-2.30438
TM0684.26_at	chr1.CM0393.130.r2.d	0	Lj1g3v2838190.1	2e-100	Lotus japonicus similar to At5g17440: unknown protein	NA	-0.153025	4.92327	5.00676	4.85374	0.113455	0.359044	-0.913838	0.369838	0.89943	-5.09346		-0.889008	4.92327	5.40213	4.51312	0.125691	0.348694	-5.30898	1.86929e-05	0.00403386	2.94944		-0.474424	4.92327	5.25184	4.77741	0.0765427	0.0308157	-2.83317	0.00915999	0.654489	-2.56117		-0.539943	4.92327	5.00676	4.46682	0.113455	0.194411	-3.22444	0.00360175	0.417897	-1.79478
TM0684.37_at	NA	NA	Lj1g3v2838190.1	1e-114	Lotus japonicus similar to At3g03340: unknown protein	NA	-0.193899	4.92703	4.99502	4.80112	0.250128	0.0839742	-1.29689	0.206926	0.828681	-4.75475		-0.793181	4.92703	5.2762	4.48301	0.0118291	0.366017	-5.30518	1.88736e-05	0.00403386	2.94048		-0.109294	4.92703	5.11702	5.00772	0.271101	0.0480719	-0.731008	0.471809	0.978454	-5.26022		-0.382079	4.92703	4.99502	4.61294	0.250128	0.13513	-2.55553	0.0173155	0.543682	-3.0414
TM0685.38.1_x_at	chr1.LjT04N09.20.r2.d	1e-67	Lj1g3v3329190.1	4e-67	Lotus japonicus similar to At4g13970: hypothetical protein	NA	0.0537116	2.88802	2.78829	2.842	0.0662814	0.100087	0.45297	0.654615	0.959967	-5.3544		-0.200077	2.88802	2.89778	2.69771	0.0723309	0.188642	-1.68732	0.104421	0.368041	-4.89419		-0.0387236	2.88802	2.80642	2.7677	0.0576405	0.166734	-0.326571	0.746807	0.994454	-5.44284		0.153818	2.88802	2.78829	2.94211	0.0662814	0.111422	1.2972	0.20682	0.777224	-4.88901
TM0721.12_at	chr6.CM0367.650.r2.d	0	Lj6g3v1787870.1	0	Lotus japonicus similar to At3g20300: unknown protein	extracellular ligand-gated ion channel	-0.0569621	5.57728	5.80898	5.75201	0.216836	0.306216	-0.29014	0.774187	0.975038	-5.40545		-1.2316	5.57728	6.42936	5.19776	0.0557888	0.442247	-6.27321	1.70068e-06	0.00131325	5.17563		-0.27268	5.57728	5.37116	5.09848	0.155555	0.182551	-1.38891	0.17754	0.929942	-4.68957		-0.365765	5.57728	5.80898	5.44321	0.216836	0.349988	-1.86304	0.0746663	0.672442	-4.16452
TM0725.10_at	LjT13N04.50.r2.d	4e-124	Lj1g3v0838120.1	9e-106	Lotus japonicus similar to At1g44170: puative aldehyde dehydrogenase	Aldehyde dehydrogenase family 3 member H1	-0.0387127	3.11488	3.59781	3.55909	0.439358	0.536714	-0.159975	0.874232	0.987654	-5.43027		-1.8618	3.11488	4.69786	2.83606	0.517774	0.288498	-7.69362	6.00793e-08	0.000315872	8.23636		-0.109263	3.11488	2.19201	2.08275	0.142106	0.115042	-0.451514	0.655649	0.987908	-5.401		-0.489156	3.11488	3.59781	3.10865	0.439358	0.271387	-2.02137	0.0544607	0.644041	-3.92765
TM0725.14_at	LjT13N04.80.r2.d	0	Lj0g3v0015969.1	0	Lotus japonicus similar to At1g44170: puative aldehyde dehydrogenase	NAD-dependent aldehyde dehydrogenase family	0.120614	6.32038	6.63181	6.75243	0.187521	0.333029	0.649827	0.521939	0.936339	-5.26358		-0.932545	6.32038	7.52781	6.59527	0.300911	0.262289	-5.02422	3.84621e-05	0.00557989	2.27663		0.00740552	6.32038	4.90566	4.91306	0.246745	0.234675	0.0398983	0.968502	0.997988	-5.48827		0.120833	6.32038	6.63181	6.75265	0.187521	0.192505	0.651007	0.52119	0.907293	-5.43413
TM0728.15_at	chr1.CM0181.570.r2.d	0	Lj5g3v0321370.1	0	Lotus japonicus similar to At1g21645: putative SecA-type chloroplast protein transport factor	translocase subunit SECA2, chloroplastic isoform X1	-0.0182726	2.64768	2.64917	2.6309	0.21395	0.0611894	-0.156794	0.876711	0.987836	-5.4307		0.607746	2.64768	2.53018	3.13793	0.0743389	0.22753	5.21496	2.37097e-05	0.00458216	2.72783		0.11373	2.64768	2.53511	2.64884	0.110377	0.0497159	0.975894	0.338794	0.965046	-5.0853		-0.035256	2.64768	2.64917	2.61391	0.21395	0.125789	-0.302525	0.764842	0.964436	-5.58329
TM0825.2_at	LjT19F24.10.r2.d	1e-28	Lj0g3v0317119.1	4e-28	Lotus japonicus similar to At2g42670: unknown protein	plant cysteine oxidase 4-like	-0.153132	6.32049	6.23879	6.08566	0.113297	0.0543316	-1.18276	0.248422	0.854842	-4.86645		-0.686697	6.32049	6.62118	5.93448	0.0486403	0.136044	-5.3039	1.89345e-05	0.00403386	2.93748		-0.178969	6.32049	6.55429	6.37532	0.0578153	0.0931414	-1.38232	0.179528	0.931658	-4.69681		-0.173575	6.32049	6.23879	6.06522	0.113297	0.329818	-1.34065	0.192512	0.769434	-4.84088
TM0840.2_at	chr5.CM0328.1200.r2.d	0	Lj5g3v2183850.1	0	Lotus japonicus similar to At3g18360: hypothetical protein	NA	0.168113	7.23006	6.79816	6.96628	0.223437	0.110349	1.35804	0.187008	0.815639	-4.69133		0.154387	7.23006	6.9037	7.05809	0.159419	0.0998269	1.24716	0.224302	0.538901	-5.48574		-0.055969	7.23006	7.61442	7.55845	0.0862779	0.141522	-0.452126	0.655214	0.98776	-5.40077		0.174901	7.23006	6.79816	6.97307	0.223437	0.1267	1.41288	0.170454	0.752378	-4.75795
TM0856.26.2_at	chr2.CM0249.310.r2.d	0	Lj2g3v1705440.1	0	Lotus japonicus similar to At5g66280: GDP-D-mannose 4,6-dehydratase; GMD1 (gb|AAF07199.1)	GDP-mannose 4,6 dehydratase 1	0.682387	6.35732	6.19915	6.88153	0.684257	0.435359	2.3513	0.0272011	0.635948	-3.36817		-1.34396	6.35732	6.76984	5.42588	0.0444302	0.417471	-4.6309	0.000104749	0.00907923	1.34176		-0.743795	6.35732	7.28557	6.54178	0.100347	0.196525	-2.5629	0.0170308	0.718054	-3.02346		-0.386917	6.35732	6.19915	5.81223	0.684257	0.230908	-1.3332	0.194909	0.770598	-4.84923
TM0874.14_at	chr3.LjT15F17.50.r2.d	0	Lj3g3v3464500.1	0	Lotus japonicus similar to At4g38600: putative protein	E3 ubiquitin- ligase UPL3	-0.158037	6.83678	6.94812	6.79008	0.115108	0.348343	-0.854174	0.401404	0.90946	-5.13661		-0.847874	6.83678	7.31335	6.46547	0.038482	0.441289	-4.58268	0.000118463	0.00957491	1.22698		-0.0509275	6.83678	6.83618	6.78526	0.0383384	0.00943118	-0.275258	0.78546	0.994454	-5.45617		-0.428959	6.83678	6.94812	6.51916	0.115108	0.233913	-2.31848	0.0292058	0.593997	-3.44969
TM0933.20_at	chr2.CM0803.1270.r2.d	0	Lj2g3v1574130.1	0	Lotus japonicus similar to At2g17400: hypothetical protein	AT-rich interactive domain-containing 3	-0.307222	3.87061	3.82496	3.51774	0.196569	0.089567	-2.09905	0.0464471	0.681742	-3.74933		-0.74484	3.87061	4.38112	3.63628	0.148641	0.3304	-5.08901	3.26267e-05	0.00527227	2.43012		-0.169477	3.87061	3.99304	3.82356	0.121069	0.0632557	-1.15793	0.25822	0.953642	-4.92579		-0.0645887	3.87061	3.82496	3.76037	0.196569	0.0891156	-0.441293	0.662928	0.942842	-5.53671
TM0950.16_s_at	chr3.LjT26B16.190.r2.d	4e-16	Lj0g3v0209349.1	1e-15	Lotus japonicus similar to At5g04620: 8-amino-7-oxononanoate synthase - like protein	8-amino-7-oxononanoate synthase	-0.607113	3.49002	3.70215	3.09504	0.112729	0.171688	-3.03692	0.00565971	0.555176	-2.22836		-0.920529	3.49002	3.69326	2.77273	0.140478	0.179975	-4.60471	0.000111988	0.00939538	1.27942		-0.261774	3.49002	3.90949	3.64772	0.325744	0.326911	-1.30946	0.202704	0.938755	-4.77493		-0.352059	3.49002	3.70215	3.35009	0.112729	0.409269	-1.76108	0.0908861	0.691266	-4.30976
TM1092.3_at	CM1092.20.r2.m	4e-155	Lj0g3v0001669.1	1e-154	Lotus japonicus similar to At2g32970: unknown protein	Transcription factor PIF1	-0.236479	5.18679	4.97285	4.73637	0.179368	0.169722	-1.40824	0.171807	0.807191	-4.63745		-0.852721	5.18679	5.52584	4.67312	0.137438	0.34706	-5.07799	3.35525e-05	0.00527227	2.40402		-0.230795	5.18679	5.557	5.32621	0.137445	0.26223	-1.3744	0.181943	0.932678	-4.70548		-0.068026	5.18679	4.97285	4.90482	0.179368	0.264315	-0.405098	0.688973	0.948295	-5.55051
TM1304.1_at	chr6.LjT01P07.200.r2.d	0	Lj6g3v1872560.1	0	Lotus japonicus similar to At4g21990: PRH26	NA	0.00160065	9.07284	8.14114	8.14274	0.23663	0.074028	0.00888591	0.992983	0.999438	-5.4411		-0.771041	9.07284	9.14619	8.37515	0.174919	0.21497	-4.2804	0.000256071	0.0143296	0.508239		-0.24475	9.07284	10.0984	9.85364	0.0801267	0.109059	-1.35872	0.186795	0.93433	-4.7225		0.221204	9.07284	8.14114	8.36234	0.23663	0.403304	1.228	0.231283	0.795593	-4.96285
TM1476.10.1_at	LjT22H07.30.r2.d	0	Lj0g3v0020279.1	0	Lotus japonicus similar to At2g36840: unknown protein	ACT domain-containing ACR10-like	-0.243865	6.52796	6.66882	6.42495	0.155837	0.264969	-1.77766	0.0880592	0.741797	-4.19419		-0.671296	6.52796	6.58321	5.91192	0.23732	0.0842794	-4.89343	5.36429e-05	0.00648974	1.96623		-0.0567479	6.52796	6.69804	6.6413	0.17643	0.125276	-0.413665	0.682771	0.990668	-5.41508		-0.148489	6.52796	6.66882	6.52033	0.155837	0.0635263	-1.08241	0.289761	0.825681	-5.10662
TM1476.15.1_at	LjT22H07.60.r2.d	1e-149	Lj1g3v4626570.1	5e-94	Lotus japonicus similar to At5g27730: unknown protein	heparan-alpha-glucosaminide N-acetyltransferase-like	-0.0103349	2.89293	2.77995	2.76961	0.221631	0.0964259	-0.0793769	0.937387	0.994099	-5.43846		0.209119	2.89293	2.59917	2.80829	0.176514	0.0600516	1.60614	0.121245	0.396335	-5.01419		-0.00700368	2.89293	2.93655	2.92954	0.0558889	0.252753	-0.0537916	0.957544	0.997953	-5.48771		0.172897	2.89293	2.77995	2.95285	0.221631	0.150903	1.32793	0.19662	0.771989	-4.85512
TM1489.12_at	chr6.CM0114.150.r2.m	0	Lj6g3v2006200.1	0	Lotus japonicus similar to At5g45960: GDSL-motif lipase hydrolase-like protein	GDSL esterase lipase At5g45960-like	0.185038	2.63116	2.60632	2.79136	0.245061	0.12726	1.3547	0.188055	0.816041	-4.69485		0.306396	2.63116	2.36233	2.66873	0.187065	0.211249	2.24319	0.0343241	0.205576	-3.9577		0.159094	2.63116	2.4136	2.5727	0.136148	0.209212	1.16476	0.255494	0.952752	-4.91933		0.143622	2.63116	2.60632	2.74994	0.245061	0.195356	1.05149	0.303445	0.833103	-5.13508
TM1644.2_at	chr5.CM0696.1120.r2.a	0	Lj5g3v0626850.1	0	Lotus japonicus similar to At3g09760: unknown protein	RING U-box	-0.0851272	5.36491	5.28659	5.20147	0.139087	0.322389	-0.503998	0.618831	0.955801	-5.33389		-0.869202	5.36491	5.63371	4.76451	0.157136	0.317279	-5.14614	2.82257e-05	0.00498526	2.56526		-0.458267	5.36491	6.02362	5.56536	0.116288	0.089819	-2.71318	0.0120973	0.693286	-2.76891		-0.364191	5.36491	5.28659	4.9224	0.139087	0.0793475	-2.1562	0.0412426	0.618156	-3.71583
TM1647.3_at	chr6.CM0367.800.r2.m	0	Lj6g3v1812080.1	0	Lotus japonicus similar to At4g04320: malonyl-CoA decarboxylase like protein	malonyl- decarboxylase	-0.0819664	7.07937	6.73218	6.65022	0.0779854	0.280836	-0.747348	0.462071	0.923545	-5.20706		-0.618506	7.07937	7.84511	7.2266	0.0339635	0.0589546	-5.63937	8.14645e-06	0.00271631	3.72274		-0.175556	7.07937	7.15002	6.97447	0.0533002	0.0764938	-1.60068	0.122454	0.906825	-4.44227		-0.0219592	7.07937	6.73218	6.71022	0.0779854	0.104726	-0.200218	0.842987	0.978292	-5.60659
TM1678.3.1_s_at	chr3.LjT07B02.40.r2.d	1e-109	Lj3g3v1820560.1	8e-106	Lotus japonicus similar to At3g54540: ABC transporter - like protein	ABC transporter F family member 4	-0.425676	4.17455	3.99153	3.56585	0.176282	0.184225	-1.76386	0.0904077	0.744961	-4.21214		-1.33003	4.17455	4.7515	3.42147	0.150874	0.73961	-5.5112	1.12325e-05	0.00329319	3.42385		-0.631324	4.17455	4.81911	4.18779	0.0714702	0.275384	-2.61599	0.0151051	0.712777	-2.93429		-0.246891	4.17455	3.99153	3.74463	0.176282	0.263974	-1.02303	0.316434	0.839671	-5.1606
TM1680.19.1_at	chr2.LjT06P13.170.r2.d	0	Lj0g3v0357059.1	0	Lotus japonicus similar to At3g13110: serine acetyltransferase (Sat-1)	serine acetyltransferase 1, chloroplastic	-0.0462249	7.01258	6.51091	6.46469	0.115595	0.157608	-0.373319	0.712169	0.967103	-5.38213		-0.649849	7.01258	7.54224	6.89239	0.143209	0.0830249	-5.24828	2.17927e-05	0.00435577	2.80643		-0.243261	7.01258	7.36996	7.1267	0.174285	0.129329	-1.96461	0.0610689	0.853427	-3.95644		-0.255873	7.01258	6.51091	6.25504	0.115595	0.0820382	-2.06647	0.0496708	0.634822	-3.8578
TM1746.12_s_at	chr3.LjT43O20.100.r2.d	2e-167	Lj3g3v1820640.1	9e-167	Lotus japonicus similar to At1g76900: unknown protein	tubby-like F-box 8	-0.311857	4.5851	4.66504	4.35318	0.384887	0.139122	-2.09942	0.0464116	0.681742	-3.74879		-0.709149	4.5851	5.00159	4.29244	0.0600829	0.290988	-4.77399	7.27215e-05	0.00748826	1.68229		-0.508186	4.5851	4.7171	4.20891	0.112774	0.0578336	-3.4211	0.0022251	0.49204	-1.50048		-0.208074	4.5851	4.66504	4.45696	0.384887	0.148877	-1.40075	0.174009	0.755519	-4.77212
TM1765.1_at	chr6.CM0139.820.r2.m	0	Lj6g3v1887710.1	0	Lotus japonicus similar to At3g23600: unknown protein	endo-1,3 1,4-beta-D-glucanase-like	0.093273	8.26741	7.50984	7.60312	0.481996	0.408762	0.406863	0.687693	0.963656	-5.37109		0.356366	8.26741	7.122	7.47837	0.0572698	0.311506	1.55449	0.133078	0.416611	-5.08806		0.135963	8.26741	8.97673	9.11269	0.0482578	0.170013	0.59308	0.558643	0.981538	-5.33774		0.502437	8.26741	7.50984	8.01228	0.481996	0.348534	2.19166	0.0382833	0.61525	-3.65869
chr1.CM0012.75_at	chr1.CM0012.2340.r2.d	4e-98	Lj1g3v4670320.1	6e-97	Lotus japonicus similar to At2g36810: unknown protein	SHOOT GRAVITROPISM 6 isoform X3	-0.283251	4.14524	4.26561	3.98236	0.185002	0.149249	-1.78895	0.0861775	0.738803	-4.17943		-0.957915	4.14524	4.60532	3.64741	0.129732	0.347543	-6.04998	2.93941e-06	0.00161398	4.66917		-0.334682	4.14524	4.28809	3.95341	0.25269	0.173781	-2.11378	0.0450525	0.830679	-3.73777		-0.0968498	4.14524	4.26561	4.16876	0.185002	0.0927233	-0.611682	0.546465	0.913872	-5.45627
chr1.CM0050.20.1_at	chr1.CM0050.180.r2.d	1e-113	Lj1g3v1708960.1	1e-108	Lotus japonicus similar to At5g59845: unknown protein	GAST1 precursor,	0.0695707	4.54408	4.52264	4.59221	0.156018	0.218515	0.529847	0.601057	0.951398	-5.32268		0.42049	4.54408	4.34355	4.76404	0.127599	0.175735	3.20243	0.00379949	0.0607855	-1.98716		0.0175852	4.54408	4.29115	4.30873	0.0774972	0.18649	0.133928	0.89457	0.99763	-5.48119		0.19893	4.54408	4.52264	4.72157	0.156018	0.0863765	1.51504	0.142745	0.731423	-4.63454
chr1.CM0104.10_s_at	chr1.CM0104.1810.r2.d	7e-59	Lj2g3v0911850.1	3e-48	Lotus japonicus similar to At2g19590: 1-aminocyclopropane-1-carboxylate oxidase	1-aminocyclopropane-1-carboxylate oxidase 1	-0.0971146	5.11658	4.87776	4.78064	0.371643	0.245938	-0.551388	0.586435	0.948409	-5.31293		-0.833583	5.11658	5.07651	4.24293	0.191077	0.261293	-4.73283	8.07675e-05	0.00793114	1.58437		-0.463623	5.11658	6.35204	5.88842	0.208333	0.150262	-2.63231	0.0145555	0.708048	-2.90672		-0.500948	5.11658	4.87776	4.37681	0.371643	0.114491	-2.84423	0.0089261	0.499197	-2.51786
chr1.CM0105.44_s_at	chr1.CM0105.1460.r2.m	0	Lj1g3v5060470.1	0	Lotus japonicus similar to At1g01120: putative fatty acid elongase 3-ketoacyl-CoA synthase 1 (At1g01120)	3-ketoacyl- synthase 1	-0.145004	6.01163	5.44174	5.29674	0.32353	0.13233	-0.705376	0.487326	0.92737	-5.2323		-0.940407	6.01163	7.34776	6.40735	0.143883	0.600471	-4.57465	0.000120913	0.00965043	1.20788		0.0698084	6.01163	5.84844	5.91825	0.127986	0.210853	0.339586	0.737105	0.994454	-5.4391		-0.139557	6.01163	5.44174	5.30219	0.32353	0.143774	-0.678882	0.503669	0.902813	-5.41763
chr1.CM0105.65.1_at	chr1.CM0105.1660.r2.m	3e-130	Lj1g3v5060810.2	9e-121	Lotus japonicus similar to At5g54160: O-methyltransferase	caffeic acid O-methyltransferase	0.154449	6.36074	6.65557	6.81002	0.0590076	0.266676	0.88527	0.384743	0.903789	-5.11446		-0.888618	6.36074	6.76688	5.87826	0.138936	0.53642	-5.09339	3.2266e-05	0.00527227	2.44049		-0.332148	6.36074	6.17254	5.8404	0.105751	0.130334	-1.90381	0.0689203	0.864488	-4.0425		-0.0129065	6.36074	6.65557	6.64266	0.0590076	0.216502	-0.0739776	0.941638	0.991854	-5.62229
chr1.CM0113.44.1_at	chr1.CM0113.1010.r2.d	0	Lj1g3v3382450.1	0	Lotus japonicus similar to At4g34560: unknown protein	NA	-0.390421	7.00861	6.14727	5.75684	0.0975782	0.135189	-3.54406	0.00164113	0.480035	-1.32535		-0.606204	7.00861	7.17001	6.5638	0.179342	0.0727571	-5.50283	1.14713e-05	0.00329319	3.40426		-0.154393	7.00861	8.26498	8.11059	0.0423395	0.0887893	-1.4015	0.173788	0.928869	-4.67566		-0.377288	7.00861	6.14727	5.76998	0.0975782	0.228809	-3.42483	0.00220473	0.385956	-1.40252
chr1.CM0117.22_s_at	NA	NA	Lj1g3v3330360.1	0	Lotus japonicus similar to At3g06980: putative DEAD DEAH box helicase	NA	0.0284012	5.14709	5.19937	5.22777	0.0806991	0.174529	0.201111	0.842297	0.982963	-5.42397		-0.598629	5.14709	5.17387	4.57524	0.148557	0.137633	-4.23893	0.000284591	0.015025	0.409867		-0.180246	5.14709	5.33663	5.15638	0.0409481	0.0361372	-1.27633	0.213978	0.941679	-4.80926		-0.154665	5.14709	5.19937	5.0447	0.0806991	0.337547	-1.09519	0.284239	0.822467	-5.09465
chr1.CM0117.28_at	chr1.CM0017.1100.r2.m	2e-42	Lj1g3v3330210.1	9e-42	Lotus japonicus similar to At2g44270: unknown protein	Cytoplasmic tRNA 2-thiolation 1	-0.100954	3.27218	3.39075	3.2898	0.100585	0.18128	-0.459563	0.649941	0.959098	-5.35187		-1.04106	3.27218	3.66278	2.62172	0.235613	0.34571	-4.73912	7.94828e-05	0.00790634	1.59933		-0.632416	3.27218	3.74232	3.1099	0.33029	0.188529	-2.87889	0.00822975	0.649141	-2.48106		-0.434204	3.27218	3.39075	2.95655	0.100585	0.271782	-1.97659	0.0596183	0.652797	-3.99599
chr1.CM0122.12_at	chr1.CM0122.1300.r2.m	0	Lj1g3v4830210.1	5e-92	Lotus japonicus similar to At4g01720: putative DNA-binding protein	NA	0.106095	7.01369	7.26518	7.37128	0.205458	0.191447	0.787985	0.438374	0.918381	-5.1813		0.619698	7.01369	6.40822	7.02791	0.100863	0.204895	4.6026	0.00011259	0.00939711	1.27442		0.0927082	7.01369	6.98821	7.08092	0.171286	0.0590663	0.68856	0.497664	0.980219	-5.28572		0.0299626	7.01369	7.26518	7.29514	0.205458	0.19518	0.222537	0.825767	0.975961	-5.60231
chr1.CM0125.26_x_at	chr1.CM0125.810.r2.m	0	Lj1g3v0395690.1	0	Lotus japonicus hypothetical protein	NA	0.19776	3.07183	3.06508	3.26284	0.164421	0.203187	1.205	0.239882	0.851984	-4.84538		0.328368	3.07183	3.10899	3.43736	0.0408751	0.348298	2.00083	0.0567756	0.269297	-4.38913		0.0462214	3.07183	3.02831	3.07453	0.270678	0.197756	0.281639	0.78062	0.994454	-5.45464		0.0603186	3.07183	3.06508	3.1254	0.164421	0.256896	0.367537	0.716421	0.954963	-5.56361
chr1.CM0141.12.1_x_at	chr1.CM0141.120.r2.d	5e-71	Lj1g3v2979150.1	9e-49	Lotus japonicus similar to At3g29010: hypothetical protein	lipoate- ligase A	0.195477	3.59037	3.50693	3.70241	0.286124	0.336915	1.07978	0.29091	0.872805	-4.95953		0.437922	3.59037	3.1141	3.55202	0.196654	0.178646	2.41899	0.0234595	0.166683	-3.62514		0.51616	3.59037	3.30283	3.81899	0.415052	0.215327	2.85116	0.00878261	0.649175	-2.52971		0.083295	3.59037	3.50693	3.59023	0.286124	0.163751	0.460105	0.649558	0.938348	-5.52908
chr1.CM0145.9_at	NA	NA	Lj1g3v0244480.1	6e-13	Lotus japonicus hypothetical protein	NA	0.131256	3.56358	3.41865	3.54991	0.16631	0.101045	0.628286	0.535715	0.937869	-5.27504		0.746559	3.56358	3.14618	3.89274	0.247214	0.359476	3.57356	0.00152502	0.036995	-1.14801		0.219293	3.56358	3.43803	3.65732	0.0509315	0.457935	1.04969	0.304255	0.959855	-5.02358		0.0492298	3.56358	3.41865	3.46788	0.16631	0.257587	0.235648	0.815693	0.974253	-5.59959
chr1.CM0195.14_at	chr1.CM0195.440.r2.d	0	Lj1g3v2143330.1	0	Lotus japonicus similar to At4g24160: unknown protein	probable 1-acylglycerol-3-phosphate O-acyltransferase isoform X2	0.233901	9.26624	9.57246	9.80636	0.266218	0.164003	1.44154	0.162278	0.803376	-4.60083		0.184197	9.26624	9.08744	9.27164	0.28789	0.226663	1.13521	0.267432	0.585135	-5.61173		-0.169751	9.26624	8.49421	8.32446	0.188141	0.230098	-1.04618	0.30584	0.960477	-5.0266		0.488903	9.26624	9.57246	10.0614	0.266218	0.14049	3.01312	0.00599041	0.470776	-2.20068
chr1.CM0195.85_at	chr1.CM0195.20.r2.d	0	Lj1g3v2139680.1	0	Lotus japonicus similar to At1g09850: papain-like cysteine peptidase XBCP3	low-temperature-induced cysteine ase	0.0122994	5.03637	4.90661	4.91891	0.158489	0.22794	0.0616057	0.951384	0.995566	-5.43952		-1.16654	5.03637	5.88462	4.71808	0.0458465	0.555041	-5.84303	4.90386e-06	0.0021829	4.19441		-0.0470526	5.03637	4.88925	4.8422	0.130616	0.195176	-0.23568	0.815669	0.995524	-5.46491		-0.133491	5.03637	4.90661	4.77312	0.158489	0.287134	-0.668638	0.510069	0.904456	-5.42377
chr1.CM0284.48.1_s_at	chr1.CM0284.340.r2.d	0	Lj1g3v2627390.2	0	Lotus japonicus similar to At4g00550: digalactosyldiacylglycerol synthase (DGD2)	digalactosyldiacylglycerol synthase 2, chloroplastic-like	-0.045766	5.76617	5.69991	5.65414	0.0151309	0.36104	-0.252293	0.80295	0.978608	-5.41413		-0.981174	5.76617	6.4912	5.51003	0.125924	0.427597	-5.4089	1.45287e-05	0.00355742	3.18425		-0.407075	5.76617	5.72205	5.31497	0.100926	0.0300903	-2.24407	0.0342598	0.808868	-3.53862		-0.0252564	5.76617	5.69991	5.67465	0.0151309	0.30624	-0.139231	0.890423	0.985522	-5.61598
chr1.CM0361.44_at	chr1.CM0029.770.r2.d	0	Lj1g3v4753150.2	0	Lotus japonicus similar to At5g22000: RING-H2 finger protein RHF2a	E3 ubiquitin- ligase RHF2A	-0.0659763	5.27054	5.31188	5.24591	0.0664724	0.384012	-0.349711	0.729588	0.968916	-5.38933		-1.0111	5.27054	5.87664	4.86554	0.269651	0.163478	-5.35938	1.64601e-05	0.00387549	3.06798		-0.541055	5.27054	5.55454	5.01349	0.106578	0.205018	-2.86789	0.00844505	0.649175	-2.50038		-0.284373	5.27054	5.31188	5.02751	0.0664724	0.348088	-1.50733	0.1447	0.733502	-4.6441
chr1.CM0361.8_at	chr1.CM0029.450.r2.m	0	Lj1g3v4752550.1	0	Lotus japonicus similar to At3g52450: unknown protein	E3 ubiquitin- ligase PUB23	0.331362	5.30544	6.05691	6.38827	0.196194	0.103155	2.50202	0.0195195	0.618418	-3.12913		0.652821	5.30544	4.63672	5.28954	0.148057	0.219918	4.92927	4.89664e-05	0.0062167	2.05135		-0.156079	5.30544	4.60276	4.44669	0.199961	0.0693378	-1.17851	0.250078	0.952583	-4.90624		0.350054	5.30544	6.05691	6.40696	0.196194	0.155228	2.64316	0.0142005	0.532662	-2.88528
chr1.CM0442.29_at	chr1.CM0442.440.r2.d	0	Lj0g3v0337609.1	0	Lotus japonicus similar to At4g32420: cyclophilin (AtCYP95)	peptidyl-prolyl cis-trans isomerase CYP95-like isoform X1	0.0839844	5.37805	5.45419	5.53817	0.0715188	0.358692	0.536126	0.596777	0.95063	-5.31988		-0.781422	5.37805	5.73019	4.94877	0.19793	0.0712045	-4.98831	4.21374e-05	0.00577415	2.19149		-0.408296	5.37805	5.75072	5.34242	0.217438	0.140415	-2.60641	0.0154368	0.712777	-2.95045		-0.56966	5.37805	5.45419	4.88453	0.0715188	0.0837842	-3.6365	0.00130351	0.336594	-0.982454
chr1.CM0442.4_at	LjT14H02.90.r2.d	1e-37	Lj5g3v0876070.1	5e-82	Lotus japonicus hypothetical protein	NA	-0.191041	7.21466	7.08895	6.89791	0.137093	0.0735786	-1.29991	0.205904	0.827664	-4.75167		0.313232	7.21466	7.01032	7.32355	0.185249	0.172243	2.13136	0.0434371	0.233527	-4.16088		0.310284	7.21466	6.91243	7.22271	0.283711	0.156086	2.11129	0.0452853	0.830679	-3.7415		0.455279	7.21466	7.08895	7.54423	0.137093	0.237374	3.09789	0.0048904	0.456021	-2.03894
chr1.CM0579.2_at	chr1.CM0105.700.r2.a	0	Lj1g3v5034590.1	0	Lotus japonicus similar to O49163: (O49163) NADPH HC TOXIN REDUCTASE	anthocyanidin reductase-like	0.0895621	2.83325	2.73519	2.82475	0.0879998	0.0989733	0.664956	0.51238	0.934262	-5.2553		0.30964	2.83325	2.66359	2.97323	0.211893	0.139328	2.29893	0.0304634	0.192949	-3.85395		0.0961896	2.83325	2.66756	2.76375	0.243429	0.239158	0.714163	0.481974	0.980117	-5.27052		-0.0556467	2.83325	2.73519	2.67954	0.0879998	0.117414	-0.413151	0.683142	0.946659	-5.54754
chr1.CM0579.44_at	chr1.CM0105.460.r2.d	0	NA	NA	Lotus japonicus similar to O82681: (O82681) LANATOSIDE 15 -O-ACETYLESTERASE PRECURSOR	NA	-0.0222017	3.11172	3.10797	3.08577	0.0940115	0.186383	-0.168739	0.867407	0.986376	-5.42905		0.145278	3.11172	2.84589	2.99117	0.111532	0.0831981	1.10415	0.280411	0.598356	-5.64481		-0.158347	3.11172	3.12417	2.96582	0.162268	0.225727	-1.20348	0.240457	0.949086	-4.88212		0.0591954	3.11172	3.10797	3.16716	0.0940115	0.256887	0.449901	0.656795	0.940757	-5.53326
chr1.CM0591.56_at	chr1.CM0591.700.r2.d	0	Lj1g3v0130110.1	0	Lotus japonicus similar to At5g16800: unknown protein	histone acetyltransferase MCC1-like	-0.164356	6.54108	6.24617	6.08181	0.165068	0.0355067	-1.50038	0.146481	0.792448	-4.53444		-0.601513	6.54108	7.00725	6.40574	0.0796623	0.0902756	-5.49113	1.18135e-05	0.00332951	3.3769		-0.143818	6.54108	6.80502	6.6612	0.198247	0.110759	-1.31289	0.201563	0.938603	-4.77133		-0.0165753	6.54108	6.24617	6.22959	0.165068	0.0896393	-0.151313	0.880986	0.983975	-5.61438
chr1.CM0794.7_at	chr1.CM0794.400.r2.d	0	Lj0g3v0134599.1	0	Lotus japonicus similar to At4g27680: unknown protein	ATPase family AAA domain-containing 1 isoform X2	0.109176	6.09403	5.91531	6.02448	0.166044	0.164754	0.54118	0.593342	0.949976	-5.3176		-0.960248	6.09403	6.35534	5.39509	0.234714	0.433317	-4.75989	7.53827e-05	0.00765325	1.64875		-0.214306	6.09403	6.53568	6.32138	0.0498801	0.041618	-1.0623	0.298609	0.959855	-5.01262		-0.264991	6.09403	5.91531	5.65031	0.166044	0.379066	-1.31354	0.201346	0.774353	-4.87107
chr1.CM0982.39_at	chr1.CM0982.500.r2.d	0	Lj1g3v1582530.1	0	Lotus japonicus similar to At4g24620: glucose-6-phosphate isomerase	glucose-6-phosphate isomerase 1, chloroplastic	-0.306949	5.47318	5.64389	5.33694	0.290111	0.738103	-1.07548	0.292792	0.873151	-4.96326		-1.33159	5.47318	6.28822	4.95663	0.116354	0.633773	-4.66558	9.58805e-05	0.00865423	1.42431		-0.590607	5.47318	5.6664	5.0758	0.165331	0.156466	-2.06934	0.0493782	0.830679	-3.80398		-0.437805	5.47318	5.64389	5.20608	0.290111	0.213764	-1.53396	0.138039	0.728403	-4.61092
chr1.CM0982.8.1_at	chr1.CM0982.150.r2.d	1e-114	Lj1g3v1585710.1	4e-114	Lotus japonicus similar to At4g24560: putative protein	ubiquitin carboxy-terminal hydrolase	0.0360972	5.18586	5.15166	5.18775	0.197293	0.0930227	0.22473	0.82408	0.980494	-5.4197		-1.03233	5.18586	5.56543	4.5331	0.155178	0.225709	-6.42697	1.17035e-06	0.00112868	5.5208		-0.218167	5.18586	5.39687	5.1787	0.088573	0.107169	-1.35824	0.186945	0.934358	-4.72302		-0.16916	5.18586	5.15166	4.9825	0.197293	0.255588	-1.05314	0.302702	0.832909	-5.13357
chr1.CM1409.15_at	chr1.CM1409.240.r2.d	0	Lj1g3v4027130.1	0	Lotus japonicus similar to At2g26990: putative PCI domain protein	COP9 signalosome complex subunit 2	-0.475351	5.47311	5.60714	5.13179	0.235521	0.208496	-2.81434	0.00957123	0.577589	-2.61169		-1.02925	5.47311	5.96156	4.93231	0.0373422	0.268608	-6.09373	2.63945e-06	0.00153579	4.76889		-0.187398	5.47311	5.61518	5.42778	0.118815	0.0945733	-1.1095	0.278142	0.956736	-4.97059		-0.247684	5.47311	5.60714	5.35946	0.235521	0.321099	-1.46643	0.155436	0.741067	-4.69414
chr1.TM0356.19_s_at	chr1.CM0104.140.r2.a	8e-116	Lj1g3v3902600.1	3e-115	Lotus japonicus similar to At5g14020: unknown protein	BRO1 domain-containing BROX homolog isoform X2	-0.0123593	3.16744	3.04073	3.02838	0.209907	0.174665	-0.0613281	0.951603	0.995566	-5.43954		-0.98668	3.16744	3.64758	2.6609	0.10538	0.115397	-4.89601	5.32918e-05	0.00648974	1.97236		-0.213891	3.16744	3.47493	3.26104	0.165889	0.167285	-1.06135	0.299034	0.959855	-5.01345		-0.375299	3.16744	3.04073	2.66544	0.209907	0.410394	-1.86227	0.0747785	0.672442	-4.16564
chr1.TM0386.20_at	chr1.CM0386.20.r2.d	0	Lj1g3v2451200.1	0	Lotus japonicus similar to At3g10960: unknown protein	adenine guanine permease AZG1	0.379736	3.15837	2.50635	2.88609	0.136857	0.413169	1.70673	0.100704	0.754319	-4.28535		-1.14347	3.15837	4.63488	3.49141	0.41337	0.0989859	-5.13932	2.8718e-05	0.00499097	2.54914		0.187586	3.15837	2.52315	2.71074	0.290098	0.331996	0.843107	0.407444	0.974342	-5.18596		0.275809	3.15837	2.50635	2.78216	0.136857	0.253315	1.23963	0.227028	0.791823	-4.95069
chr1.TM0811.19_at	chr1.CM0122.2800.r2.d	0	Lj1g3v4885920.1	2e-144	Lotus japonicus similar to At4g02430: unknown protein	Pre-mRNA-splicing factor SF2	0.0645414	2.1932	2.25128	2.31582	0.0490689	0.165441	0.518742	0.608663	0.953447	-5.32757		-0.701428	2.1932	2.64339	1.94196	0.167763	0.108389	-5.63763	8.1821e-06	0.00271631	3.71868		-0.365786	2.1932	2.31183	1.94604	0.144779	0.0376854	-2.93995	0.00712678	0.632154	-2.37332		-0.250806	2.1932	2.25128	2.00047	0.0490689	0.153984	-2.01581	0.0550784	0.64554	-3.93619
chr1.TM0812.23_at	chr1.LjT05B18.150.r2.d	1e-155	Lj1g3v4360100.1	2e-153	Lotus japonicus similar to At3g12050: unknown protein	Aha1 domain-containing isoform 1	-0.18828	5.83083	5.90356	5.71528	0.241818	0.331673	-1.1249	0.271689	0.866178	-4.91966		-1.20986	5.83083	6.69344	5.48357	0.369237	0.0993094	-7.22847	1.74592e-07	0.000429442	7.26693		-0.690061	5.83083	5.8062	5.11614	0.0301066	0.0372179	-4.12285	0.000382317	0.362953	-0.188408		0.0410007	5.83083	5.90356	5.94456	0.241818	0.0979094	0.244964	0.808555	0.972633	-5.59756
chr1.TM0989.15_at	chr1.CM0316.440.r2.m	0	Lj1g3v3580500.2	0	Lotus japonicus similar to At3g25150: RNA binding like protein	nuclear transport factor 2 and RNA recognition motif	0.187593	6.51994	6.25855	6.44614	0.0507458	0.366234	1.04917	0.304489	0.877919	-4.98575		-0.815626	6.51994	6.84263	6.027	0.0988371	0.331507	-4.56164	0.000124996	0.00985991	1.1769		-0.503205	6.51994	7.14254	6.63933	0.0712594	0.080059	-2.81433	0.00957162	0.657013	-2.59404		-0.299905	6.51994	6.25855	5.95864	0.0507458	0.17398	-1.67731	0.106383	0.702614	-4.42455
chr1.TM1078.6_at	chr1.LjT01D01.90.r2.d	0	Lj1g3v2377980.1	0	Lotus japonicus similar to At5g05410: DREB2A (dbj|BAA33794.1)	DRE transcription factor	-0.350796	2.88679	3.01774	2.66694	0.269656	0.069751	-2.7476	0.0111745	0.589337	-2.72447		0.0871871	2.88679	2.70181	2.789	0.147632	0.0871772	0.682892	0.501176	0.770064	-6.00904		-0.0321504	2.88679	2.63412	2.60197	0.184958	0.056112	-0.251818	0.803313	0.995524	-5.46151		0.402886	2.88679	3.01774	3.42062	0.269656	0.231055	3.1556	0.00425555	0.436875	-1.92798
chr1.TM1438.4_at	chr1.CM0269.850.r2.d	0	Lj1g3v4118240.1	0	Lotus japonicus similar to At2g26850: unknown protein	NA	0.035215	3.77514	3.79112	3.82633	0.0989454	0.21401	0.267693	0.79121	0.976899	-5.41074		-0.578607	3.77514	4.07169	3.49309	0.302098	0.0409316	-4.39837	0.000189574	0.0123456	0.788467		-0.111068	3.77514	3.6592	3.54813	0.102331	0.0617405	-0.844298	0.406791	0.974342	-5.18512		-0.18367	3.77514	3.79112	3.60745	0.0989454	0.0205272	-1.3962	0.175361	0.756379	-4.77742
chr1.TM1438.9_at	chr1.CM0269.870.r2.d	0	Lj1g3v4107150.1	2e-138	Lotus japonicus similar to At3g56740: unknown protein	ubiquitin-associated domain-containing 2-like	-0.0775236	7.35423	7.21024	7.13272	0.192209	0.141765	-0.486656	0.630891	0.957466	-5.3411		-0.750525	7.35423	7.81334	7.06282	0.210972	0.351432	-4.71143	8.5297e-05	0.0080835	1.53345		-0.238353	7.35423	7.68706	7.44871	0.0867566	0.0991717	-1.49626	0.147544	0.921456	-4.56771		-0.3658	7.35423	7.21024	6.84444	0.192209	0.101956	-2.29631	0.0306354	0.597679	-3.48673
chr1.TM1516.22_at	chr1.CM0316.310.r2.d	0	Lj1g3v3560230.1	1e-172	Lotus japonicus similar to At3g07220: unknown protein	NA	0.239588	5.57	5.84863	6.08822	0.168124	0.295063	1.27976	0.212792	0.833861	-4.77208		-0.911974	5.57	6.00231	5.09034	0.0858022	0.477851	-4.87129	5.67535e-05	0.00667631	1.91364		-0.488742	5.57	5.67661	5.18787	0.107297	0.195929	-2.61061	0.0152907	0.712777	-2.94338		-0.444285	5.57	5.84863	5.40435	0.168124	0.0577681	-2.37314	0.0259379	0.581584	-3.35749
chr1.TM1612.5_at	chr1.LjT14I13.140.r2.a	0	Lj1g3v3137870.1	0	Lotus japonicus similar to At5g13300: putative protein	ADP-ribosylation factor GTPase-activating AGD3	-0.181331	4.49988	4.62852	4.44719	0.0492458	0.484897	-0.779582	0.443212	0.919905	-5.18673		-1.14898	4.49988	4.84103	3.69205	0.170576	0.603104	-4.93973	4.76803e-05	0.00613093	2.07618		-0.14091	4.49988	4.58281	4.4419	0.121174	0.125203	-0.605802	0.550299	0.980898	-5.33124		-0.0835984	4.49988	4.62852	4.54493	0.0492458	0.317013	-0.359408	0.722414	0.956043	-5.56627
chr2.CM0018.74.1_at	chr2.CM0018.950.r2.m	0	NA	NA	Lotus japonicus similar to At5g28940:	NA	0.205262	3.04779	2.82953	3.03479	0.153137	0.113472	1.33415	0.194603	0.817504	-4.71639		0.460607	3.04779	2.72211	3.18272	0.224444	0.0868701	2.99383	0.00627198	0.0799519	-2.44396		0.00351249	3.04779	2.9561	2.95961	0.189443	0.152009	0.0228303	0.981973	0.999454	-5.48874		0.144225	3.04779	2.82953	2.97375	0.153137	0.22112	0.937428	0.357822	0.854748	-5.23355
chr2.CM0028.13_x_at	chr1.CM1826.230.r2.m	7e-77	Lj2g3v1366000.1	1e-104	Lotus japonicus similar to At4g27210: putative protein	uncharacterized mitochondrial g00810-like	0.0364911	1.91956	1.86126	1.89775	0.122628	0.183552	0.277004	0.784135	0.976597	-5.4086		0.205454	1.91956	1.6631	1.86855	0.0920274	0.137172	1.5596	0.131868	0.414472	-5.08084		0.190745	1.91956	1.78009	1.97083	0.0569569	0.1527	1.44794	0.160495	0.926011	-4.62347		0.125481	1.91956	1.86126	1.98674	0.122628	0.164066	0.952526	0.35027	0.851739	-5.22111
chr2.CM0056.57_at	chr2.CM0056.690.r2.d	0	Lj1g3v3529490.1	0	Lotus japonicus similar to At3g24800: PRT1	E3 ubiquitin- ligase PRT1-like	-0.112596	4.44747	4.51187	4.39927	0.121505	0.0575031	-0.795782	0.433914	0.917795	-5.17621		-0.695652	4.44747	4.88497	4.18932	0.0783887	0.281451	-4.91659	5.05719e-05	0.00632008	2.02125		-0.171412	4.44747	4.49067	4.31925	0.17703	0.214239	-1.21147	0.237439	0.948295	-4.87431		-0.265799	4.44747	4.51187	4.24607	0.121505	0.175762	-1.87856	0.0724323	0.669248	-4.14191
chr2.CM0081.24.1_s_at	chr2.CM0081.1400.r2.a	2e-127	Lj2g3v1022420.1	7e-127	Lotus japonicus similar to At3g28360: P-glycoprotein like protein	ABC transporter B family member 15-like	-0.0946657	8.91652	8.74619	8.65152	0.222078	0.180994	-0.72909	0.47296	0.925982	-5.21821		0.123041	8.91652	8.92234	9.04538	0.0449686	0.068658	0.947628	0.352708	0.663838	-5.7988		-0.0545412	8.91652	8.63718	8.58264	0.0723899	0.215818	-0.420062	0.678155	0.990668	-5.41278		0.205459	8.91652	8.74619	8.95165	0.222078	0.124921	1.58239	0.126572	0.719671	-4.54942
chr2.CM0102.65_at	chr2.CM0102.30.r2.d	3e-47	Lj2g3v3361930.1	1e-46	Lotus japonicus similar to At4g35230: unknown protein	probable serine threonine- kinase At4g35230	0.00563505	4.90226	5.07771	5.08335	0.151318	0.43736	0.026766	0.978866	0.997684	-5.44083		-0.999452	4.90226	5.25718	4.25772	0.0397683	0.623521	-4.7473	7.78411e-05	0.0078294	1.6188		-0.085754	4.90226	4.97607	4.89031	0.0455996	0.0518555	-0.407323	0.68736	0.990862	-5.41731		-0.323644	4.90226	5.07771	4.75407	0.151318	0.180513	-1.53728	0.137229	0.728403	-4.60677
chr2.CM0124.32.1_at	chr2.CM0124.1120.r2.d	0	Lj2g3v1200030.1	0	Lotus japonicus similar to At1g68920: putative bHLH transcription factor (bHLH049)	transcription factor bHLH49 isoform X1	0.0753818	6.0706	5.59116	5.66654	0.179184	0.107982	0.660499	0.515186	0.935481	-5.25776		-0.711367	6.0706	6.80159	6.09023	0.142755	0.237019	-6.23304	1.87596e-06	0.00131325	5.08493		0.0566395	6.0706	6.15475	6.21139	0.0296286	0.0690205	0.496278	0.624186	0.985074	-5.38281		0.0889846	6.0706	5.59116	5.68014	0.179184	0.0480539	0.779688	0.443151	0.885739	-5.35246
chr2.CM0153.25.1_at	chr2.CM0153.40.r2.d	3e-130	Lj2g3v0765370.1	1e-129	Lotus japonicus similar to At3g24420: unknown protein	probable strigolactone esterase D14 homolog	0.2504	9.8659	9.86532	10.1157	0.350088	0.138425	2.0201	0.054602	0.696261	-3.86316		0.336649	9.8659	10.1033	10.44	0.0653807	0.0294082	2.71591	0.0120218	0.114049	-3.03109		1.20713	9.8659	8.53489	9.74202	0.0894022	0.172097	9.73849	7.74714e-10	4.19221e-05	8.21113		0.407883	9.8659	9.86532	10.2732	0.350088	0.0576853	3.29059	0.00306556	0.409233	-1.666
chr2.CM0249.13_at	chr2.CM0249.560.r2.d	0	Lj0g3v0127099.1	0	Lotus japonicus similar to At3g51120: putative protein	zinc finger CCCH domain-containing 44	-0.0886196	3.92001	4.29378	4.20516	0.248089	0.360203	-0.436662	0.666237	0.961623	-5.36051		-1.25676	3.92001	4.80339	3.54663	0.20225	0.364135	-6.19255	2.07123e-06	0.00131325	4.99332		-0.530273	3.92001	3.70724	3.17697	0.0656502	0.174148	-2.61286	0.0152129	0.712777	-2.93959		-0.490723	3.92001	4.29378	3.80305	0.248089	0.426496	-2.41798	0.023512	0.571621	-3.28096
chr2.CM0249.14_at	chr2.CM0249.570.r2.d	0	Lj2g3v1717660.1	0	Lotus japonicus similar to At3g51130: unknown protein	UPF0183 At3g51130 isoform X1	0.0723392	6.30357	6.51488	6.58722	0.16409	0.372484	0.388492	0.701057	0.96608	-5.37725		-0.904849	6.30357	6.99739	6.09255	0.0322267	0.43736	-4.85942	5.84952e-05	0.00683119	1.88543		-0.3449	6.30357	5.95564	5.61074	0.132151	0.268593	-1.85226	0.0762539	0.869485	-4.114		-0.0320661	6.30357	6.51488	6.48281	0.16409	0.134955	-0.172208	0.864709	0.980647	-5.61132
chr2.CM0249.5_at	chr2.CM0249.410.r2.d	0	Lj2g3v1717650.1	0	Lotus japonicus similar to At4g36195: prolyl carboxypeptidase like protein	serine carboxypeptidase S28 family	-0.197919	3.40519	3.72382	3.5259	0.0387253	0.37374	-0.852804	0.402149	0.909913	-5.13757		-0.967269	3.40519	3.9915	3.02423	0.0458675	0.401258	-4.16782	0.000341029	0.0163223	0.241407		-0.198105	3.40519	3.4351	3.237	0.104479	0.263179	-0.853606	0.401713	0.974242	-5.1785		-0.417438	3.40519	3.72382	3.30638	0.0387253	0.11297	-1.79868	0.0845839	0.683041	-4.2569
chr2.CM0250.26.1_at	chr2.CM0250.240.r2.d	0	Lj2g3v1929900.1	0	Lotus japonicus similar to At5g67300: myb-related protein, 33.3K (pir||S71284)	transcription factor MYB44-like	0.264583	7.46703	7.94469	8.20927	0.311944	0.427327	1.28997	0.209281	0.831486	-4.76177		-0.983248	7.46703	8.19579	7.21254	0.207014	0.319154	-4.7938	6.91409e-05	0.00736208	1.7294		-0.539565	7.46703	7.16161	6.62204	0.210001	0.157116	-2.63063	0.014611	0.708048	-2.90956		-0.372956	7.46703	7.94469	7.57173	0.311944	0.127028	-1.81834	0.0814408	0.677731	-4.22894
chr2.CM0272.67_at	chr2.CM0272.330.r2.d	0	Lj0g3v0326629.1	0	Lotus japonicus similar to Q9AXE1: (Q9AXE1) HYPOTHETICAL 34.8 KDA PROTEIN	NA	0.244233	4.23082	3.46285	3.70709	0.289425	0.163088	1.28134	0.212244	0.833311	-4.77048		-1.05789	4.23082	5.65969	4.6018	0.198933	0.185251	-5.55011	1.01874e-05	0.00318654	3.51475		-0.294981	4.23082	4.19291	3.89793	0.101238	0.255588	-1.54759	0.134731	0.912429	-4.50689		0.234423	4.23082	3.46285	3.69728	0.289425	0.326811	1.22987	0.230595	0.795277	-4.96091
chr2.CM0304.56.1_at	chr2.CM0021.2980.r2.d	0	Lj0g3v0075999.1	0	Lotus japonicus similar to At4g23030: unknown protein	DETOXIFICATION 49-like	-0.172092	3.34717	3.50251	3.33041	0.423124	0.0993668	-0.955222	0.348932	0.89405	-5.06196		-1.21809	3.34717	4.05255	2.83446	0.127081	0.202504	-6.76117	5.24356e-07	0.000709362	6.26008		-0.153552	3.34717	3.1647	3.01115	0.214636	0.211747	-0.852311	0.402417	0.974342	-5.17942		-0.187979	3.34717	3.50251	3.31453	0.423124	0.178629	-1.04341	0.307095	0.834748	-5.14239
chr2.CM0373.24.1_s_at	chr2.CM0373.420.r2.m	1e-34	Lj0g3v0076559.1	4e-34	Lotus japonicus similar to Q9SNP2: (Q9SNP2) EST AU056133(S20320) CORRESPONDS TO A REGIO	pre-mRNA-splicing factor 38B	-0.208107	6.76852	7.30955	7.10144	0.180235	0.104045	-1.61931	0.11837	0.774343	-4.39387		-0.734007	6.76852	7.26213	6.52813	0.0594574	0.231307	-5.71142	6.80466e-06	0.00250394	3.89008		-0.445358	6.76852	6.39001	5.94465	0.127804	0.158086	-3.4654	0.00199453	0.48183	-1.41852		-0.176759	6.76852	7.30955	7.13279	0.180235	0.192273	-1.37539	0.18164	0.761377	-4.80145
chr2.CM0783.14_x_at	chr2.CM0065.530.r2.d	9e-58	Lj2g3v0878930.1	7e-54	Lotus japonicus similar to At5g19740: peptidase-like protein	probable glutamate carboxypeptidase 2	-0.306604	5.86293	6.23992	5.93331	0.134684	0.190325	-1.96617	0.0608785	0.706784	-3.93927		-1.15361	5.86293	6.46977	5.31616	0.14394	0.25125	-7.39779	1.18021e-07	0.000336129	7.62367		-0.665304	5.86293	6.04997	5.38467	0.125973	0.0833627	-4.26642	0.000265353	0.301294	0.0808047		-0.570398	5.86293	6.23992	5.66952	0.134684	0.295481	-3.65781	0.00123592	0.33434	-0.939918
chr2.CM0904.37_at	chr2.CM0904.110.r2.d	0	Lj2g3v0391790.1	0	Lotus japonicus similar to At4g20850: putative protein	tripeptidyl peptidase II	-0.106419	6.5286	6.68563	6.57921	0.13225	0.151417	-0.797911	0.432701	0.917282	-5.17481		-0.828216	6.5286	6.88767	6.05946	0.0522958	0.324669	-6.20983	1.98549e-06	0.00131325	5.03244		-0.357634	6.5286	6.65664	6.299	0.0742901	0.132836	-2.68148	0.0130103	0.702619	-2.82315		-0.267156	6.5286	6.68563	6.41847	0.13225	0.122935	-2.00309	0.0565162	0.647346	-3.95567
chr2.TM0134.29.1_at	chr5.CM0040.940.r2.m	4e-77	Lj2g3v0205730.1	3e-144	Lotus japonicus hypothetical protein	NA	0.0670249	3.10671	3.05798	3.125	0.0853328	0.120179	0.575064	0.570569	0.9447	-5.30177		0.370015	3.10671	2.85498	3.22499	0.0508797	0.197111	3.17468	0.00406372	0.0629906	-2.04862		0.259714	3.10671	2.80994	3.06965	0.10446	0.197194	2.22831	0.0354277	0.809601	-3.5631		0.0643249	3.10671	3.05798	3.1223	0.0853328	0.0527159	0.551898	0.586091	0.924046	-5.48738
chr2.TM0134.31_at	chr2.LjT34H20.180.r2.m	0	Lj0g3v0220869.1	3e-88	Lotus japonicus similar to At4g32190: unknown protein	NA	-0.164145	2.90093	2.94317	2.77903	0.192392	0.0245619	-1.33011	0.19591	0.818617	-4.72059		0.274728	2.90093	2.62543	2.90016	0.160007	0.15473	2.2262	0.0355869	0.20922	-3.98901		0.39063	2.90093	2.70807	3.0987	0.123153	0.228684	3.16539	0.00415608	0.564456	-1.969		-0.0718429	2.90093	2.94317	2.87133	0.192392	0.00970465	-0.582163	0.565854	0.919099	-5.47202
chr2.TM0417.0.1_at	NA	NA	NA	NA	Lotus japonicus similar to At3g29510: hypothetical protein	NA	0.313132	4.99883	4.67267	4.9858	0.253313	0.151696	2.59888	0.0157022	0.603901	-2.9716		0.823656	4.99883	4.6788	5.50246	0.158735	0.095928	6.83606	4.3883e-07	0.000652437	6.42357		0.385505	4.99883	4.83148	5.21698	0.121422	0.144186	3.19956	0.00382598	0.5567	-1.90692		0.336928	4.99883	4.67267	5.0096	0.253313	0.111746	2.79638	0.00997983	0.511353	-2.60637
chr2.TM0641.23_at	chr2.CM0608.480.r2.d	0	Lj2g3v1277700.1	2e-179	Lotus japonicus similar to At3g47500: H-protein promoter binding factor-2a	NA	0.0666604	5.35531	5.96338	6.03004	0.139325	0.183155	0.525297	0.604168	0.952346	-5.3247		0.619199	5.35531	5.16464	5.78384	0.169179	0.153677	4.8794	5.5593e-05	0.00662622	1.93292		0.171281	5.35531	4.42059	4.59187	0.23997	0.0339062	1.34972	0.189625	0.935413	-4.73219		0.109702	5.35531	5.96338	6.07308	0.139325	0.185047	0.864476	0.395834	0.868076	-5.29108
chr2.TM0660.1.1_at	chr2.CM0660.150.r2.d	0	Lj2g3v0834810.1	0	Lotus japonicus similar to At4g28910: unknown protein	ninja-family mc410	-0.00204674	7.31296	7.37289	7.37085	0.0238583	0.255946	-0.014411	0.98862	0.998856	-5.44105		-0.652648	7.31296	7.77163	7.11898	0.0578438	0.327944	-4.59527	0.000114716	0.00946288	1.25696		-0.298001	7.31296	7.34739	7.04939	0.0309809	0.146299	-2.09822	0.0465274	0.830679	-3.76106		-0.338089	7.31296	7.37289	7.0348	0.0238583	0.114417	-2.38047	0.0255262	0.579936	-3.34503
chr2.TM1659.20_at	chr2.LjT42I05.260.r2.d	0	Lj2g3v3149860.1	0	Lotus japonicus similar to At5g43730: disease resistance protein	TIR-like domain TSDC	-0.00555677	2.58609	2.32174	2.31618	0.127227	0.115448	-0.0352324	0.972184	0.997448	-5.44061		-0.729654	2.58609	3.1814	2.45174	0.0842796	0.242578	-4.62634	0.000105975	0.00911619	1.33091		-0.118508	2.58609	2.6888	2.57029	0.347461	0.125867	-0.751393	0.459678	0.976737	-5.24746		-0.155588	2.58609	2.32174	2.16615	0.127227	0.321188	-0.986497	0.333673	0.846581	-5.19245
chr3.CM0070.13_at	chr3.CM0070.140.r2.m	0	Lj3g3v1113010.1	0	Lotus japonicus similar to At4g05160: 4-coumarate--CoA ligase - like protein	4-coumarate-- ligase-like 7	-0.0829301	6.08075	6.35659	6.27366	0.171276	0.187719	-0.424066	0.675272	0.961623	-5.36507		-1.05809	6.08075	6.47524	5.41715	0.0742382	0.534637	-5.41058	1.44675e-05	0.00355742	3.18818		-0.403486	6.08075	6.22485	5.82137	0.225775	0.0571439	-2.06324	0.0500006	0.830679	-3.81301		-0.448497	6.08075	6.35659	5.90809	0.171276	0.375406	-2.2934	0.0308278	0.597679	-3.49157
chr3.CM0080.60_at	chr3.CM0080.540.r2.d	0	Lj1g3v0052050.1	0	Lotus japonicus similar to At3g48110: glycine--tRNA ligase precursor, chloroplast (edd1)	glycyl-tRNA synthetase alpha chain beta chain	0.065831	2.78722	2.63173	2.69756	0.294151	0.077549	0.561795	0.579434	0.94696	-5.30808		0.450942	2.78722	2.40599	2.85694	0.103117	0.207597	3.8483	0.000766061	0.0253245	-0.510752		-0.0254757	2.78722	2.83211	2.80664	0.115622	0.0202893	-0.217407	0.829718	0.995755	-5.46849		0.204334	2.78722	2.63173	2.83606	0.294151	0.0780779	1.74377	0.0939208	0.694327	-4.33383
chr3.CM0106.13_at	chr3.CM0106.80.r2.d	0	Lj3g3v0392790.1	0	Lotus japonicus similar to At3g12710: unknown protein	GMP synthase [glutamine-hydrolyzing]	0.11524	3.80142	3.49279	3.60803	0.289587	0.0667857	0.836783	0.410921	0.912281	-5.14868		-0.785488	3.80142	4.18383	3.39835	0.0865918	0.352138	-5.70358	6.93899e-06	0.00250394	3.87191		-0.17401	3.80142	4.02928	3.85527	0.0603448	0.101659	-1.26352	0.218468	0.941679	-4.82234		0.24231	3.80142	3.49279	3.7351	0.289587	0.0596376	1.75946	0.0911672	0.691266	-4.31203
chr3.CM0106.66.1_s_at	chr3.CM0106.640.r2.d	5e-92	Lj3g3v0349290.1	2e-91	Lotus japonicus similar to At5g67550: unknown protein	transmembrane ,	0.0341052	4.16676	4.10005	4.13416	0.105682	0.227484	0.243103	0.809979	0.979362	-5.41606		0.0402381	4.16676	4.08204	4.12228	0.125734	0.174461	0.286819	0.776698	0.917842	-6.19935		0.0509424	4.16676	3.91112	3.96206	0.175431	0.0857643	0.36312	0.719675	0.993846	-5.43197		0.263391	4.16676	4.10005	4.36344	0.105682	0.196041	1.87746	0.0725878	0.669391	-4.14351
chr3.CM0116.62.1_at	chr3.CM0116.480.r2.d	0	Lj3g3v1377980.1	0	Lotus japonicus similar to At5g01550: receptor like protein kinase	lectin-domain containing receptor kinase -like	0.03779	2.59289	2.64499	2.68278	0.201289	0.25517	0.288621	0.775335	0.975154	-5.40582		0.244996	2.59289	2.32938	2.57437	0.128987	0.0445034	1.87116	0.07349	0.307775	-4.60573		0.037309	2.59289	2.36772	2.40503	0.0825354	0.11489	0.284947	0.778114	0.994454	-5.45383		0.241739	2.59289	2.64499	2.88673	0.201289	0.24606	1.84628	0.077147	0.673006	-4.18881
chr3.CM0142.55_at	chr3.CM0142.520.r2.d	0	Lj3g3v2188150.1	0	Lotus japonicus similar to At5g20190: putative protein	NA	-0.224677	7.29605	7.23384	7.00916	0.407149	0.19064	-1.09152	0.285818	0.87059	-4.9493		0.619145	7.29605	5.96497	6.58411	0.31279	0.456956	3.0079	0.00606534	0.0788161	-2.41353		-0.118572	7.29605	8.08162	7.96304	0.155035	0.194099	-0.576039	0.56992	0.982242	-5.34624		-0.217633	7.29605	7.23384	7.01621	0.407149	0.166417	-1.05729	0.300842	0.831766	-5.12979
chr3.CM0164.11_at	chr3.CM0164.100.r2.d	8e-25	Lj3g3v2981810.1	3e-24	Lotus japonicus similar to Q42966: (Q42966) NITRILASE (EC 3.5.5.1)	bifunctional nitrilase nitrile hydratase NIT4A	0.227158	7.38475	7.6614	7.88856	0.13225	0.584614	0.899976	0.377022	0.901817	-5.10373		-1.1883	7.38475	8.13787	6.94957	0.149168	0.539171	-4.70792	8.60642e-05	0.00811812	1.52509		-0.327365	7.38475	7.35093	7.02357	0.151471	0.0673716	-1.29699	0.206893	0.939691	-4.78794		-0.639958	7.38475	7.6614	7.02145	0.13225	0.342832	-2.53545	0.0181139	0.548686	-3.0768
chr3.CM0196.28_at	chr3.CM0196.320.r2.m	3e-94	Lj3g3v1296980.1	1e-93	Lotus japonicus similar to At2g35860: unknown protein	NA	0.268463	5.19871	4.23397	4.50244	0.404354	0.335204	1.33009	0.195918	0.818617	-4.72062		-1.2474	5.19871	6.04359	4.7962	0.162738	0.525892	-6.18017	2.13498e-06	0.00131325	4.96527		-0.587224	5.19871	6.30299	5.71577	0.154823	0.10347	-2.90938	0.00766024	0.641467	-2.42738		-0.18683	5.19871	4.23397	4.04714	0.404354	0.13914	-0.925641	0.363793	0.856653	-5.24314
chr3.CM0208.34_at	chr3.CM0208.350.r2.m	0	Lj0g3v0105499.1	0	Lotus japonicus similar to At4g10500: putative Fe(II) ascorbate oxidase	NA	0.37026	3.92902	4.74717	5.11743	0.666051	0.08736	1.20254	0.240816	0.852251	-4.84773		0.773982	3.92902	3.90276	4.67675	0.666265	0.676738	2.51375	0.0190149	0.147945	-3.43972		0.0617603	3.92902	3.48872	3.55048	0.154586	0.34555	0.200586	0.842702	0.996023	-5.47153		-1.57499	3.92902	4.74717	3.17218	0.666051	0.284173	-5.11528	3.05233e-05	0.112865	1.97756
chr3.CM0216.108_at	chr3.CM0091.2040.r2.d	0	Lj3g3v3406920.1	0	Lotus japonicus similar to At4g38900: transcription factor bZIP29 (BZIP29)	probable transcription factor 21 isoform X1	0.132876	6.03653	5.93378	6.06665	0.151724	0.211458	1.0183	0.318631	0.884056	-5.0115		-0.598352	6.03653	6.5768	5.97845	0.0786142	0.180949	-4.58548	0.000117617	0.00955649	1.23366		-0.248686	6.03653	5.88976	5.64107	0.144217	0.133088	-1.90581	0.0686489	0.864488	-4.0397		0.114572	6.03653	5.93378	6.04835	0.151724	0.087507	0.878022	0.388586	0.866487	-5.28072
chr3.CM0216.116.2_s_at	chr1.CM0113.480.r2.d	6e-38	Lj1g3v3354440.1	2e-37	Lotus japonicus similar to At3g58460: unknown protein	rhomboid family	0.0864676	2.6778	2.63511	2.72158	0.170776	0.0758043	0.851553	0.40283	0.910529	-5.13844		0.104991	2.6778	2.5096	2.61459	0.0485467	0.060434	1.03398	0.311392	0.628679	-5.7165		0.064491	2.6778	2.57971	2.6442	0.102657	0.0871918	0.635123	0.531322	0.980219	-5.31575		0.0323288	2.6778	2.63511	2.66744	0.170776	0.0791511	0.318382	0.752933	0.961688	-5.57884
chr3.CM0216.36_at	chr3.CM0091.1450.r2.m	0	Lj3g3v3363330.1	0	Lotus japonicus similar to At2g17080: hypothetical protein	NA	0.0383213	3.83989	3.62463	3.66295	0.357071	0.114374	0.218859	0.8286	0.981233	-5.42081		-1.08429	3.83989	4.66981	3.58552	0.0837331	0.209124	-6.19254	2.07129e-06	0.00131325	4.9933		-0.305683	3.83989	3.99235	3.68667	0.282647	0.225623	-1.7458	0.0935598	0.893716	-4.25721		-0.105226	3.83989	3.62463	3.51941	0.357071	0.0385659	-0.600962	0.553466	0.916399	-5.46208
chr3.CM0468.7.1_at	chr3.CM0468.60.r2.d	7e-173	NA	NA	Lotus japonicus similar to At1g03520: putative glycosylation enzyme	NA	-0.0975637	3.64435	3.67003	3.57247	0.330944	0.259272	-0.546938	0.589441	0.949313	-5.31498		-0.877584	3.64435	4.25908	3.3815	0.131338	0.140574	-4.91971	5.01721e-05	0.00631386	2.02865		-0.23595	3.64435	3.66846	3.43251	0.163893	0.160362	-1.32273	0.198319	0.938603	-4.76097		-0.361256	3.64435	3.67003	3.30878	0.330944	0.412684	-2.02519	0.0540398	0.644041	-3.92177
chr3.CM0634.36.1_at	NA	NA	Lj3g3v0461250.1	4e-124	Lotus japonicus similar to At1g77030: hypothetical protein	DEAD-box ATP-dependent RNA helicase 29 isoform X1	0.349037	5.01301	4.57663	4.92567	0.442836	0.16448	1.59693	0.123287	0.777846	-4.42096		-1.00166	5.01301	5.49487	4.49321	0.253942	0.0780477	-4.58285	0.000118411	0.00957491	1.22739		-0.089698	5.01301	5.22142	5.13172	0.4442	0.259347	-0.410391	0.685138	0.990668	-5.41624		-0.127785	5.01301	4.57663	4.44884	0.442836	0.148858	-0.584651	0.564206	0.918677	-5.47072
chr3.CM0690.13_at	chr3.CM0690.370.r2.d	0	Lj3g3v1906610.1	0	Lotus japonicus similar to At3g12250: bZip transcription factor TGA6 AtbZip45	transcription factor TGA6-like	0.0904732	5.35189	5.3825	5.47298	0.0384852	0.118177	0.587894	0.562062	0.943126	-5.29554		-0.851309	5.35189	6.00788	5.15657	0.0839599	0.290856	-5.5318	1.06665e-05	0.00323046	3.47198		-0.443295	5.35189	5.24278	4.79948	0.124764	0.118256	-2.88053	0.00819817	0.649141	-2.47818		-0.0802486	5.35189	5.3825	5.30226	0.0384852	0.312859	-0.521455	0.606801	0.927476	-5.50203
chr3.CM0711.46.3_at	chr3.CM0711.460.r2.d	2e-121	Lj3g3v2782650.1	7e-107	Lotus japonicus similar to At1g03590: protein phosphatase 2C (AtPPC6;6)	probable phosphatase 2C 52	-0.0721275	3.56653	3.65901	3.58688	0.0393986	0.334335	-0.352831	0.727277	0.968844	-5.38841		-0.987957	3.56653	3.85776	2.86981	0.151524	0.458965	-4.83286	6.25908e-05	0.00711566	1.82228		-0.295809	3.56653	3.98847	3.69266	0.194349	0.321288	-1.44703	0.160748	0.926011	-4.62451		-0.370733	3.56653	3.65901	3.28828	0.0393986	0.253177	-1.81354	0.0821986	0.679731	-4.23578
chr3.CM0711.46.3_s_at	chr3.CM0711.470.r2.d	3e-84	Lj3g3v2782650.1	1e-83	Lotus japonicus similar to At1g03590: protein phosphatase 2C (AtPPC6;6)	probable phosphatase 2C 52	-0.352192	3.95853	4.01924	3.66705	0.100282	0.605733	-1.26251	0.218824	0.838693	-4.78932		-1.28755	3.95853	4.63196	3.34441	0.254953	0.272721	-4.61551	0.000108942	0.00921123	1.30515		-0.488732	3.95853	4.43282	3.94408	0.247728	0.167106	-1.75197	0.092473	0.893452	-4.24909		-0.569959	3.95853	4.01924	3.44929	0.100282	0.268335	-2.04314	0.0520991	0.638998	-3.89405
chr3.CM0711.46.4_s_at	chr3.CM0711.470.r2.d	8e-64	Lj3g3v2782650.1	3e-63	Lotus japonicus similar to At1g03590: protein phosphatase 2C (AtPPC6;6)	probable phosphatase 2C 52	-0.438874	3.11624	3.2608	2.82192	0.128538	0.417282	-1.9005	0.0693716	0.720968	-4.03008		-1.14447	3.11624	3.689	2.54453	0.258406	0.208767	-4.956	4.57462e-05	0.00606076	2.11482		-0.741031	3.11624	3.90731	3.16628	0.110085	0.122812	-3.20896	0.00373968	0.551404	-1.8898		-0.829562	3.11624	3.2608	2.43123	0.128538	0.209887	-3.59234	0.00145534	0.340163	-1.07049
chr3.CM1468.11.1_at	chr3.CM1468.230.r2.d	4e-155	Lj3g3v2387580.1	5e-154	Lotus japonicus similar to At4g08330: unknown protein	NA	-0.0215913	4.46799	5.01161	4.99002	0.250752	0.558835	-0.0859752	0.932195	0.993525	-5.43799		-1.16189	4.46799	5.19889	4.037	0.206143	0.149845	-4.62658	0.00010591	0.00911619	1.33148		-0.107447	4.46799	4.00124	3.89379	0.257818	0.331122	-0.427849	0.672553	0.989864	-5.40994		-0.344263	4.46799	5.01161	4.66735	0.250752	0.479172	-1.37084	0.183035	0.762271	-4.80666
chr3.TM0407.1_at	chr3.LjT33M17.170.r2.d	6e-148	Lj3g3v3627890.1	2e-147	Lotus japonicus similar to At4g13780: methionyl-tRNA synthetase - like protein	probable methionine--tRNA ligase	-0.340011	4.49578	4.62937	4.28936	0.285747	0.355924	-1.32549	0.197413	0.819944	-4.72538		-1.21065	4.49578	4.9589	3.74825	0.228834	0.444315	-4.71957	8.35447e-05	0.00800151	1.55282		-0.3353	4.49578	4.909	4.5737	0.129867	0.243784	-1.30713	0.203482	0.939241	-4.77737		-0.62007	4.49578	4.62937	4.0093	0.285747	0.532592	-2.41727	0.0235484	0.571679	-3.28217
chr3.TM0416.5_at	chr3.CM0416.380.r2.a	0	Lj3g3v2575990.1	0	Lotus japonicus similar to At1g72440: hypothetical protein	CCAAT enhancer-binding zeta	-0.199663	8.29728	7.66578	7.46611	0.096432	0.1855	-1.83675	0.0785882	0.731474	-4.11621		0.351946	8.29728	7.85834	8.21029	0.0790198	0.135994	3.23765	0.00348789	0.0583072	-1.90886		0.49315	8.29728	8.73331	9.22646	0.114	0.0829178	4.53662	0.000133234	0.238247	0.585151		0.25181	8.29728	7.66578	7.91759	0.096432	0.164647	2.31647	0.029333	0.593997	-3.45306
chr3.TM0576.18.1_s_at	chr1.CM0578.270.r2.d	5e-27	Lj1g3v1063570.1	2e-26	Lotus japonicus similar to At3g49430: PRE-MRNA SPLICING FACTOR SF2-like protein	serine arginine-rich splicing factor SR34A-like isoform X1	0.106048	8.32476	8.40703	8.51308	0.142845	0.441628	0.522871	0.60583	0.952614	-5.32576		-0.972677	8.32476	8.72377	7.75109	0.0898657	0.527826	-4.79581	6.8788e-05	0.00735637	1.73418		-0.355241	8.32476	8.64774	8.2925	0.0657502	0.0445157	-1.75152	0.0925509	0.893452	-4.24967		-0.528317	8.32476	8.40703	7.87871	0.142845	0.188095	-2.60488	0.0154904	0.538365	-2.95379
chr3.TM0793.2.1_at	chr3.LjT23O13.20.r2.d	9e-131	Lj3g3v0044300.1	3e-130	Lotus japonicus similar to At5g32440: unknown protein	NA	0.067467	6.78286	6.86944	6.93691	0.0824251	0.189021	0.594639	0.557617	0.941917	-5.29221		-0.608707	6.78286	7.13551	6.5268	0.0416681	0.198365	-5.36501	1.6228e-05	0.00385151	3.08121		-0.274505	6.78286	6.73519	6.46069	0.0327297	0.0861236	-2.41943	0.023437	0.765848	-3.2598		-0.165699	6.78286	6.86944	6.70374	0.0824251	0.0552095	-1.46044	0.157061	0.742072	-4.70137
chr3.TM0916.7.1_at	chr3.LjT34H24.100.r2.d	3e-125	Lj3g3v0075800.1	1e-124	Lotus japonicus similar to At1g80210: unknown protein	NA	-0.0884726	4.01935	4.08357	3.9951	0.188736	0.350163	-0.445848	0.65968	0.960316	-5.3571		-0.938104	4.01935	4.22248	3.28438	0.221168	0.405429	-4.72747	8.18793e-05	0.00793114	1.57161		-0.388927	4.01935	4.49499	4.10606	0.200231	0.186262	-1.95995	0.0616409	0.855275	-3.96309		-0.108812	4.01935	4.08357	3.97476	0.188736	0.275779	-0.548345	0.58849	0.924481	-5.48913
chr3.TM1222.5.2_at	chr3.CM0091.140.r2.d	7e-101	Lj3g3v3325990.1	3e-100	Lotus japonicus similar to At2g43430: putative glyoxalase II	probable hydroxyacylglutathione hydrolase 2, chloroplastic isoform X1	-0.0569338	7.30747	6.89973	6.8428	0.0315026	0.238965	-0.469096	0.643209	0.958532	-5.34815		-0.810915	7.30747	8.1126	7.30169	0.0735705	0.0534307	-6.68139	6.34375e-07	0.000776278	6.085		-0.175197	7.30747	7.38173	7.20653	0.0446054	0.0370543	-1.4435	0.161729	0.926011	-4.62852		-0.0442084	7.30747	6.89973	6.85552	0.0315026	0.301113	-0.364247	0.718844	0.955078	-5.56469
chr4.BM1376.1_at	chr4.LjB20H09.90.r2.m	0	NA	NA	Lotus japonicus similar to At4g22540: unknown protein	NA	-0.265608	5.88997	6.18642	5.92081	0.108531	0.19181	-2.3102	0.0297327	0.647631	-3.43197		-0.52094	5.88997	6.086	5.56506	0.0320392	0.15725	-4.53102	0.000135151	0.0103297	1.10404		-0.310411	5.88997	6.21475	5.90434	0.0731412	0.0677049	-2.69989	0.0124726	0.694377	-2.79169		-0.467974	5.88997	6.18642	5.71845	0.108531	0.188199	-4.07033	0.000436851	0.257564	-0.110943
chr4.CM0004.13.1_at	chr4.CM0004.2490.r2.d	5e-179	Lj4g3v3019490.1	2e-178	Lotus japonicus similar to At5g56730: zinc protease PQQL-like protein	probable zinc protease isoform X1	-0.333931	4.0908	4.19522	3.86129	0.100254	0.048558	-2.3435	0.0276658	0.63825	-3.38033		-0.832481	4.0908	4.53151	3.69903	0.138014	0.0430142	-5.84229	4.91285e-06	0.0021829	4.19271		-0.21039	4.0908	4.20528	3.99489	0.156965	0.130619	-1.4765	0.152735	0.924596	-4.5907		-0.158784	4.0908	4.19522	4.03643	0.100254	0.346019	-1.11433	0.276106	0.819378	-5.07647
chr4.CM0007.37_at	chr4.CM0007.1220.r2.m	3e-110	Lj4g3v0286110.1	1e-84	Lotus japonicus similar to O24097: (O24097) MTN19 GENE PRECURSOR	NA	0.0308143	7.47925	8.07941	8.11023	0.439203	0.180058	0.178357	0.859931	0.985512	-5.42763		-0.116022	7.47925	8.7525	8.63648	0.0419549	0.0600524	-0.67155	0.508245	0.774882	-6.01659		-0.0993603	7.47925	5.12283	5.02347	0.121388	0.239204	-0.575111	0.570537	0.982242	-5.34669		0.238873	7.47925	8.07941	8.31829	0.439203	0.300291	1.38263	0.179435	0.759388	-4.79312
chr4.CM0026.11_s_at	chr5.CM1667.160.r2.a	1e-108	Lj5g3v1853150.1	5e-108	Lotus japonicus similar to Q9XID7: (Q9XID7) HYPOTHETICAL 59.7 KDA PROTEIN F23M19.1 (LAT	Embryogenesis-associated EMB8	-0.0649556	3.62019	3.73621	3.67125	0.134544	0.201723	-0.307332	0.761226	0.974144	-5.4011		-1.00053	3.62019	4.18084	3.18031	0.316589	0.228608	-4.73394	8.05384e-05	0.00793114	1.58702		-0.127335	3.62019	3.57846	3.45112	0.317029	0.208033	-0.602475	0.552475	0.980898	-5.33295		-0.265617	3.62019	3.73621	3.47059	0.134544	0.320965	-1.25674	0.220869	0.786878	-4.93261
chr4.CM0042.74.1_x_at	chr4.CM0042.1670.r2.d	6e-38	Lj4g3v2775580.2	2e-37	Lotus japonicus similar to Q9FT01: (Q9FT01) PUTATIVE SPLICING FACTOR (FRAGMENT)	CC1-like splicing factor	0.233118	4.31787	4.53968	4.7728	0.188938	0.480757	0.898539	0.377772	0.901986	-5.10478		-1.26633	4.31787	4.91419	3.64787	0.204134	0.191578	-4.88098	5.5371e-05	0.00661433	1.93665		-0.674421	4.31787	4.79811	4.12368	0.254071	0.211246	-2.59952	0.0156797	0.712777	-2.96206		-0.634626	4.31787	4.53968	3.90505	0.188938	0.532201	-2.44613	0.0220975	0.570357	-3.23251
chr4.CM0042.78_at	chr4.CM0042.1760.r2.d	0	Lj0g3v0292029.1	0	Lotus japonicus similar to At5g09850: unknown protein	Transcription elongation factor (TFIIS) family , isoform 1	-0.047426	5.36473	5.73527	5.68784	0.0499312	0.065617	-0.370281	0.714402	0.967244	-5.38308		-0.664954	5.36473	5.48043	4.81548	0.121397	0.275237	-5.19166	2.51506e-05	0.00471676	2.67283		-0.317253	5.36473	5.54772	5.23046	0.0573487	0.118798	-2.47697	0.0206384	0.744042	-3.16585		-0.524754	5.36473	5.73527	5.21052	0.0499312	0.170968	-4.09704	0.000408223	0.256863	-0.0570865
chr4.CM0061.12_at	chr4.CM0061.70.r2.d	0	Lj4g3v2081480.3	4e-141	Lotus japonicus similar to At4g25810: xyloglucan endo-1,4-beta-D-glucanase (XTR-6)	probable xyloglucan endotransglucosylase hydrolase 23	-0.0543019	4.5293	5.71673	5.66243	0.232031	0.404058	-0.255745	0.800314	0.978309	-5.41339		-0.989197	4.5293	5.60381	4.61461	0.104361	0.294687	-4.65881	9.75501e-05	0.00876866	1.4082		-0.0425686	4.5293	2.91358	2.87101	0.289923	0.14625	-0.200485	0.842781	0.996023	-5.47155		0.0138414	4.5293	5.71673	5.73057	0.232031	0.438532	0.0651888	0.94856	0.9924	-5.62285
chr4.CM0061.12_x_at	chr4.CM0061.70.r2.d	0	Lj4g3v2081480.3	4e-141	Lotus japonicus similar to At4g25810: xyloglucan endo-1,4-beta-D-glucanase (XTR-6)	probable xyloglucan endotransglucosylase hydrolase 23	0.0204061	5.04756	6.03448	6.05489	0.0615453	0.1726	0.108757	0.914294	0.991489	-5.43611		-0.880722	5.04756	6.08938	5.20866	0.128258	0.420682	-4.69392	8.91927e-05	0.0083072	1.49178		0.115844	5.04756	3.40124	3.51708	0.153791	0.075663	0.617405	0.542747	0.980898	-5.3252		0.134292	5.04756	6.03448	6.16877	0.0615453	0.267172	0.715727	0.481025	0.897968	-5.3948
chr4.CM0073.44_at	chr4.CM0042.300.r2.m	3e-176	Lj4g3v3093990.1	1e-175	Lotus japonicus similar to At4g13360: 3-hydroxyisobutyryl-coenzyme A hydrolase - like protein	3-hydroxyisobutyryl- hydrolase 3, mitochondrial isoform X1	-0.188677	7.21834	7.38458	7.19591	0.102135	0.165481	-1.69185	0.103542	0.756854	-4.30412		-0.637106	7.21834	7.478	6.84089	0.104293	0.16138	-5.71288	6.77995e-06	0.00250394	3.89346		-0.233888	7.21834	7.38047	7.14658	0.0207472	0.119839	-2.09725	0.0466199	0.830679	-3.7625		-0.21365	7.21834	7.38458	7.17093	0.102135	0.07985	-1.91578	0.0673078	0.662891	-4.08711
chr4.CM0079.1.1_at	chr4.CM0079.20.r2.d	5e-92	Lj4g3v0573940.1	9e-90	Lotus japonicus similar to At5g46250: unknown protein	la-related 6C	0.221272	2.84591	2.86208	3.08335	0.143022	0.0872886	1.5378	0.137101	0.788099	-4.49111		0.780265	2.84591	2.50814	3.2884	0.292112	0.133455	5.4227	1.40322e-05	0.00354826	3.21663		0.158753	2.84591	2.63605	2.7948	0.272023	0.0969264	1.10331	0.280769	0.957389	-4.9762		0.0346226	2.84591	2.86208	2.8967	0.143022	0.279767	0.240621	0.81188	0.973159	-5.59851
chr4.CM0087.18_at	chr4.CM0087.950.r2.d	0	Lj4g3v1708630.1	4e-126	Lotus japonicus similar to At5g07990: flavonoid 3 -hydroxylase - like protein	flavonoid 3 -hydroxylase	0.0524923	3.50256	3.26422	3.31672	0.207807	0.0714893	0.311037	0.758442	0.973769	-5.40013		-0.825184	3.50256	4.13222	3.30704	0.285131	0.265158	-4.88954	5.41772e-05	0.00651487	1.95699		-0.00425022	3.50256	3.40858	3.40433	0.0530764	0.16138	-0.0251842	0.980115	0.99928	-5.48869		-0.00837739	3.50256	3.26422	3.25585	0.207807	0.0453954	-0.0496393	0.960818	0.994605	-5.62366
chr4.CM0100.42.1_at	chr4.CM0100.370.r2.d	0	Lj4g3v0388250.1	0	Lotus japonicus similar to At2g14170: F15N24.6	methylmalonate-semialdehyde dehydrogenase [acylating], mitochondrial	-0.199285	3.75957	4.37048	4.1712	0.283411	0.402478	-0.760272	0.454453	0.922255	-5.199		-1.6821	3.75957	5.00626	3.32417	0.240842	0.371135	-6.4172	1.19839e-06	0.00112868	5.49896		-0.503771	3.75957	3.43213	2.92836	0.38444	0.233304	-1.92189	0.0664984	0.863314	-4.0171		-0.724994	3.75957	4.37048	3.64549	0.283411	0.539823	-2.76586	0.0107125	0.519108	-2.6625
chr4.CM0100.42_at	chr4.CM0100.360.r2.d	0	Lj4g3v0388250.1	0	Lotus japonicus similar to At2g14170: F15N24.6	methylmalonate-semialdehyde dehydrogenase [acylating], mitochondrial	-0.0713937	5.75248	6.15298	6.08159	0.347243	0.18533	-0.436002	0.666709	0.961623	-5.36075		-0.757334	5.75248	6.43458	5.67725	0.105768	0.243019	-4.62505	0.000106324	0.00911619	1.32785		-0.412265	5.75248	5.32204	4.90977	0.0723768	0.0336835	-2.51771	0.0188478	0.732738	-3.09864		-0.322016	5.75248	6.15298	5.83097	0.347243	0.244732	-1.96655	0.0608312	0.65439	-4.01116
chr4.CM0119.49_at	chr4.CM0119.310.r2.m	1e-28	Lj4g3v1037690.1	4e-28	Lotus japonicus similar to P93499: (P93499) DNAJ-LIKE PROTEIN (FRAGMENT)	NA	0.450482	6.87725	8.57743	9.02791	0.412183	0.0526061	2.38301	0.0253851	0.629857	-3.31854		0.86844	6.87725	6.14365	7.01209	0.150128	0.326851	4.59397	0.000115098	0.00946548	1.25387		-0.380724	6.87725	5.72602	5.3453	0.320274	0.22959	-2.01399	0.055282	0.838391	-3.8852		0.394333	6.87725	8.57743	8.97176	0.412183	0.175516	2.08599	0.0477165	0.63128	-3.82725
chr4.CM0165.18_at	chr1.CM0393.1200.r2.d	0	Lj0g3v0302619.1	0	Lotus japonicus similar to At4g38510: vacuolar-type H+-ATPase subunit B2 (VHA-B2)	V-type proton ATPase subunit B 2	0.0706263	7.24334	7.29917	7.3698	0.0860006	0.176305	0.5245	0.604713	0.952417	-5.32505		-0.682966	7.24334	7.55227	6.8693	0.010013	0.369884	-5.07198	3.40682e-05	0.00531429	2.38979		-0.213503	7.24334	7.37261	7.1591	0.0562171	0.0799193	-1.58556	0.12585	0.909155	-4.46084		-0.275475	7.24334	7.29917	7.0237	0.0860006	0.0624921	-2.04579	0.0518187	0.638463	-3.88996
chr4.CM0175.22_at	NA	NA	Lj0g3v0111099.1	0	Lotus japonicus hypothetical protein	probable pre-mRNA-splicing factor ATP-dependent RNA helicase	-0.184327	2.67315	2.64679	2.46246	0.0404045	0.132757	-1.58157	0.126762	0.778847	-4.43939		0.14987	2.67315	2.44445	2.59432	0.235185	0.133787	1.28592	0.210668	0.522787	-5.4397		0.0428392	2.67315	2.72551	2.76835	0.132455	0.128408	0.36757	0.716396	0.993813	-5.43057		0.0134428	2.67315	2.64679	2.66023	0.0404045	0.145968	0.115342	0.909128	0.987588	-5.61874
chr4.CM0175.3_at	chr4.CM0175.20.r2.d	8e-162	Lj4g3v2871740.3	3e-161	Lotus japonicus similar to At5g13420: transaldolase - like protein	transaldolase family	0.203607	3.54031	3.54826	3.75187	0.140735	0.0558231	1.26784	0.216945	0.837338	-4.78401		-0.736449	3.54031	3.71758	2.98113	0.130762	0.210332	-4.5858	0.000117523	0.00955649	1.23441		-0.121189	3.54031	3.6461	3.52491	0.128101	0.0474922	-0.754633	0.457767	0.976495	-5.2454		-0.0494758	3.54031	3.54826	3.49879	0.140735	0.446353	-0.308081	0.760663	0.963472	-5.58176
chr4.CM0175.76_at	chr4.CM0175.520.r2.m	0	Lj4g3v2882230.1	0	Lotus japonicus similar to At3g26935: unknown protein, putative, 3 partial	probable S-acyltransferase 7 isoform X1	0.261287	6.9864	6.87838	7.13967	0.106133	0.0981387	2.2907	0.0310073	0.652605	-3.46202		-0.627671	6.9864	7.36529	6.73762	0.0971326	0.125153	-5.5028	1.14721e-05	0.00329319	3.4042		-0.335525	6.9864	7.12104	6.78551	0.110478	0.189939	-2.94155	0.00709991	0.632154	-2.37049		-0.137432	6.9864	6.87838	6.74095	0.106133	0.16803	-1.20486	0.239933	0.800118	-4.98676
chr4.CM0179.57_at	chr4.CM0179.510.r2.d	0	Lj4g3v2000880.1	0	Lotus japonicus similar to Q40980: (Q40980) PSHSP71.2	heat shock 70 kDa	0.23999	4.83169	4.26548	4.50547	0.398935	0.865087	0.779939	0.443006	0.919905	-5.1865		-2.06711	4.83169	6.63292	4.56581	0.203478	0.139589	-6.71784	5.81447e-07	0.000749139	6.1651		-0.988026	4.83169	5.00024	4.01222	0.110092	0.196844	-3.21096	0.00372161	0.551404	-1.88617		0.146039	4.83169	4.26548	4.41152	0.398935	0.66972	0.47461	0.63933	0.936536	-5.52298
chr4.CM0219.45_at	chr4.CM0219.390.r2.d	0	Lj4g3v1946670.2	0	Lotus japonicus similar to At5g20380: putative protein	probable anion transporter 6, chloroplastic	-0.278713	3.78048	3.82045	3.54173	0.0386963	0.292731	-1.60883	0.120652	0.776073	-4.40659		-0.940077	3.78048	4.66878	3.72871	0.126119	0.152322	-5.42645	1.39004e-05	0.00354108	3.22542		0.27854	3.78048	3.37654	3.65508	0.326265	0.212662	1.60783	0.120873	0.906825	-4.43344		-0.0603459	3.78048	3.82045	3.7601	0.0386963	0.116373	-0.348338	0.730606	0.957616	-5.56981
chr4.CM0227.34_at	chr4.CM0227.250.r2.d	1e-139	Lj4g3v0599890.1	5e-114	Lotus japonicus similar to At1g03280: unknown protein (At1g03280)	General transcription factor IIE subunit 1	-0.211984	5.56506	5.59276	5.38077	0.252455	0.287988	-1.23615	0.228294	0.845515	-4.81529		-0.802916	5.56506	6.02641	5.22349	0.105441	0.315266	-4.68208	9.19289e-05	0.00851532	1.46358		-0.257871	5.56506	5.63409	5.37622	0.197667	0.0554703	-1.50373	0.14562	0.919156	-4.55896		-0.109028	5.56506	5.59276	5.48373	0.252455	0.178418	-0.635777	0.530903	0.909433	-5.44286
chr4.CM0244.72_at	chr4.CM0244.920.r2.m	4e-83	Lj4g3v2140130.1	1e-82	Lotus japonicus similar to At2g17220: protein kinase like protein	probable serine threonine- kinase Cx32, chloroplastic	-0.043385	6.2299	6.19906	6.15567	0.273501	0.276628	-0.333173	0.74188	0.971684	-5.3941		-0.617711	6.2299	7.09198	6.47427	0.0411557	0.112342	-4.74367	7.85661e-05	0.0078585	1.61015		-0.128242	6.2299	5.56536	5.43711	0.08526	0.0799406	-0.984826	0.334476	0.964307	-5.07805		0.102739	6.2299	6.19906	6.3018	0.273501	0.146871	0.788975	0.437806	0.884466	-5.34603
chr4.CM0244.84_at	chr4.CM0244.1040.r2.m	0	Lj4g3v2140300.1	0	Lotus japonicus similar to At2g19560: unknown protein	PCI domain-containing 2	-0.00970817	4.9743	4.84764	4.83793	0.110881	0.218939	-0.0558923	0.955888	0.995922	-5.43981		-0.86408	4.9743	5.4461	4.58202	0.0193098	0.495405	-4.97472	4.36199e-05	0.00593067	2.15923		-0.300805	4.9743	5.23705	4.93624	0.0883935	0.0361496	-1.7318	0.096068	0.896901	-4.27559		-0.306013	4.9743	4.84764	4.54162	0.110881	0.269246	-1.76179	0.0907639	0.691266	-4.30878
chr4.CM0265.18.1_at	chr4.CM0007.660.r2.d	5e-174	Lj4g3v0258640.2	2e-173	Lotus japonicus similar to At2g34470: putative urease accessory protein	urease accessory G	0.185668	6.59592	6.58875	6.77442	0.0772841	0.13365	1.4936	0.148234	0.79406	-4.54219		-0.716834	6.59592	7.01228	6.29545	0.0955943	0.20892	-5.76655	5.9309e-06	0.00236034	4.0178		-0.452739	6.59592	6.80112	6.34838	0.0750968	0.134909	-3.64204	0.00128559	0.444265	-1.08992		-0.115276	6.59592	6.58875	6.47347	0.0772841	0.0833904	-0.927335	0.362931	0.856264	-5.24177
chr4.CM0288.1_at	chr4.CM0288.1090.r2.d	0	Lj4g3v0133530.1	0	Lotus japonicus similar to At1g12000: putative pyrophosphate-fructose-6-phosphate 1-phosphotransferase	pyrophosphate--fructose 6-phosphate 1-phosphotransferase subunit beta	-0.0662856	4.29082	4.334	4.26771	0.276115	0.143032	-0.383354	0.704812	0.966223	-5.37893		-0.862518	4.29082	4.58982	3.7273	0.203245	0.256222	-4.98826	4.21435e-05	0.00577415	2.19135		-0.222669	4.29082	4.59529	4.37263	0.0627077	0.205764	-1.28777	0.210031	0.940235	-4.79749		-0.269462	4.29082	4.334	4.06454	0.276115	0.201932	-1.5584	0.132151	0.723781	-4.58008
chr4.CM0337.6_at	chr4.CM0337.60.r2.d	0	NA	NA	Lotus japonicus similar to At1g68140: unknown protein	NA	0.0590059	6.53727	6.78948	6.84848	0.108897	0.22764	0.313712	0.756434	0.973633	-5.39943		-0.920464	6.53727	6.94412	6.02365	0.306707	0.468353	-4.89375	5.3599e-05	0.00648974	1.967		-0.484542	6.53727	6.65516	6.17062	0.116702	0.114177	-2.57613	0.0165307	0.715734	-3.00132		-0.190218	6.53727	6.78948	6.59926	0.108897	0.0883592	-1.01131	0.321894	0.842009	-5.17093
chr4.CM0500.14_at	chr4.CM0087.1280.r2.d	0	Lj4g3v1719720.2	0	Lotus japonicus similar to At1g64060: cytochrome b245 beta chain homolog RbohAp108	respiratory burst oxidase	0.146931	4.72184	4.70896	4.8559	0.125538	0.438628	0.76742	0.450272	0.922028	-5.1945		-1.21889	4.72184	5.29182	4.07294	0.119059	0.324266	-6.36625	1.35605e-06	0.00122299	5.38486		-0.165017	4.72184	4.79914	4.63412	0.174521	0.117828	-0.861883	0.397232	0.974088	-5.17255		-0.201197	4.72184	4.70896	4.50777	0.125538	0.380002	-1.05085	0.30373	0.833103	-5.13565
chr4.CM0500.3.2_at	chr4.CM0087.1140.r2.d	1e-77	Lj4g3v1720850.1	4e-77	Lotus japonicus similar to At5g60980: ras-GTPase-activating protein SH3-domain binding protein - like	ras GTPase-activating binding	-0.303683	3.30961	3.18598	2.88229	0.242339	0.115671	-1.67338	0.107162	0.760553	-4.32726		-0.956441	3.30961	3.80423	2.84779	0.152851	0.154898	-5.27025	2.06151e-05	0.00421416	2.85822		-0.425107	3.30961	3.87669	3.45158	0.212732	0.30978	-2.34245	0.0277289	0.78314	-3.38364		-0.342769	3.30961	3.18598	2.84321	0.242339	0.205533	-1.88875	0.0709966	0.666616	-4.12698
chr4.CM0500.31_at	chr4.CM0087.1490.r2.d	0	Lj4g3v1722980.2	0	Lotus japonicus similar to At5g39040: transporter associated with antigen processing-like protein (TAP2)	ABC transporter B family member 25	0.0872964	9.01302	8.76948	8.85677	0.170601	0.149223	0.769205	0.449232	0.921888	-5.19336		0.0881138	9.01302	8.88201	8.97013	0.0374162	0.0409078	0.776407	0.445049	0.733933	-5.94216		0.0739645	9.01302	8.86412	8.93808	0.058029	0.101454	0.651731	0.520731	0.980219	-5.30667		0.169508	9.01302	8.76948	8.93898	0.170601	0.0180449	1.49361	0.148233	0.734625	-4.66101
chr4.CM0500.6.1_at	chr4.CM0087.1170.r2.d	0	Lj4g3v1719690.1	0	Lotus japonicus similar to At5g61060: histone deacetylase - like	Histone deacetylase 5	0.0358826	4.8487	4.84025	4.87613	0.014721	0.401431	0.22679	0.822497	0.980226	-5.41931		-0.784338	4.8487	5.39529	4.61096	0.0601595	0.229345	-4.95726	4.55997e-05	0.00606076	2.11781		-0.336525	4.8487	4.98809	4.65156	0.218984	0.0972214	-2.12694	0.0438377	0.826105	-3.71798		-0.365221	4.8487	4.84025	4.47503	0.014721	0.261396	-2.30831	0.0298541	0.59511	-3.46671
chr4.CM0558.23_s_at	chr4.CM0004.360.r2.m	0	Lj4g3v2951270.1	0	Lotus japonicus similar to At4g23100: gamma-glutamylcysteine synthetase	glutamate--cysteine ligase, chloroplastic	-0.108785	8.80121	8.64082	8.53203	0.106669	0.0898373	-0.78996	0.437241	0.918262	-5.18002		-0.197024	8.80121	8.72587	8.52885	0.084768	0.196644	-1.43072	0.165327	0.465472	-5.25705		-0.018401	8.80121	8.69554	8.67714	0.0363323	0.0119813	-0.133621	0.894809	0.99763	-5.48122		0.0852474	8.80121	8.64082	8.72607	0.106669	0.222043	0.619035	0.541691	0.912508	-5.45223
chr4.CM1170.26_at	chr4.CM0007.160.r2.d	0	Lj0g3v0067579.1	0	Lotus japonicus similar to Q9M460: (Q9M460) PLASMA MEMBRANE H+ ATPASE (EC 3.6.1.3)	ATPase 11, plasma membrane-type	0.376718	3.36112	3.16503	3.54175	0.286059	0.11334	2.42058	0.0233779	0.625985	-3.25926		-0.741245	3.36112	3.57849	2.83724	0.0546622	0.319968	-4.76282	7.4822e-05	0.00763932	1.65572		-0.297915	3.36112	3.69179	3.39388	0.204744	0.174519	-1.91423	0.0675149	0.863314	-4.02788		0.0553237	3.36112	3.16503	3.22035	0.286059	0.259815	0.355479	0.725318	0.956374	-5.56754
chr4.TM0597.23_at	chr4.CM0597.330.r2.d	0	Lj4g3v2731570.2	1e-126	Lotus japonicus similar to At1g03140: unknown protein	pre-mRNA-splicing factor 18	0.256944	6.21513	6.22141	6.47836	0.0510659	0.339216	1.58401	0.126205	0.778453	-4.43647		-0.797574	6.21513	6.81334	6.01576	0.126248	0.399262	-4.91688	5.05349e-05	0.00632008	2.02193		-0.28322	6.21513	6.1178	5.83458	0.114428	0.0812715	-1.74599	0.0935266	0.893716	-4.25697		-0.104652	6.21513	6.22141	6.11676	0.0510659	0.105255	-0.64516	0.524907	0.907883	-5.4375
chr5.CM0034.20_at	chr5.CM0034.140.r2.d	5e-50	Lj3g3v1665810.1	1e-30	Lotus japonicus hypothetical protein	NA	0.139269	2.52475	2.46472	2.60399	0.0709451	0.21472	1.01989	0.317894	0.883651	-5.0102		0.165585	2.52475	2.29626	2.46184	0.187856	0.156613	1.2126	0.237015	0.553126	-5.52575		0.143941	2.52475	2.41053	2.55448	0.323359	0.138377	1.0541	0.302272	0.959855	-5.01976		-0.10653	2.52475	2.46472	2.35819	0.0709451	0.0953056	-0.780129	0.442896	0.885712	-5.35216
chr5.CM0048.29_at	chr5.CM0048.280.r2.m	2e-172	Lj5g3v1533550.1	9e-172	Lotus japonicus similar to Q9SB96: (Q9SB96) RNA HELICASE	DEAD-box ATP-dependent RNA helicase 3, chloroplastic	0.297259	5.26526	5.26139	5.55865	0.0918286	0.201824	1.38463	0.178829	0.812715	-4.66299		-1.12132	5.26526	5.75986	4.63854	0.0683698	0.467213	-5.22309	2.32265e-05	0.00452106	2.74703		-0.163329	5.26526	5.23624	5.07291	0.0827747	0.164738	-0.760784	0.454152	0.975842	-5.24147		0.123064	5.26526	5.26139	5.38445	0.0918286	0.249758	0.573231	0.571789	0.920754	-5.47664
chr5.CM0052.26_at	chr5.CM0052.730.r2.d	0	Lj5g3v1939440.1	0	Lotus japonicus similar to At4g39350: cellulose synthase catalytic subunit (Ath-A)	cellulose synthase A catalytic subunit 2 [UDP-forming]-like	-0.327019	4.96391	5.17365	4.84663	0.262747	0.282136	-2.12286	0.0442109	0.678857	-3.71446		-0.823603	4.96391	5.67025	4.84665	0.0541541	0.283013	-5.34647	1.70049e-05	0.00391667	3.03763		-0.16232	4.96391	4.53485	4.37253	0.114553	0.113217	-1.05371	0.302447	0.959855	-5.0201		0.155056	4.96391	5.17365	5.3287	0.262747	0.199054	1.00655	0.324131	0.842526	-5.1751
chr5.CM0062.24.2_at	chr5.CM0062.250.r2.d	0	Lj5g3v1430040.1	0	Lotus japonicus similar to At5g27330: glutamic acid-rich protein	NA	-0.423735	3.90399	4.06797	3.64423	0.181284	0.0808346	-3.15277	0.0042848	0.518276	-2.02513		-1.08224	3.90399	4.51645	3.43421	0.0741982	0.235116	-8.05229	2.69122e-08	0.000242716	8.96081		-0.29684	3.90399	4.11644	3.8196	0.0783942	0.172432	-2.20861	0.0369376	0.812963	-3.59353		-0.56325	3.90399	4.06797	3.50472	0.181284	0.191743	-4.19082	0.000321651	0.238432	0.132095
chr5.CM0077.79_at	chr5.CM0077.710.r2.d	0	Lj1g3v2740220.1	0	Lotus japonicus similar to At1g75410: homeodomain protein BELL1, putative	BEL1-like homeodomain 7	-0.0522427	4.9734	5.20854	5.1563	0.336405	0.679523	-0.185577	0.854327	0.984603	-5.42652		-1.33215	4.9734	6.29314	4.96099	0.144272	0.508311	-4.73205	8.09278e-05	0.00793114	1.58252		-0.575414	4.9734	4.35743	3.78201	0.162982	0.218261	-2.04399	0.0520094	0.836258	-3.84137		-0.266334	4.9734	5.20854	4.9422	0.336405	0.512362	-0.946072	0.353485	0.853209	-5.22645
chr5.CM0086.15_at	chr5.CM0071.800.r2.m	0	Lj5g3v1206680.1	0	Lotus japonicus similar to At4g14580: CBL-interacting protein kinase 4 (CIPK4)	CBL-interacting serine threonine- kinase 4-like	-0.0497732	7.08424	6.57648	6.52671	0.0674923	0.149687	-0.337696	0.73851	0.970801	-5.39282		-0.742184	7.08424	7.37191	6.62972	0.229953	0.140349	-5.0355	3.73751e-05	0.00549587	2.30337		-0.219432	7.08424	7.64296	7.42353	0.0926762	0.181901	-1.48878	0.149492	0.922507	-4.57644		-0.145852	7.08424	6.57648	6.43063	0.0674923	0.237283	-0.989566	0.3322	0.845741	-5.18982
chr5.CM0096.65.1_at	NA	NA	Lj5g3v0308380.2	8e-125	Lotus japonicus hypothetical protein	syntaxin 6, amino-terminal	0.0763346	2.58037	2.57564	2.65197	0.114908	0.222352	0.609074	0.548164	0.940097	-5.28496		0.594033	2.58037	2.25273	2.84676	0.0767188	0.277484	4.7398	7.93455e-05	0.00790634	1.60094		-0.236445	2.58037	2.63773	2.40128	0.0792891	0.0691618	-1.8866	0.0712972	0.867892	-4.06652		0.104354	2.58037	2.57564	2.67999	0.114908	0.0958289	0.832641	0.413208	0.87631	-5.31482
chr5.CM0200.45_at	chr5.CM0200.3300.r2.m	6e-91	Lj5g3v2113420.1	2e-90	Lotus japonicus similar to At4g34220: receptor protein kinase - like protein	receptor kinase At4g34220	-0.197596	3.74284	3.77312	3.57553	0.0299631	0.328764	-1.46251	0.156499	0.798545	-4.57742		-0.621262	3.74284	4.01534	3.39407	0.0113313	0.273982	-4.59828	0.00011384	0.00943375	1.26412		-0.213218	3.74284	4.08579	3.87257	0.0891648	0.167781	-1.57814	0.127548	0.909161	-4.46991		-0.222914	3.74284	3.77312	3.55021	0.0299631	0.00588281	-1.6499	0.111914	0.705676	-4.46118
chr5.CM0200.56_at	chr5.CM0200.3220.r2.m	0	Lj5g3v2112290.1	0	Lotus japonicus similar to LGT_CITUN: (Q9MB73) LIMONOID UDP-GLUCOSYLTRANSFERASE (EC 2.4	limonoid UDP-glucosyltransferase	-0.0895843	7.00166	6.88085	6.79127	0.115238	0.108727	-0.705952	0.486975	0.927259	-5.23197		-0.646341	7.00166	7.56864	6.9223	0.0506432	0.0936103	-5.09336	3.22684e-05	0.00527227	2.44042		-0.121261	7.00166	6.75032	6.62906	0.0508664	0.019318	-0.955573	0.348759	0.966848	-5.10158		0.0607246	7.00166	6.88085	6.94158	0.115238	0.277508	0.478528	0.636579	0.935994	-5.5213
[truncated: 82 more rows]

## Sheet: KAR1
Genes significantly regulated by 1.5-fold, max.adjusted p-value 0.01 in response to KAR1 or GR24 treatment
[truncated: 863 more rows]

[truncated: 2 more sheets: GR24, Normalized Raw log2 values]
