# Supplementary material for: Lotus japonicus karrikin receptors display divergent ligand-binding specificities and organ-dependent redundancy
Source: PLoS Genet. 2020 Dec 28;16(12):e1009249. doi: 10.1371/journal.pgen.1009249 (PMC7808659; doi:10.1371/journal.pgen.1009249)
Supplement: S1 Data — (XLSX) [file pgen.1009249.s019.xlsx]

## Sheet: Figure 2A
Genotype	hypocotyl length
Ler	1.905
Ler	2.169
Ler	1.868
Ler	2.167
Ler	1.909
Ler	2.289
Ler	2.37
Ler	2.222
Ler	2.067
Ler	2.222
Ler	1.984
Ler	1.818
Ler	2.11
Ler	1.743
Ler	1.788
Ler	2.099
Ler	2.244
Ler	2.181
Ler	1.992
Ler	2.162
Ler	1.931
Ler	1.482
Ler	2.162
Ler	2.11
Ler	1.977
Ler	2.35
Ler	1.795
Ler	1.868
Ler	2.095
Ler	1.942
Ler	2.047
Ler	2.356
Ler	1.961
Ler	2.449
Ler	2.578
Ler	1.961
Ler	2.162
Ler	2.173
Ler	2.11
Ler	2.603
Ler	2.417
Ler	2.159
Ler	2.167
Ler	2.502
Ler	2.169
Ler	2.766
Ler	2.527
Ler	2.479
Ler	2.606
Ler	2.53
Ler	2.819
Ler	2.328
Ler	2.141
Ler	2.129
Ler	2.559
Ler	1.509
Ler	2.356
Ler	2.552
Ler	2.311
Ler	2.546
Ler	2.204
Ler	2.223
Ler	1.647
Ler	1.397
Ler	1.818
Ler	1.969
Ler	2.032
Ler	2.035
Ler	1.956
Ler	1.993
Ler	1.709
Ler	1.904
Ler	2.04
Ler	2.222
Ler	1.806
Ler	1.618
Ler	1.627
Ler	2.236
Ler	2.032
Ler	1.851
Ler	2.162
Ler	2.056
Ler	2.088
Ler	1.648
Ler	1.927
Ler	1.988
Ler	1.727
Ler	1.904
Ler	1.972
Ler	1.851
Ler	1.213
Ler	1.221
Ler	1.661
Ler	2.857
Ler	2.652
Ler	2.489
Ler	2.452
Ler	2.43
Ler	2.659
Ler	1.971
Ler	2.285
Ler	2.094
Ler	1.842
Ler	2.628
Ler	2.102
Ler	2.25
Ler	2.515
Ler	2.379
Ler	2.839
Ler	2.442
Ler	2.171
Ler	2.307
Ler	2.217
Ler	2.129
Ler	1.841
Ler	2.217
Ler	2.43
Ler	2.193
Ler	1.983
Ler	2.025
Ler	2.102
Ler	1.961
kai2-2	5.397
kai2-2	3.574
kai2-2	5.42
kai2-2	3.402
kai2-2	4.686
kai2-2	5.351
kai2-2	4.656
kai2-2	5.167
kai2-2	4.571
kai2-2	4.133
kai2-2	2.887
kai2-2	2.882
kai2-2	4.781
kai2-2	4.128
kai2-2	3.711
kai2-2	4.832
kai2-2	5.082
kai2-2	5.287
kai2-2	4.543
kai2-2	4.256
kai2-2	3.973
kai2-2	2.882
kai2-2	3.367
kai2-2	3.292
kai2-2	3.242
kai2-2	3.331
kai2-2	2.642
kai2-2	3.555
kai2-2	3.905
kai2-2	3.454
kai2-2	3.638
kai2-2	3.973
kai2-2	4.185
kai2-2	2.606
kai2-2	4.332
kai2-2	3.279
kai2-2	3.717
kai2-2	4.882
kai2-2	3.048
kai2-2	3.619
kai2-2	3.835
kai2-2	3.636
kai2-2	3.636
kai2-2	4
kai2-2	4.075
kai2-2	4.472
kai2-2	3.526
kai2-2	3.424
kai2-2	2.442
kai2-2	1.91
kai2-2	3.551
kai2-2	3.632
kai2-2	3.855
kai2-2	3.526
kai2-2	2.556
kai2-2	3.413
kai2-2	3.092
kai2-2	2.874
kai2-2	2.975
kai2-2	3.002
kai2-2	2.857
kai2-2	3.047
kai2-2	2.733
kai2-2	2.99
kai2-2	3.188
kai2-2	2.926
kai2-2	3.111
kai2-2	3.905
kai2-2	3.691
kai2-2	3.473
kai2-2	4.02
kai2-2	3.34
kai2-2	3.494
kai2-2	3.842
kai2-2	4.017
kai2-2	3.78
kai2-2	4.345
kai2-2	3.174
kai2-2	2.496
kai2-2	3.43
kai2-2	4.258
kai2-2	3.047
kai2-2	3.113
kai2-2	3.352
kai2-2	3.787
kai2-2	3.079
kai2-2	3.395
kai2-2	3.141
kai2-2	3.772
kai2-2	2.882
kai2-2	3.316
kai2-2	3.374
kai2-2	2.667
kai2-2	2.603
kai2-2	2.782
kai2-2	4.173
kai2-2	3.079
kai2-2	2.931
kai2-2	3.1
kai2-2	4.22
kai2-2	4.439
kai2-2	3.268
kai2-2	5.229
kai2-2	3.758
kai2-2	4.346
kai2-2	5.145
kai2-2	5.04
kai2-2	4.782
kai2-2	4.698
kai2-2	4.662
kai2-2	4.417
kai2-2	4.049
kai2-2	3.914
kai2-2	4.416
kai2-2	4.257
kai2-2	2.839
kai2-2	3.18
kai2-2	4.732
kai2-2	4.699
kai2-2	3.533
kai2-2	3.225
kai2-2	2.887
kai2-2	2.442
kai2-2	3.058
kai2-2	3.885
kai2-2	3.789
kai2-2	3.386
kai2-2	2.891
kai2-2 AtD14 #2	3.549
kai2-2 AtD14 #2	4.145
kai2-2 AtD14 #2	3.872
kai2-2 AtD14 #2	5.018
kai2-2 AtD14 #2	4.532
kai2-2 AtD14 #2	4.097
kai2-2 AtD14 #2	3.638
kai2-2 AtD14 #2	4.449
kai2-2 AtD14 #2	3.24
kai2-2 AtD14 #2	3.492
kai2-2 AtD14 #2	4.469
kai2-2 AtD14 #2	3.492
kai2-2 AtD14 #2	3.636
kai2-2 AtD14 #2	4.112
kai2-2 AtD14 #2	5.096
kai2-2 AtD14 #2	5.315
kai2-2 AtD14 #2	6.416
kai2-2 AtD14 #2	4.524
kai2-2 AtD14 #2	7.23
kai2-2 AtD14 #2	6.665
kai2-2 AtD14 #2	5.648
kai2-2 AtD14 #2	6.026
kai2-2 AtD14 #2	7.231
kai2-2 AtD14 #2	5.428
kai2-2 AtD14 #2	5.663
kai2-2 AtD14 #2	3.58
kai2-2 AtD14 #2	5.71
kai2-2 AtD14 #2	4.106
kai2-2 AtD14 #2	4.527
kai2-2 AtD14 #2	3.52
kai2-2 AtD14 #2	5.123
kai2-2 AtD14 #2	5.082
kai2-2 AtD14 #2	3.252
kai2-2 AtD14 #2	3.851
kai2-2 AtD14 #2	4.499
kai2-2 AtD14 #2	3.555
kai2-2 AtD14 #2	4.257
kai2-2 AtD14 #2	3.684
kai2-2 AtD14 #2	3.961
kai2-2 AtD14 #2	2.954
kai2-2 AtD14 #2	3.684
kai2-2 AtD14 #2	5.152
kai2-2 AtD14 #2	3.465
kai2-2 AtD14 #2	2.494
kai2-2 AtD14 #2	2.479
kai2-2 AtD14 #2	3.301
kai2-2 AtD14 #2	2.964
kai2-2 AtD14 #2	3.878
kai2-2 AtD14 #2	4.126
kai2-2 AtD14 #2	4.894
kai2-2 AtD14 #2	2.433
kai2-2 AtD14 #2	4.221
kai2-2 AtD14 #2	4.067
kai2-2 AtD14 #2	4.268
kai2-2 AtD14 #2	2.403
kai2-2 AtD14 #2	3.357
kai2-2 AtD14 #2	2.945
kai2-2 AtD14 #2	3.835
kai2-2 AtD14 #2	3.1
kai2-2 AtD14 #2	3.243
kai2-2 AtD14 #2	1.96
kai2-2 AtD14 #2	3.995
kai2-2 AtD14 #2	4.835
kai2-2 AtD14 #2	4.258
kai2-2 AtD14 #2	3.574
kai2-2 AtD14 #2	5.112
kai2-2 AtD14 #2	4.356
kai2-2 AtD14 #2	4.404
kai2-2 AtD14 #2	3.938
kai2-2 AtD14 #2	3.511
kai2-2 AtD14 #2	3.24
kai2-2 AtD14 #2	3.374
kai2-2 AtD14 #2	3.497
kai2-2 AtD14 #2	3.301
kai2-2 AtD14 #2	2.864
kai2-2 AtD14 #2	4.197
kai2-2 AtD14 #3	4.771
kai2-2 AtD14 #3	5.477
kai2-2 AtD14 #3	5.453
kai2-2 AtD14 #3	3.674
kai2-2 AtD14 #3	3.649
kai2-2 AtD14 #3	5.01
kai2-2 AtD14 #3	5.167
kai2-2 AtD14 #3	3.874
kai2-2 AtD14 #3	5.101
kai2-2 AtD14 #3	3.45
kai2-2 AtD14 #3	4.958
kai2-2 AtD14 #3	3.787
kai2-2 AtD14 #3	2.727
kai2-2 AtD14 #3	4.696
kai2-2 AtD14 #3	2.793
kai2-2 AtD14 #3	4.908
kai2-2 AtD14 #3	4.828
kai2-2 AtD14 #3	5.351
kai2-2 AtD14 #3	4.345
kai2-2 AtD14 #3	4.824
kai2-2 AtD14 #3	4.493
kai2-2 AtD14 #3	4.851
kai2-2 AtD14 #3	5.088
kai2-2 AtD14 #3	6.475
kai2-2 AtD14 #3	3.946
kai2-2 AtD14 #3	3.564
kai2-2 AtD14 #3	3.395
kai2-2 AtD14 #3	2.776
kai2-2 AtD14 #3	2.741
kai2-2 AtD14 #3	2.518
kai2-2 AtD14 #3	4.397
kai2-2 AtD14 #3	4.253
kai2-2 AtD14 #3	2.511
kai2-2 AtD14 #3	3.881
kai2-2 AtD14 #3	4.197
kai2-2 AtD14 #3	3.747
kai2-2 AtD14 #3	3.654
kai2-2 AtD14 #3	2.102
kai2-2 AtD14 #3	3.174
kai2-2 AtD14 #3	2.69
kai2-2 AtD14 #3	2.874
kai2-2 AtD14 #3	2.286
kai2-2 AtD14 #3	2.685
kai2-2 AtD14 #3	3.849
kai2-2 AtD14 #3	4.173
kai2-2 AtD14 #3	3.765
kai2-2 AtD14 #3	3.501
kai2-2 AtD14 #3	3.864
kai2-2 AtD14 #3	3.618
kai2-2 AtD14 #3	3.038
kai2-2 AtD14 #3	4.268
kai2-2 AtD14 #3	2.868
kai2-2 AtD14 #3	3.326
kai2-2 AtD14 #3	4.134
kai2-2 AtD14 #3	3.367
kai2-2 AtD14 #3	2.665
kai2-2 AtD14 #3	3.123
kai2-2 AtD14 #3	3.361
kai2-2 AtD14 #3	2.793
kai2-2 AtD14 #3	2.54
kai2-2 AtD14 #3	4.116
kai2-2 AtD14 #3	3.56
kai2-2 AtD14 #3	4.281
kai2-2 AtD14 #3	3.112
kai2-2 AtD14 #3	4.696
kai2-2 AtD14 #3	3.577
kai2-2 AtD14 #3	5.112
kai2-2 AtD14 #3	3.645
kai2-2 AtD14 #3	4.798
kai2-2 AtD14 #3	4.056
kai2-2 AtD14 #3	3.698
kai2-2 AtD14 #3	3.701
kai2-2 AtD14 #3	3.627
kai2-2 AtKAI2 #1	2.167
kai2-2 AtKAI2 #1	2.217
kai2-2 AtKAI2 #1	2.244
kai2-2 AtKAI2 #1	2.546
kai2-2 AtKAI2 #1	2.527
kai2-2 AtKAI2 #1	2.079
kai2-2 AtKAI2 #1	2.341
kai2-2 AtKAI2 #1	2.317
kai2-2 AtKAI2 #1	2.426
kai2-2 AtKAI2 #1	2.11
kai2-2 AtKAI2 #1	1.931
kai2-2 AtKAI2 #1	1.977
kai2-2 AtKAI2 #1	2.341
kai2-2 AtKAI2 #1	2.099
kai2-2 AtKAI2 #1	1.828
kai2-2 AtKAI2 #1	1.792
kai2-2 AtKAI2 #1	1.525
kai2-2 AtKAI2 #1	2.099
kai2-2 AtKAI2 #1	2.667
kai2-2 AtKAI2 #1	1.546
kai2-2 AtKAI2 #1	1.984
kai2-2 AtKAI2 #1	1.969
kai2-2 AtKAI2 #1	1.598
kai2-2 AtKAI2 #1	2.254
kai2-2 AtKAI2 #1	1.743
kai2-2 AtKAI2 #1	2.469
kai2-2 AtKAI2 #1	2.286
kai2-2 AtKAI2 #1	2.413
kai2-2 AtKAI2 #1	2.233
kai2-2 AtKAI2 #1	2.096
kai2-2 AtKAI2 #1	1.894
kai2-2 AtKAI2 #1	2.666
kai2-2 AtKAI2 #1	2.379
kai2-2 AtKAI2 #1	2.542
kai2-2 AtKAI2 #1	2.633
kai2-2 AtKAI2 #1	1.842
kai2-2 AtKAI2 #1	2.416
kai2-2 AtKAI2 #1	2.571
kai2-2 AtKAI2 #1	2.465
kai2-2 AtKAI2 #1	2.099
kai2-2 AtKAI2 #1	1.845
kai2-2 AtKAI2 #1	2.633
kai2-2 AtKAI2 #1	2.606
kai2-2 AtKAI2 #1	2.787
kai2-2 AtKAI2 #1	2.819
kai2-2 AtKAI2 #1	2.439
kai2-2 AtKAI2 #3	1.76
kai2-2 AtKAI2 #3	1.977
kai2-2 AtKAI2 #3	1.842
kai2-2 AtKAI2 #3	1.724
kai2-2 AtKAI2 #3	1.661
kai2-2 AtKAI2 #3	1.771
kai2-2 AtKAI2 #3	1.747
kai2-2 AtKAI2 #3	1.588
kai2-2 AtKAI2 #3	1.747
kai2-2 AtKAI2 #3	1.655
kai2-2 AtKAI2 #3	1.779
kai2-2 AtKAI2 #3	1.91
kai2-2 AtKAI2 #3	2.032
kai2-2 AtKAI2 #3	2.352
kai2-2 AtKAI2 #3	2.047
kai2-2 AtKAI2 #3	1.806
kai2-2 AtKAI2 #3	1.743
kai2-2 AtKAI2 #3	1.931
kai2-2 AtKAI2 #3	2.099
kai2-2 AtKAI2 #3	2.096
kai2-2 AtKAI2 #3	2.096
kai2-2 AtKAI2 #3	1.971
kai2-2 AtKAI2 #3	2.032
kai2-2 AtKAI2 #3	1.777
kai2-2 AtKAI2 #3	2.171
kai2-2 AtKAI2 #3	2.047
kai2-2 AtKAI2 #3	1.858
kai2-2 AtKAI2 #3	1.818
kai2-2 AtKAI2 #3	1.905
kai2-2 AtKAI2 #3	1.909
kai2-2 AtKAI2 #3	2.289
kai2-2 AtKAI2 #3	2.096
kai2-2 AtKAI2 #3	1.795
kai2-2 AtKAI2 #3	2.167
kai2-2 AtKAI2 #3	1.968
kai2-2 AtKAI2 #3	1.988
kai2-2 AtKAI2 #3	1.984
kai2-2 AtKAI2 #3	1.788
kai2-2 AtKAI2 #3	2.603
kai2-2 AtKAI2 #3	2.736
kai2-2 AtKAI2 #3	2.483
kai2-2 AtKAI2 #3	2.54
kai2-2 AtKAI2 #3	3.113
kai2-2 AtKAI2 #3	2.189
kai2-2 AtKAI2 #3	2.794
kai2-2 AtKAI2 #3	2.433
kai2-2 AtKAI2 #3	2.413
kai2-2 AtKAI2 #3	2.299
kai2-2 AtKAI2 #3	2.173
kai2-2 AtKAI2 #3	2.217
kai2-2 AtKAI2 #3	2.356
kai2-2 AtKAI2 #3	1.655
kai2-2 AtKAI2 #3	1.977
kai2-2 AtKAI2 #3	2.162
kai2-2 AtKAI2 #3	2.266
kai2-2 AtKAI2 #3	2.811
kai2-2 AtKAI2 #3	2.54
kai2-2 AtKAI2 #3	2.735
kai2-2 AtKAI2 #3	2.379
kai2-2 AtKAI2 #3	2.403
kai2-2 AtKAI2 #3	2.217
kai2-2 AtKAI2 #3	1.909
kai2-2 AtKAI2 #3	1.535
kai2-2 AtKAI2 #3	2.39
kai2-2 AtKAI2 #3	2.73
kai2-2 AtKAI2 #3	2.59
kai2-2 AtKAI2 #3	2.349
kai2-2 AtKAI2 #3	2.379
kai2-2 AtKAI2 #3	2.032
kai2-2 AtKAI2 #3	2.317
kai2-2 AtKAI2 #3	1.942
kai2-2 AtKAI2 #3	2.301
kai2-2 AtKAI2 #3	2.244
kai2-2 AtKAI2 #3	1.851
kai2-2 AtKAI2 #3	1.969
kai2-2 AtKAI2 #3	2.007
kai2-2 AtKAI2 #3	1.942
kai2-2 AtKAI2 #3	1.942
kai2-2 AtKAI2 #3	1.921
kai2-2 AtKAI2 #3	2.051
kai2-2 AtKAI2 #3	2.496
kai2-2 AtKAI2 #3	1.788
kai2-2 AtKAI2 #3	1.709
kai2-2 AtKAI2 #3	1.867
kai2-2 AtKAI2 #3	1.487
kai2-2 AtKAI2 #3	2.159
kai2-2 AtKAI2 #3	1.88
kai2-2 AtKAI2 #3	1.921
kai2-2 AtKAI2 #3	1.57
kai2-2 AtKAI2 #3	1.743
kai2-2 AtKAI2 #3	1.858
kai2-2 AtKAI2 #3	1.858
kai2-2 LjD14 #2	2.733
kai2-2 LjD14 #2	4.208
kai2-2 LjD14 #2	2.968
kai2-2 LjD14 #2	5.23
kai2-2 LjD14 #2	4.944
kai2-2 LjD14 #2	3.054
kai2-2 LjD14 #2	5.006
kai2-2 LjD14 #2	5.515
kai2-2 LjD14 #2	3.663
kai2-2 LjD14 #2	5.635
kai2-2 LjD14 #2	4.451
kai2-2 LjD14 #2	4.669
kai2-2 LjD14 #2	5.62
kai2-2 LjD14 #2	3.776
kai2-2 LjD14 #2	6.221
kai2-2 LjD14 #2	3.809
kai2-2 LjD14 #2	4.768
kai2-2 LjD14 #2	5.241
kai2-2 LjD14 #2	3.247
kai2-2 LjD14 #2	4.65
kai2-2 LjD14 #2	5.152
kai2-2 LjD14 #2	5.461
kai2-2 LjD14 #2	3.152
kai2-2 LjD14 #2	2.92
kai2-2 LjD14 #2	5.201
kai2-2 LjD14 #2	5.309
kai2-2 LjD14 #2	5.077
kai2-2 LjD14 #2	5.082
kai2-2 LjD14 #2	2.945
kai2-2 LjD14 #2	4.46
kai2-2 LjD14 #2	3.574
kai2-2 LjD14 #2	3.609
kai2-2 LjD14 #2	3.511
kai2-2 LjD14 #2	4.686
kai2-2 LjD14 #2	5.952
kai2-2 LjD14 #2	3.113
kai2-2 LjD14 #2	2.539
kai2-2 LjD14 #3	4.138
kai2-2 LjD14 #3	4.407
kai2-2 LjD14 #3	4.788
kai2-2 LjD14 #3	4.131
kai2-2 LjD14 #3	5.181
kai2-2 LjD14 #3	6.102
kai2-2 LjD14 #3	3.379
kai2-2 LjD14 #3	4.551
kai2-2 LjD14 #3	4.049
kai2-2 LjD14 #3	3.809
kai2-2 LjD14 #3	5.261
kai2-2 LjD14 #3	3.486
kai2-2 LjD14 #3	5.006
kai2-2 LjD14 #3	3.884
kai2-2 LjD14 #3	3.835
kai2-2 LjD14 #3	4.236
kai2-2 LjD14 #3	4.457
kai2-2 LjD14 #3	3.685
kai2-2 LjD14 #3	2.954
kai2-2 LjD14 #3	3.872
kai2-2 LjD14 #3	3.424
kai2-2 LjD14 #3	4.518
kai2-2 LjD14 #3	2.857
kai2-2 LjD14 #3	3.413
kai2-2 LjD14 #3	2.986
kai2-2 LjD14 #3	4.126
kai2-2 LjD14 #3	3.418
kai2-2 LjD14 #3	3.872
kai2-2 LjD14 #3	3.885
kai2-2 LjD14 #3	3.878
kai2-2 LjD14 #3	5.018
kai2-2 LjD14 #3	5.229
kai2-2 LjD14 #3	5.179
kai2-2 LjD14 #3	4.315
kai2-2 LjD14 #3	5.126
kai2-2 LjD14 #3	2.868
kai2-2 LjD14 #3	3.623
kai2-2 LjD14 #3	4.641
kai2-2 LjD14 #3	3.961
kai2-2 LjD14 #3	5.03
kai2-2 LjD14 #3	4.384
kai2-2 LjD14 #3	4.444
kai2-2 LjD14 #3	4.111
kai2-2 LjD14 #3	4.017
kai2-2 LjD14 #3	5.967
kai2-2 LjD14 #3	4.089
kai2-2 LjD14 #3	4.803
kai2-2 LjD14 #3	4.373
kai2-2 LjD14 #3	5.059
kai2-2 LjD14 #3	4.38
kai2-2 LjD14 #3	3.394
kai2-2 LjD14 #3	4.886
kai2-2 LjD14 #3	3.954
kai2-2 LjD14 #3	4.578
kai2-2 LjD14 #3	3.073
kai2-2 LjD14 #3	3.235
kai2-2 LjD14 #3	2.593
kai2-2 LjD14 #3	2.923
kai2-2 LjD14 #3	4.315
kai2-2 LjD14 #3	2.334
kai2-2 LjD14 #3	3.663
kai2-2 LjD14 #3	2.39
kai2-2 LjD14 #3	3.126
kai2-2 LjD14 #3	4.197
kai2-2 LjD14 #3	3.379
kai2-2 LjD14 #3	3.687
kai2-2 LjD14 #3	2.652
kai2-2 LjD14 #3	3.243
kai2-2 LjD14 #3	2.733
kai2-2 LjD14 #3	3.064
kai2-2 LjD14 #3	3.038
kai2-2 LjKAI2a #1	2.568
kai2-2 LjKAI2a #1	2.285
kai2-2 LjKAI2a #1	2.489
kai2-2 LjKAI2a #1	2.515
kai2-2 LjKAI2a #1	1.984
kai2-2 LjKAI2a #1	2.64
kai2-2 LjKAI2a #1	2.891
kai2-2 LjKAI2a #1	2.666
kai2-2 LjKAI2a #1	2.568
kai2-2 LjKAI2a #1	2.479
kai2-2 LjKAI2a #1	2.359
kai2-2 LjKAI2a #1	2.465
kai2-2 LjKAI2a #1	2.73
kai2-2 LjKAI2a #1	2.568
kai2-2 LjKAI2a #1	3.071
kai2-2 LjKAI2a #1	1.927
kai2-2 LjKAI2a #1	2.158
kai2-2 LjKAI2a #1	2.079
kai2-2 LjKAI2a #1	2.413
kai2-2 LjKAI2a #1	2.167
kai2-2 LjKAI2a #1	2.426
kai2-2 LjKAI2a #1	2.701
kai2-2 LjKAI2a #1	2.63
kai2-2 LjKAI2a #1	2.049
kai2-2 LjKAI2a #1	3.142
kai2-2 LjKAI2a #1	2.882
kai2-2 LjKAI2a #1	2.349
kai2-2 LjKAI2a #1	2.643
kai2-2 LjKAI2a #1	3.436
kai2-2 LjKAI2a #1	2.589
kai2-2 LjKAI2a #1	3.817
kai2-2 LjKAI2a #1	2.931
kai2-2 LjKAI2a #1	2.669
kai2-2 LjKAI2a #1	2.874
kai2-2 LjKAI2a #1	3.56
kai2-2 LjKAI2a #1	3.011
kai2-2 LjKAI2a #1	3.645
kai2-2 LjKAI2a #1	3.011
kai2-2 LjKAI2a #1	2.556
kai2-2 LjKAI2a #1	2.489
kai2-2 LjKAI2a #1	2.842
kai2-2 LjKAI2a #1	2.192
kai2-2 LjKAI2a #1	2.624
kai2-2 LjKAI2a #1	2.615
kai2-2 LjKAI2a #1	2.712
kai2-2 LjKAI2a #1	2.789
kai2-2 LjKAI2a #1	3.188
kai2-2 LjKAI2a #1	2.39
kai2-2 LjKAI2a #1	2.181
kai2-2 LjKAI2a #1	1.842
kai2-2 LjKAI2a #1	2.37
kai2-2 LjKAI2a #1	2.926
kai2-2 LjKAI2a #1	2.167
kai2-2 LjKAI2a #1	2.63
kai2-2 LjKAI2a #1	2.413
kai2-2 LjKAI2a #1	1.818
kai2-2 LjKAI2a #1	2.603
kai2-2 LjKAI2a #1	2.11
kai2-2 LjKAI2a #1	2.285
kai2-2 LjKAI2a #1	2.244
kai2-2 LjKAI2a #1	2.11
kai2-2 LjKAI2a #1	2.489
kai2-2 LjKAI2a #1	1.876
kai2-2 LjKAI2a #1	2.416
kai2-2 LjKAI2a #1	2.04
kai2-2 LjKAI2a #1	1.868
kai2-2 LjKAI2a #1	2.453
kai2-2 LjKAI2a #1	2.173
kai2-2 LjKAI2a #1	2.047
kai2-2 LjKAI2a #1	2.225
kai2-2 LjKAI2a #1	1.905
kai2-2 LjKAI2a #1	2.223
kai2-2 LjKAI2a #1	1.968
kai2-2 LjKAI2a #1	1.818
kai2-2 LjKAI2a #1	2.254
kai2-2 LjKAI2a #1	2.703
kai2-2 LjKAI2a #1	2.465
kai2-2 LjKAI2a #1	2.3
kai2-2 LjKAI2a #1	2.73
kai2-2 LjKAI2a #1	2.697
kai2-2 LjKAI2a #1	2.542
kai2-2 LjKAI2a #1	2.173
kai2-2 LjKAI2a #1	2.352
kai2-2 LjKAI2a #1	2.828
kai2-2 LjKAI2a #1	2.693
kai2-2 LjKAI2a #1	2.031
kai2-2 LjKAI2a #1	2.056
kai2-2 LjKAI2a #1	2.433
kai2-2 LjKAI2a #1	2.546
kai2-2 LjKAI2a #1	2.465
kai2-2 LjKAI2a #1	2.483
kai2-2 LjKAI2a #1	2.102
kai2-2 LjKAI2a #1	1.993
kai2-2 LjKAI2a #1	2.173
kai2-2 LjKAI2a #1	2.181
kai2-2 LjKAI2a #1	2.403
kai2-2 LjKAI2a #1	2.403
kai2-2 LjKAI2a #1	2.233
kai2-2 LjKAI2a #1	2.032
kai2-2 LjKAI2a #1	2.356
kai2-2 LjKAI2a #1	2.828
kai2-2 LjKAI2a #1	2.741
kai2-2 LjKAI2a #1	2.736
kai2-2 LjKAI2a #1	2.606
kai2-2 LjKAI2a #1	2.412
kai2-2 LjKAI2a #1	2.511
kai2-2 LjKAI2a #1	2.941
kai2-2 LjKAI2a #1	2.103
kai2-2 LjKAI2a #1	2.515
kai2-2 LjKAI2a #1	2.891
kai2-2 LjKAI2a #1	2.094
kai2-2 LjKAI2a #1	2.828
kai2-2 LjKAI2a #1	2.352
kai2-2 LjKAI2a #1	2.603
kai2-2 LjKAI2a #1	2.452
kai2-2 LjKAI2a #1	2.25
kai2-2 LjKAI2a #1	2.294
kai2-2 LjKAI2a #1	2.615
kai2-2 LjKAI2a #1	2.839
kai2-2 LjKAI2a #1	2.685
kai2-2 LjKAI2a #1	2.61
kai2-2 LjKAI2a #1	2.805
kai2-2 LjKAI2a #10b	2.23
kai2-2 LjKAI2a #10b	2.04
kai2-2 LjKAI2a #10b	2.669
kai2-2 LjKAI2a #10b	2.913
kai2-2 LjKAI2a #10b	2.426
kai2-2 LjKAI2a #10b	2.882
kai2-2 LjKAI2a #10b	2.47
kai2-2 LjKAI2a #10b	2.362
kai2-2 LjKAI2a #10b	2.685
kai2-2 LjKAI2a #10b	2.379
kai2-2 LjKAI2a #10b	2.37
kai2-2 LjKAI2a #10b	2.73
kai2-2 LjKAI2a #10b	2.35
kai2-2 LjKAI2a #10b	2.578
kai2-2 LjKAI2a #10b	2.413
kai2-2 LjKAI2a #10b	2.23
kai2-2 LjKAI2a #10b	2.217
kai2-2 LjKAI2a #10b	2.223
kai2-2 LjKAI2a #10b	1.969
kai2-2 LjKAI2a #10b	1.719
kai2-2 LjKAI2a #10b	2.35
kai2-2 LjKAI2a #10b	2.362
kai2-2 LjKAI2a #10b	2.874
kai2-2 LjKAI2a #10b	3.1
kai2-2 LjKAI2a #10b	3.43
kai2-2 LjKAI2a #10b	2.736
kai2-2 LjKAI2a #10b	2.99
kai2-2 LjKAI2a #10b	3.141
kai2-2 LjKAI2a #10b	3.582
kai2-2 LjKAI2a #10b	2.972
kai2-2 LjKAI2a #10b	4.043
kai2-2 LjKAI2a #10b	2.817
kai2-2 LjKAI2a #10b	2.678
kai2-2 LjKAI2a #10b	2.712
kai2-2 LjKAI2a #10b	2.811
kai2-2 LjKAI2a #10b	2.465
kai2-2 LjKAI2a #10b	2.945
kai2-2 LjKAI2a #10b	3.1
kai2-2 LjKAI2a #10b	3.134
kai2-2 LjKAI2a #10b	2.678
kai2-2 LjKAI2a #10b	2.603
kai2-2 LjKAI2a #10b	3
kai2-2 LjKAI2a #10b	2.679
kai2-2 LjKAI2a #10b	2.882
kai2-2 LjKAI2a #10b	2.819
kai2-2 LjKAI2a #10b	2.311
kai2-2 LjKAI2a #10b	2.42
kai2-2 LjKAI2a #10b	2.433
kai2-2 LjKAI2a #10b	1.719
kai2-2 LjKAI2a #10b	2.095
kai2-2 LjKAI2a #10b	2.555
kai2-2 LjKAI2a #10b	2.158
kai2-2 LjKAI2a #10b	2.293
kai2-2 LjKAI2a #10b	2.068
kai2-2 LjKAI2a #10b	2.189
kai2-2 LjKAI2a #10b	1.909
kai2-2 LjKAI2a #10b	2.035
kai2-2 LjKAI2a #10b	2.293
kai2-2 LjKAI2a #10b	2.035
kai2-2 LjKAI2a #10b	2.032
kai2-2 LjKAI2a #10b	1.977
kai2-2 LjKAI2a #10b	1.733
kai2-2 LjKAI2a #10b	1.894
kai2-2 LjKAI2a #10b	1.851
kai2-2 LjKAI2a #10b	1.782
kai2-2 LjKAI2a #10b	1.984
kai2-2 LjKAI2a #10b	1.884
kai2-2 LjKAI2a #10b	1.972
kai2-2 LjKAI2a #10b	1.968
kai2-2 LjKAI2a #10b	1.931
kai2-2 LjKAI2a #10b	2.096
kai2-2 LjKAI2a #10b	2.11
kai2-2 LjKAI2a #10b	2.088
kai2-2 LjKAI2a #10b	2.329
kai2-2 LjKAI2a #10b	2.23
kai2-2 LjKAI2a #10b	2.572
kai2-2 LjKAI2a #10b	2.379
kai2-2 LjKAI2a #10b	2.299
kai2-2 LjKAI2a #10b	2.386
kai2-2 LjKAI2a #10b	2.129
kai2-2 LjKAI2a #10b	2.158
kai2-2 LjKAI2a #10b	2.483
kai2-2 LjKAI2a #10b	2.412
kai2-2 LjKAI2a #10b	2.741
kai2-2 LjKAI2a #10b	2.981
kai2-2 LjKAI2a #10b	2.901
kai2-2 LjKAI2a #10b	2.954
kai2-2 LjKAI2a #10b	1.788
kai2-2 LjKAI2a #10b	2.678
kai2-2 LjKAI2a #10b	2.42
kai2-2 LjKAI2a #10b	2.162
kai2-2 LjKAI2a #10b	2.293
kai2-2 LjKAI2a #10b	2.489
kai2-2 LjKAI2a #10b	2.476
kai2-2 LjKAI2a #10b	3.05
kai2-2 LjKAI2a #10b	2.362
kai2-2 LjKAI2a #10b	2.426
kai2-2 LjKAI2a #10b	2.341
kai2-2 LjKAI2a #10b	2.578
kai2-2 LjKAI2a #10b	2.61
kai2-2 LjKAI2a #10b	2.617
kai2-2 LjKAI2a #10b	2.453
kai2-2 LjKAI2a #10b	2.483
kai2-2 LjKAI2a #10b	2.868
kai2-2 LjKAI2a #10b	2.678
kai2-2 LjKAI2a #10b	2.882
kai2-2 LjKAI2a #10b	2.603
kai2-2 LjKAI2a #10b	2.37
kai2-2 LjKAI2a #10b	2.776
kai2-2 LjKAI2a #10b	2.695
kai2-2 LjKAI2a #10b	2.433
kai2-2 LjKAI2a #10b	2.204
kai2-2 LjKAI2a #10b	2.546
kai2-2 LjKAI2a #10b	2.673
kai2-2 LjKAI2a #10b	2.479
kai2-2 LjKAI2a #10b	2.983
kai2-2 LjKAI2a #11b	2.789
kai2-2 LjKAI2a #11b	2.994
kai2-2 LjKAI2a #11b	3.058
kai2-2 LjKAI2a #11b	3.176
kai2-2 LjKAI2a #11b	2.64
kai2-2 LjKAI2a #11b	2.192
kai2-2 LjKAI2a #11b	2.442
kai2-2 LjKAI2a #11b	2.496
kai2-2 LjKAI2a #11b	2.64
kai2-2 LjKAI2a #11b	2.568
kai2-2 LjKAI2a #11b	2.413
kai2-2 LjKAI2a #11b	2.413
kai2-2 LjKAI2a #11b	2.412
kai2-2 LjKAI2a #11b	2.356
kai2-2 LjKAI2a #11b	2.383
kai2-2 LjKAI2a #11b	2.223
kai2-2 LjKAI2a #11b	2.099
kai2-2 LjKAI2a #11b	2.352
kai2-2 LjKAI2a #11b	2.293
kai2-2 LjKAI2a #11b	2.328
kai2-2 LjKAI2a #11b	3.18
kai2-2 LjKAI2a #11b	3.819
kai2-2 LjKAI2a #11b	3.089
kai2-2 LjKAI2a #11b	3.492
kai2-2 LjKAI2a #11b	3.026
kai2-2 LjKAI2a #11b	3.038
kai2-2 LjKAI2a #11b	2.542
kai2-2 LjKAI2a #11b	3.192
kai2-2 LjKAI2a #11b	3.063
kai2-2 LjKAI2a #11b	3.78
kai2-2 LjKAI2a #11b	2.984
kai2-2 LjKAI2a #11b	3.682
kai2-2 LjKAI2a #11b	2.811
kai2-2 LjKAI2a #11b	2.984
kai2-2 LjKAI2a #11b	3.413
kai2-2 LjKAI2a #11b	2.666
kai2-2 LjKAI2a #11b	2.167
kai2-2 LjKAI2a #11b	2.793
kai2-2 LjKAI2a #11b	2.857
kai2-2 LjKAI2a #11b	2.863
kai2-2 LjKAI2a #11b	2.572
kai2-2 LjKAI2a #11b	1.727
kai2-2 LjKAI2a #11b	2.23
kai2-2 LjKAI2a #11b	1.894
kai2-2 LjKAI2a #11b	1.845
kai2-2 LjKAI2a #11b	1.828
kai2-2 LjKAI2a #11b	1.842
kai2-2 LjKAI2a #11b	1.842
kai2-2 LjKAI2a #11b	1.795
kai2-2 LjKAI2a #11b	2.04
kai2-2 LjKAI2a #11b	1.714
kai2-2 LjKAI2a #11b	1.842
kai2-2 LjKAI2a #11b	1.977
kai2-2 LjKAI2a #11b	1.969
kai2-2 LjKAI2a #11b	1.788
kai2-2 LjKAI2a #11b	2.285
kai2-2 LjKAI2a #11b	2.158
kai2-2 LjKAI2a #11b	2.317
kai2-2 LjKAI2a #11b	1.921
kai2-2 LjKAI2a #11b	2.049
kai2-2 LjKAI2a #11b	1.942
kai2-2 LjKAI2a #11b	1.788
kai2-2 LjKAI2a #11b	2.049
kai2-2 LjKAI2a #11b	1.851
kai2-2 LjKAI2a #11b	2.129
kai2-2 LjKAI2a #11b	2.192
kai2-2 LjKAI2a #11b	2.173
kai2-2 LjKAI2a #11b	2.159
kai2-2 LjKAI2a #11b	1.756
kai2-2 LjKAI2a #11b	2.096
kai2-2 LjKAI2a #11b	2.225
kai2-2 LjKAI2a #11b	2.476
kai2-2 LjKAI2a #11b	2.678
kai2-2 LjKAI2a #11b	2.479
kai2-2 LjKAI2a #11b	2.173
kai2-2 LjKAI2a #11b	2.511
kai2-2 LjKAI2a #11b	2.362
kai2-2 LjKAI2a #11b	2.251
kai2-2 LjKAI2a #11b	2.254
kai2-2 LjKAI2a #11b	2.328
kai2-2 LjKAI2a #11b	2.483
kai2-2 LjKAI2a #11b	2.426
kai2-2 LjKAI2a #11b	2.515
kai2-2 LjKAI2a #11b	2.603
kai2-2 LjKAI2a #11b	2.476
kai2-2 LjKAI2a #11b	1.867
kai2-2 LjKAI2a #11b	2.129
kai2-2 LjKAI2a #11b	2.341
kai2-2 LjKAI2a #11b	1.992
kai2-2 LjKAI2a #11b	2.556
kai2-2 LjKAI2a #11b	2.42
kai2-2 LjKAI2a #11b	2.103
kai2-2 LjKAI2a #11b	2.483
kai2-2 LjKAI2a #11b	2.317
kai2-2 LjKAI2a #11b	2.793
kai2-2 LjKAI2a #11b	3.24
kai2-2 LjKAI2a #11b	3.316
kai2-2 LjKAI2a #11b	2.693
kai2-2 LjKAI2a #11b	3.301
kai2-2 LjKAI2a #11b	2.986
kai2-2 LjKAI2a #11b	3.008
kai2-2 LjKAI2a #11b	2.839
kai2-2 LjKAI2a #11b	3.026
kai2-2 LjKAI2a #11b	1.988
kai2-2 LjKAI2a #11b	2.479
kai2-2 LjKAI2a #11b	2.857
kai2-2 LjKAI2a #11b	2.857
kai2-2 LjKAI2a #11b	2.945
kai2-2 LjKAI2a #11b	2.736
kai2-2 LjKAI2a #11b	3.047
kai2-2 LjKAI2a #11b	3.174
kai2-2 LjKAI2a #11b	2.669
kai2-2 LjKAI2a #11b	2.095
kai2-2 LjKAI2a #11b	2.289
kai2-2 LjKAI2a #11b	2.193
kai2-2 LjKAI2a #11b	2.39
kai2-2 LjKAI2a #11b	2.483
kai2-2 LjKAI2a #11b	2.556
kai2-2 LjKAI2a #11b	2.926
kai2-2 LjKAI2a #11b	2.964
kai2-2 LjKAI2b #2	2.8
kai2-2 LjKAI2b #2	3.977
kai2-2 LjKAI2b #2	2.835
kai2-2 LjKAI2b #2	3.511
kai2-2 LjKAI2b #2	3.089
kai2-2 LjKAI2b #2	4.007
kai2-2 LjKAI2b #2	2.75
kai2-2 LjKAI2b #2	2.307
kai2-2 LjKAI2b #2	2.103
kai2-2 LjKAI2b #2	3.142
kai2-2 LjKAI2b #2	2.796
kai2-2 LjKAI2b #2	2.622
kai2-2 LjKAI2b #2	2.8
kai2-2 LjKAI2b #2	3.134
kai2-2 LjKAI2b #2	2.39
kai2-2 LjKAI2b #2	2.869
kai2-2 LjKAI2b #2	2.796
kai2-2 LjKAI2b #2	2.181
kai2-2 LjKAI2b #2	2.476
kai2-2 LjKAI2b #2	2.317
kai2-2 LjKAI2b #2	2.317
kai2-2 LjKAI2b #2	1.845
kai2-2 LjKAI2b #2	3.555
kai2-2 LjKAI2b #2	3.621
kai2-2 LjKAI2b #2	3.237
kai2-2 LjKAI2b #2	3.032
kai2-2 LjKAI2b #2	2.208
kai2-2 LjKAI2b #2	3.501
kai2-2 LjKAI2b #2	2.776
kai2-2 LjKAI2b #2	2.119
kai2-2 LjKAI2b #2	2.017
kai2-2 LjKAI2b #2	3.197
kai2-2 LjKAI2b #2	1.714
kai2-2 LjKAI2b #2	2.159
kai2-2 LjKAI2b #2	2.372
kai2-2 LjKAI2b #2	3.56
kai2-2 LjKAI2b #2	2.254
kai2-2 LjKAI2b #2	2.921
kai2-2 LjKAI2b #2	2.035
kai2-2 LjKAI2b #2	2.511
kai2-2 LjKAI2b #2	2.37
kai2-2 LjKAI2b #2	2.54
kai2-2 LjKAI2b #2	2.984
kai2-2 LjKAI2b #2	2.413
kai2-2 LjKAI2b #2	2.37
kai2-2 LjKAI2b #2	4.644
kai2-2 LjKAI2b #2	3.48
kai2-2 LjKAI2b #2	4.697
kai2-2 LjKAI2b #2	4.407
kai2-2 LjKAI2b #2	3.174
kai2-2 LjKAI2b #2	4.283
kai2-2 LjKAI2b #2	3.492
kai2-2 LjKAI2b #2	3.254
kai2-2 LjKAI2b #2	3.402
kai2-2 LjKAI2b #2	3.441
kai2-2 LjKAI2b #2	4.489
kai2-2 LjKAI2b #2	2.901
kai2-2 LjKAI2b #2	3.898
kai2-2 LjKAI2b #2	3.272
kai2-2 LjKAI2b #2	2.494
kai2-2 LjKAI2b #2	3.575
kai2-2 LjKAI2b #2	4.001
kai2-2 LjKAI2b #2	4.075
kai2-2 LjKAI2b #2	3.162
kai2-2 LjKAI2b #2	2.541
kai2-2 LjKAI2b #2	4.035
kai2-2 LjKAI2b #2	2.285
kai2-2 LjKAI2b #2	4.397
kai2-2 LjKAI2b #2	2.901
kai2-2 LjKAI2b #2	2.703
kai2-2 LjKAI2b #2	3.682
kai2-2 LjKAI2b #2	4.004
kai2-2 LjKAI2b #2	3.506
kai2-2 LjKAI2b #2	3.142
kai2-2 LjKAI2b #2	2.593
kai2-2 LjKAI2b #2	3.433
kai2-2 LjKAI2b #2	3.303
kai2-2 LjKAI2b #2	2.789
kai2-2 LjKAI2b #2	3.379
kai2-2 LjKAI2b #2	3.225
kai2-2 LjKAI2b #2	2.926
kai2-2 LjKAI2b #2	4.071
kai2-2 LjKAI2b #2	2.173
kai2-2 LjKAI2b #2	2.622
kai2-2 LjKAI2b #2	2.223
kai2-2 LjKAI2b #2	3.386
kai2-2 LjKAI2b #2	3.457
kai2-2 LjKAI2b #2	3.435
kai2-2 LjKAI2b #2	4.455
kai2-2 LjKAI2b #2	4.514
kai2-2 LjKAI2b #2	4.868
kai2-2 LjKAI2b #2	3.872
kai2-2 LjKAI2b #2	3.127
kai2-2 LjKAI2b #2	4.65
kai2-2 LjKAI2b #2	2.851
kai2-2 LjKAI2b #2	3.498
kai2-2 LjKAI2b #2	3.988
kai2-2 LjKAI2b #2	4.659
kai2-2 LjKAI2b #2	3.127
kai2-2 LjKAI2b #2	3.773
kai2-2 LjKAI2b #2	3.232
kai2-2 LjKAI2b #2	3.765
kai2-2 LjKAI2b #2	3.424
kai2-2 LjKAI2b #2	3.754
kai2-2 LjKAI2b #2	3.37
kai2-2 LjKAI2b #2	2.874
kai2-2 LjKAI2b #2	3.188
kai2-2 LjKAI2b #2	3.78
kai2-2 LjKAI2b #2	3.152
kai2-2 LjKAI2b #2	3.05
kai2-2 LjKAI2b #1b	3.24
kai2-2 LjKAI2b #1b	3.388
kai2-2 LjKAI2b #1b	3.367
kai2-2 LjKAI2b #1b	3.492
kai2-2 LjKAI2b #1b	3.126
kai2-2 LjKAI2b #1b	3.789
kai2-2 LjKAI2b #1b	3.314
kai2-2 LjKAI2b #1b	3.747
kai2-2 LjKAI2b #1b	3.048
kai2-2 LjKAI2b #1b	3.113
kai2-2 LjKAI2b #1b	2.954
kai2-2 LjKAI2b #1b	3.375
kai2-2 LjKAI2b #1b	3.772
kai2-2 LjKAI2b #1b	3.394
kai2-2 LjKAI2b #1b	3.437
kai2-2 LjKAI2b #1b	3.898
kai2-2 LjKAI2b #1b	3.701
kai2-2 LjKAI2b #1b	2.494
kai2-2 LjKAI2b #1b	2.756
kai2-2 LjKAI2b #1b	3.881
kai2-2 LjKAI2b #1b	3.132
kai2-2 LjKAI2b #1b	3.443
kai2-2 LjKAI2b #1b	3.079
kai2-2 LjKAI2b #1b	2.805
kai2-2 LjKAI2b #1b	1.993
kai2-2 LjKAI2b #1b	1.931
kai2-2 LjKAI2b #1b	2.23
kai2-2 LjKAI2b #1b	1.777
kai2-2 LjKAI2b #1b	1.845
kai2-2 LjKAI2b #1b	1.984
kai2-2 LjKAI2b #1b	2.049
kai2-2 LjKAI2b #1b	1.842
kai2-2 LjKAI2b #1b	1.743
kai2-2 LjKAI2b #1b	2.225
kai2-2 LjKAI2b #1b	1.977
kai2-2 LjKAI2b #1b	2.251
kai2-2 LjKAI2b #1b	2.047
kai2-2 LjKAI2b #1b	2.225
kai2-2 LjKAI2b #1b	1.764
kai2-2 LjKAI2b #1b	1.88
kai2-2 LjKAI2b #1b	1.746
kai2-2 LjKAI2b #1b	2.007
kai2-2 LjKAI2b #1b	1.969
kai2-2 LjKAI2b #1b	2.017
kai2-2 LjKAI2b #1b	1.88
kai2-2 LjKAI2b #1b	2.192
kai2-2 LjKAI2b #1b	2.615
kai2-2 LjKAI2b #1b	3.113
kai2-2 LjKAI2b #1b	2.874
kai2-2 LjKAI2b #1b	2.476
kai2-2 LjKAI2b #1b	2.673
kai2-2 LjKAI2b #1b	2.741
kai2-2 LjKAI2b #1b	2.479
kai2-2 LjKAI2b #1b	2.469
kai2-2 LjKAI2b #1b	2.465
kai2-2 LjKAI2b #1b	2.603
kai2-2 LjKAI2b #1b	2.285
kai2-2 LjKAI2b #1b	2.42
kai2-2 LjKAI2b #1b	2.67
kai2-2 LjKAI2b #1b	2.42
kai2-2 LjKAI2b #1b	2.476
kai2-2 LjKAI2b #1b	2.994
kai2-2 LjKAI2b #1b	2.733
kai2-2 LjKAI2b #1b	2.317
kai2-2 LjKAI2b #1b	2.286
kai2-2 LjKAI2b #1b	2.217
kai2-2 LjKAI2b #1b	2.409
kai2-2 LjKAI2b #1b	2.293
kai2-2 LjKAI2b #1b	1.968
kai2-2 LjKAI2b #1b	2.356
kai2-2 LjKAI2b #1b	1.851
kai2-2 LjKAI2b #1b	3.254
kai2-2 LjKAI2b #1b	2.852
kai2-2 LjKAI2b #1b	1.942
kai2-2 LjKAI2b #1b	2.412
kai2-2 LjKAI2b #1b	2.75
kai2-2 LjKAI2b #1b	2.876
kai2-2 LjKAI2b #1b	3.052
kai2-2 LjKAI2b #1b	2.879
kai2-2 LjKAI2b #1b	3.634
kai2-2 LjKAI2b #1b	3.454
kai2-2 LjKAI2b #1b	3.682
kai2-2 LjKAI2b #1b	4.02
kai2-2 LjKAI2b #1b	2.931
kai2-2 LjKAI2b #1b	4.009
kai2-2 LjKAI2b #1b	3.436
kai2-2 LjKAI2b #1b	2.511
kai2-2 LjKAI2b #1b	3.034
kai2-2 LjKAI2b #1b	2.651
kai2-2 LjKAI2b #1b	2.603
kai2-2 LjKAI2b #1b	2.802
kai2-2 LjKAI2b #1b	4.088
kai2-2 LjKAI2b #1b	3.564
kai2-2 LjKAI2b #1b	3.195
kai2-2 LjKAI2b #1b	3.538
kai2-2 LjKAI2b #1b	3.174
kai2-2 LjKAI2b #1b	3.926
kai2-2 LjKAI2b #1b	3.773
kai2-2 LjKAI2b #1b	3.835
kai2-2 LjKAI2b #1b	3.079
kai2-2 LjKAI2b #1b	3.528
kai2-2 LjKAI2b #1b	3.34
kai2-2 LjKAI2b #1b	3.492
kai2-2 LjKAI2b #1b	3.279
kai2-2 LjKAI2b #1b	3.11
kai2-2 LjKAI2b #1b	3.287
kai2-2 LjKAI2b #1b	2.92
kai2-2 LjKAI2b #1b	2.505
kai2-2 LjKAI2b #1b	3.312
kai2-2 LjKAI2b #1b	3.089
kai2-2 LjKAI2b #1b	3.292
kai2-2 LjKAI2b #1b	2.75
kai2-2 LjKAI2b #1b	2.61
kai2-2 LjKAI2b #1b	2.606
kai2-2 LjKAI2b #1b	2.874
kai2-2 LjKAI2b #1b	2.501
kai2-2 LjKAI2b #1b	2.934
kai2-2 LjKAI2b #1b	3.048
kai2-2 LjKAI2b #1b	3.141
kai2-2 LjKAI2b #1b	2.568
kai2-2 LjKAI2b #2b	3.323
kai2-2 LjKAI2b #2b	3.089
kai2-2 LjKAI2b #2b	2.913
kai2-2 LjKAI2b #2b	3.05
kai2-2 LjKAI2b #2b	3.746
kai2-2 LjKAI2b #2b	1.743
kai2-2 LjKAI2b #2b	3.089
kai2-2 LjKAI2b #2b	3.357
kai2-2 LjKAI2b #2b	2.868
kai2-2 LjKAI2b #2b	3
kai2-2 LjKAI2b #2b	3.052
kai2-2 LjKAI2b #2b	3.433
kai2-2 LjKAI2b #2b	3.096
kai2-2 LjKAI2b #2b	3.064
kai2-2 LjKAI2b #2b	2.796
kai2-2 LjKAI2b #2b	3.008
kai2-2 LjKAI2b #2b	2.796
kai2-2 LjKAI2b #2b	2.546
kai2-2 LjKAI2b #2b	3.501
kai2-2 LjKAI2b #2b	2.863
kai2-2 LjKAI2b #2b	2.793
kai2-2 LjKAI2b #2b	2.515
kai2-2 LjKAI2b #2b	2.42
kai2-2 LjKAI2b #2b	2.251
kai2-2 LjKAI2b #2b	2.4
kai2-2 LjKAI2b #2b	2.476
kai2-2 LjKAI2b #2b	2.714
kai2-2 LjKAI2b #2b	2.426
kai2-2 LjKAI2b #2b	2.868
kai2-2 LjKAI2b #2b	2.606
kai2-2 LjKAI2b #2b	2.793
kai2-2 LjKAI2b #2b	2.921
kai2-2 LjKAI2b #2b	2.413
kai2-2 LjKAI2b #2b	1.972
kai2-2 LjKAI2b #2b	2.859
kai2-2 LjKAI2b #2b	2.868
kai2-2 LjKAI2b #2b	2.54
kai2-2 LjKAI2b #2b	1.481
kai2-2 LjKAI2b #2b	2.412
kai2-2 LjKAI2b #2b	2.868
kai2-2 LjKAI2b #2b	2.442
kai2-2 LjKAI2b #2b	1.984
kai2-2 LjKAI2b #2b	2.079
kai2-2 LjKAI2b #2b	1.993
kai2-2 LjKAI2b #2b	2.028
kai2-2 LjKAI2b #2b	2.695
kai2-2 LjKAI2b #2b	2.349
kai2-2 LjKAI2b #2b	2.328
kai2-2 LjKAI2b #2b	2.103
kai2-2 LjKAI2b #2b	2.162
kai2-2 LjKAI2b #2b	3.18
kai2-2 LjKAI2b #2b	3.19
kai2-2 LjKAI2b #2b	3.063
kai2-2 LjKAI2b #2b	3.292
kai2-2 LjKAI2b #2b	2.874
kai2-2 LjKAI2b #2b	2.794
kai2-2 LjKAI2b #2b	2.511
kai2-2 LjKAI2b #2b	2.796
kai2-2 LjKAI2b #2b	3.549
kai2-2 LjKAI2b #2b	2.937
kai2-2 LjKAI2b #2b	3.557
kai2-2 LjKAI2b #2b	3.352
kai2-2 LjKAI2b #2b	3.37
kai2-2 LjKAI2b #2b	3.175
kai2-2 LjKAI2b #2b	3.413
kai2-2 LjKAI2b #2b	3.188
kai2-2 LjKAI2b #2b	2.926
kai2-2 LjKAI2b #2b	2.794
kai2-2 LjKAI2b #2b	2.868
kai2-2 LjKAI2b #2b	2.921
kai2-2 LjKAI2b #2b	3.326
kai2-2 LjKAI2b #2b	3.475
kai2-2 LjKAI2b #2b	2.929
kai2-2 LjKAI2b #2b	2.47
kai2-2 LjKAI2b #2b	3.885
kai2-2 LjKAI2b #2b	3.916
kai2-2 LjKAI2b #2b	3.253
kai2-2 LjKAI2b #2b	3.698
kai2-2 LjKAI2b #2b	3.814
kai2-2 LjKAI2b #2b	3.654
kai2-2 LjKAI2b #2b	3.418
kai2-2 LjKAI2b #2b	3.797
kai2-2 LjKAI2b #2b	3.715
kai2-2 LjKAI2b #2b	4.356
kai2-2 LjKAI2b #2b	3.868
kai2-2 LjKAI2b #2b	4.571
kai2-2 LjKAI2b #2b	3.861
kai2-2 LjKAI2b #2b	4.489
kai2-2 LjKAI2b #2b	4.634
kai2-2 LjKAI2b #2b	3.751
kai2-2 LjKAI2b #2b	4.112
kai2-2 LjKAI2b #2b	3.428
kai2-2 LjKAI2b #2b	3.759
kai2-2 LjKAI2b #2b	3.549
kai2-2 LjKAI2b #2b	4.265
kai2-2 LjKAI2b #2b	4.111
kai2-2 LjKAI2b #2b	3.959
kai2-2 LjKAI2b #2b	4.266
kai2-2 LjKAI2b #2b	4.22
kai2-2 LjKAI2b #2b	4.818
kai2-2 LjKAI2b #2b	4.927
kai2-2 LjKAI2b #2b	4.041
kai2-2 LjKAI2b #2b	4.882
kai2-2 LjKAI2b #2b	4.397
kai2-2 LjKAI2b #2b	3.935
kai2-2 LjKAI2b #2b	3.893
kai2-2 LjKAI2b #2b	2.546
kai2-2 LjKAI2b #2b	4.731
kai2-2 LjKAI2b #2b	4.749
kai2-2 LjKAI2b #2b	4.213
kai2-2 LjKAI2b #2b	3.6
kai2-2 LjKAI2b #2b	4.017
kai2-2 LjKAI2b #2b	4.175
kai2-2 LjKAI2b #2b	3.835
kai2-2 LjKAI2b #2b	3.809
kai2-2 LjKAI2b #2b	4.385
kai2-2 LjKAI2b #2b	3.944
kai2-2 LjKAI2b #2b	3.75
kai2-2 LjKAI2b #2b	2.945
kai2-2 LjKAI2b #5b	3.192
kai2-2 LjKAI2b #5b	2.612
kai2-2 LjKAI2b #5b	2.931
kai2-2 LjKAI2b #5b	2.864
kai2-2 LjKAI2b #5b	3.326
kai2-2 LjKAI2b #5b	2.988
kai2-2 LjKAI2b #5b	3.357
kai2-2 LjKAI2b #5b	3.011
kai2-2 LjKAI2b #5b	2.863
kai2-2 LjKAI2b #5b	2.988
kai2-2 LjKAI2b #5b	2.954
kai2-2 LjKAI2b #5b	2.937
kai2-2 LjKAI2b #5b	3.264
kai2-2 LjKAI2b #5b	2.606
kai2-2 LjKAI2b #5b	3.367
kai2-2 LjKAI2b #5b	2.61
kai2-2 LjKAI2b #5b	3.077
kai2-2 LjKAI2b #5b	2.693
kai2-2 LjKAI2b #5b	2.703
kai2-2 LjKAI2b #5b	2.73
kai2-2 LjKAI2b #5b	3.374
kai2-2 LjKAI2b #5b	3.016
kai2-2 LjKAI2b #5b	1.782
kai2-2 LjKAI2b #5b	2.412
kai2-2 LjKAI2b #5b	2.096
kai2-2 LjKAI2b #5b	2.223
kai2-2 LjKAI2b #5b	2.505
kai2-2 LjKAI2b #5b	2.805
kai2-2 LjKAI2b #5b	2.356
kai2-2 LjKAI2b #5b	2.465
kai2-2 LjKAI2b #5b	2.317
kai2-2 LjKAI2b #5b	2.289
kai2-2 LjKAI2b #5b	2.356
kai2-2 LjKAI2b #5b	2.225
kai2-2 LjKAI2b #5b	2.393
kai2-2 LjKAI2b #5b	2.465
kai2-2 LjKAI2b #5b	2.496
kai2-2 LjKAI2b #5b	2.286
kai2-2 LjKAI2b #5b	2.552
kai2-2 LjKAI2b #5b	2.223
kai2-2 LjKAI2b #5b	1.849
kai2-2 LjKAI2b #5b	2.094
kai2-2 LjKAI2b #5b	2.11
kai2-2 LjKAI2b #5b	2.864
kai2-2 LjKAI2b #5b	2.426
kai2-2 LjKAI2b #5b	2.773
kai2-2 LjKAI2b #5b	2.479
kai2-2 LjKAI2b #5b	2.741
kai2-2 LjKAI2b #5b	2.863
kai2-2 LjKAI2b #5b	2.119
kai2-2 LjKAI2b #5b	2.539
kai2-2 LjKAI2b #5b	2.697
kai2-2 LjKAI2b #5b	2.39
kai2-2 LjKAI2b #5b	2.134
kai2-2 LjKAI2b #5b	2.413
kai2-2 LjKAI2b #5b	1.969
kai2-2 LjKAI2b #5b	2.102
kai2-2 LjKAI2b #5b	2.617
kai2-2 LjKAI2b #5b	2.874
kai2-2 LjKAI2b #5b	2.64
kai2-2 LjKAI2b #5b	3.152
kai2-2 LjKAI2b #5b	2.568
kai2-2 LjKAI2b #5b	2.158
kai2-2 LjKAI2b #5b	2.362
kai2-2 LjKAI2b #5b	2.192
kai2-2 LjKAI2b #5b	2.222
kai2-2 LjKAI2b #5b	2.741
kai2-2 LjKAI2b #5b	2.528
kai2-2 LjKAI2b #5b	2.417
kai2-2 LjKAI2b #5b	2.756
kai2-2 LjKAI2b #5b	2.494
kai2-2 LjKAI2b #5b	2.811
kai2-2 LjKAI2b #5b	2.299
kai2-2 LjKAI2b #5b	2.433
kai2-2 LjKAI2b #5b	2.148
kai2-2 LjKAI2b #5b	2.417
kai2-2 LjKAI2b #5b	2.701
kai2-2 LjKAI2b #5b	2.617
kai2-2 LjKAI2b #5b	2.606
kai2-2 LjKAI2b #5b	2.088
kai2-2 LjKAI2b #5b	3.134
kai2-2 LjKAI2b #5b	3.192
kai2-2 LjKAI2b #5b	3.326
kai2-2 LjKAI2b #5b	3.116
kai2-2 LjKAI2b #5b	3
kai2-2 LjKAI2b #5b	2.794
kai2-2 LjKAI2b #5b	2.679
kai2-2 LjKAI2b #5b	2.559
kai2-2 LjKAI2b #5b	2.851
kai2-2 LjKAI2b #5b	3
kai2-2 LjKAI2b #5b	3.264
kai2-2 LjKAI2b #5b	2.901
kai2-2 LjKAI2b #5b	3.25
kai2-2 LjKAI2b #5b	3.142
kai2-2 LjKAI2b #5b	2.863
kai2-2 LjKAI2b #5b	2.954
kai2-2 LjKAI2b #5b	2.356
kai2-2 LjKAI2b #5b	2.603
kai2-2 LjKAI2b #5b	2.794
kai2-2 LjKAI2b #5b	2.741
kai2-2 LjKAI2b #5b	3.379

## Sheet: Figure 2C
Genotype	Rosette branches number
Col	5
Col	6
Col	4
Col	5
Col	5
Col	5
Col	6
Col	5
Col	6
Col	5
Col	4
Col	6
Col	5
Col	5
Col	5
d14-1	9
d14-1	13
d14-1	12
d14-1	7
d14-1	11
d14-1	11
d14-1	12
d14-1	11
d14-1	13
d14-1	7
d14-1	16
d14-1	11
d14-1	9
d14-1	11
d14-1EV #1	14
d14-1EV #1	10
d14-1EV #1	10
d14-1EV #1	16
d14-1EV #1	13
d14-1EV #1	12
d14-1EV #1	13
d14-1EV #1	9
d14-1EV #1	13
d14-1EV #1	10
d14-1EV #1	11
d14-1EV #1	9
d14-1EV #2	14
d14-1EV #2	12
d14-1EV #2	12
d14-1EV #2	12
d14-1EV #2	13
d14-1EV #2	12
d14-1EV #2	11
d14-1EV #2	8
d14-1EV #2	13
d14-1EV #2	8
d14-1EV #2	9
d14-1EV #2	9
d14-1 AtD14 #1	4
d14-1 AtD14 #1	4
d14-1 AtD14 #1	3
d14-1 AtD14 #1	4
d14-1 AtD14 #1	4
d14-1 AtD14 #1	6
d14-1 AtD14 #1	2
d14-1 AtD14 #1	5
d14-1 AtD14 #1	4
d14-1 AtD14 #1	5
d14-1 AtD14 #1	4
d14-1 AtD14 #1	4
d14-1 AtD14 #2	5
d14-1 AtD14 #2	5
d14-1 AtD14 #2	5
d14-1 AtD14 #2	4
d14-1 AtD14 #2	5
d14-1 AtD14 #2	5
d14-1 AtD14 #2	4
d14-1 AtD14 #2	5
d14-1 AtD14 #2	4
d14-1 AtD14 #2	6
d14-1 AtD14 #2	5
d14-1 AtD14 #2	5
d14-1 AtKAI2 #1	12
d14-1 AtKAI2 #1	9
d14-1 AtKAI2 #1	12
d14-1 AtKAI2 #1	10
d14-1 AtKAI2 #1	10
d14-1 AtKAI2 #1	9
d14-1 AtKAI2 #1	11
d14-1 AtKAI2 #1	12
d14-1 AtKAI2 #1	11
d14-1 AtKAI2 #1	9
d14-1 AtKAI2 #1	12
d14-1 AtKAI2 #1	12
d14-1 AtKAI2 #2	10
d14-1 AtKAI2 #2	9
d14-1 AtKAI2 #2	6
d14-1 AtKAI2 #2	9
d14-1 AtKAI2 #2	9
d14-1 AtKAI2 #2	12
d14-1 AtKAI2 #2	9
d14-1 AtKAI2 #2	12
d14-1 AtKAI2 #2	12
d14-1 AtKAI2 #2	13
d14-1 AtKAI2 #2	11
d14-1 AtKAI2 #2	12
d14-1 LjD14 #1	7
d14-1 LjD14 #1	6
d14-1 LjD14 #1	4
d14-1 LjD14 #1	5
d14-1 LjD14 #1	5
d14-1 LjD14 #1	4
d14-1 LjD14 #1	5
d14-1 LjD14 #1	6
d14-1 LjD14 #1	6
d14-1 LjD14 #1	4
d14-1 LjD14 #1	4
d14-1 LjD14 #1	4
d14-1 LjD14 #2	8
d14-1 LjD14 #2	5
d14-1 LjD14 #2	5
d14-1 LjD14 #2	6
d14-1 LjD14 #2	5
d14-1 LjD14 #2	6
d14-1 LjD14 #2	6
d14-1 LjD14 #2	5
d14-1 LjD14 #2	4
d14-1 LjD14 #2	5
d14-1 LjD14 #2	6
d14-1 LjD14 #2	4
d14-1 LjKAI2a #1	13
d14-1 LjKAI2a #1	9
d14-1 LjKAI2a #1	15
d14-1 LjKAI2a #1	10
d14-1 LjKAI2a #1	14
d14-1 LjKAI2a #1	10
d14-1 LjKAI2a #1	13
d14-1 LjKAI2a #1	11
d14-1 LjKAI2a #1	14
d14-1 LjKAI2a #1	8
d14-1 LjKAI2a #1	10
d14-1 LjKAI2a #1	13
d14-1 LjKAI2a #2	10
d14-1 LjKAI2a #2	12
d14-1 LjKAI2a #2	9
d14-1 LjKAI2a #2	11
d14-1 LjKAI2a #2	9
d14-1 LjKAI2a #2	10
d14-1 LjKAI2a #2	7
d14-1 LjKAI2a #2	10
d14-1 LjKAI2a #2	10
d14-1 LjKAI2a #2	12
d14-1 LjKAI2a #2	11
d14-1 LjKAI2a #2	11
d14-1 LjKAI2b #1	13
d14-1 LjKAI2b #1	13
d14-1 LjKAI2b #1	11
d14-1 LjKAI2b #1	10
d14-1 LjKAI2b #1	13
d14-1 LjKAI2b #1	9
d14-1 LjKAI2b #1	11
d14-1 LjKAI2b #1	13
d14-1 LjKAI2b #1	11
d14-1 LjKAI2b #1	10
d14-1 LjKAI2b #1	12
d14-1 LjKAI2b #1	10
d14-1 LjKAI2b #3	11
d14-1 LjKAI2b #3	10
d14-1 LjKAI2b #3	10
d14-1 LjKAI2b #3	10
d14-1 LjKAI2b #3	7
d14-1 LjKAI2b #3	10
d14-1 LjKAI2b #3	11
d14-1 LjKAI2b #3	9
d14-1 LjKAI2b #3	10
d14-1 LjKAI2b #3	10
d14-1 LjKAI2b #3	8
d14-1 LjKAI2b #3	10

## Sheet: Figure 3B
Genotype	Treatment	Hypocotyl length
Ler	mock	2.453
Ler	mock	2.805
Ler	mock	2.577
Ler	mock	2.109
Ler	mock	3.568
Ler	mock	3.041
Ler	mock	2.936
Ler	mock	2.77
Ler	mock	3.111
Ler	mock	2.717
Ler	mock	3.236
Ler	mock	3.52
Ler	mock	3.242
Ler	mock	3.29
Ler	mock	3.523
Ler	mock	3.087
Ler	mock	2.881
Ler	mock	3.706
Ler	mock	2.638
Ler	mock	2.102
Ler	mock	2.274
Ler	mock	2.617
Ler	mock	3.899
Ler	mock	2.712
Ler	mock	3.053
Ler	mock	2.938
Ler	mock	3.905
Ler	mock	2.894
Ler	mock	3.426
Ler	mock	3.118
Ler	mock	3.742
Ler	mock	3.335
Ler	mock	3.613
Ler	mock	2.727
Ler	mock	2.733
Ler	mock	3.731
Ler	mock	3.79
Ler	mock	3.058
Ler	mock	4.015
Ler	mock	2.229
Ler	mock	3.78
Ler	mock	2.752
Ler	mock	4.127
Ler	mock	2.289
Ler	mock	2.376
Ler	mock	2.437
Ler	mock	4.47
Ler	mock	3.245
Ler	mock	3.957
Ler	mock	3.855
Ler	mock	3.714
Ler	mock	2.837
Ler	mock	3.181
Ler	mock	3.588
Ler	mock	3.948
Ler	mock	3.69
Ler	mock	3.428
Ler	mock	4.155
Ler	mock	2.904
Ler	mock	2.864
Ler	mock	3.52
Ler	mock	3.867
Ler	mock	3.949
Ler	mock	2.976
Ler	mock	3.616
Ler	mock	2.884
Ler	mock	2.782
Ler	mock	3.646
Ler	mock	3.955
Ler	mock	2.947
Ler	mock	4.911
Ler	mock	2.824
Ler	mock	2.901
Ler	mock	3.942
Ler	mock	3.694
Ler	mock	3.666
Ler	mock	3.236
Ler	mock	3.053
Ler	mock	3.437
Ler	mock	3.618
Ler	mock	2.679
Ler	mock	3.26
Ler	mock	3.563
Ler	mock	3.917
Ler	mock	3.166
Ler	mock	3.242
Ler	mock	3.161
Ler	mock	3.042
Ler	mock	3.053
Ler	mock	4.083
Ler	mock	2.721
Ler	mock	3.087
Ler	mock	3.095
Ler	mock	2.934
Ler	mock	3.227
Ler	mock	3.197
Ler	mock	2.376
Ler	mock	3.232
Ler	mock	3.917
Ler	mock	4.056
Ler	mock	3.12
Ler	mock	3.277
Ler	mock	3.209
Ler	mock	2.496
Ler	mock	3.234
Ler	mock	3.494
Ler	mock	3.588
Ler	mock	3.074
Ler	mock	2.552
Ler	mock	4.455
Ler	mock	3.725
Ler	mock	4.093
Ler	mock	3.413
Ler	mock	3.787
Ler	mock	3.492
Ler	mock	3.39
Ler	mock	3.561
Ler	mock	3.591
Ler	mock	2.352
Ler	mock	3.432
Ler	mock	3.835
Ler	mock	2.36
Ler	mock	3.142
Ler	mock	2.648
Ler	mock	3.457
Ler	mock	3.786
Ler	mock	4.074
Ler	mock	4.186
Ler	KAR1_	2.562
Ler	KAR1_	2.277
Ler	KAR1_	2.277
Ler	KAR1_	2.717
Ler	KAR1_	2.316
Ler	KAR1_	2.341
Ler	KAR1_	2.629
Ler	KAR1_	2.787
Ler	KAR1_	2.427
Ler	KAR1_	2.951
Ler	KAR1_	1.595
Ler	KAR1_	1.922
Ler	KAR1_	2.962
Ler	KAR1_	2.542
Ler	KAR1_	2.226
Ler	KAR1_	2.527
Ler	KAR1_	2.539
Ler	KAR1_	2.269
Ler	KAR1_	1.851
Ler	KAR1_	2.456
Ler	KAR1_	2.028
Ler	KAR1_	2.091
Ler	KAR1_	2.271
Ler	KAR1_	1.912
Ler	KAR1_	2.323
Ler	KAR1_	2.261
Ler	KAR1_	2.44
Ler	KAR1_	2.463
Ler	KAR1_	2.577
Ler	KAR1_	2.787
Ler	KAR1_	2.146
Ler	KAR1_	2.093
Ler	KAR1_	2.35
Ler	KAR1_	2.969
Ler	KAR1_	1.87
Ler	KAR1_	2.025
Ler	KAR1_	2.656
Ler	KAR1_	2.376
Ler	KAR1_	2.527
Ler	KAR1_	2.249
Ler	KAR1_	1.951
Ler	KAR1_	1.951
Ler	KAR1_	2.341
Ler	KAR1_	2.273
Ler	KAR1_	2.2
Ler	KAR1_	2.229
Ler	KAR1_	2.103
Ler	KAR1_	2.224
Ler	KAR1_	2.288
Ler	KAR1_	2.658
Ler	KAR1_	2.012
Ler	KAR1_	1.809
Ler	KAR1_	2.558
Ler	KAR1_	2.409
Ler	KAR1_	2.877
Ler	KAR1_	2.329
Ler	KAR1_	2.18
Ler	KAR1_	2.453
Ler	KAR1_	2.3
Ler	KAR1_	2.508
Ler	KAR1_	2.582
Ler	KAR1_	2.179
Ler	KAR1_	2.256
Ler	KAR1_	2.555
Ler	KAR1_	1.933
Ler	KAR1_	2.398
Ler	KAR1_	2.414
Ler	KAR1_	2.837
Ler	KAR1_	1.981
Ler	KAR1_	2.827
Ler	KAR1_	2.305
Ler	KAR1_	2.206
Ler	KAR1_	2.83
Ler	KAR1_	2.355
Ler	KAR1_	2.084
Ler	KAR1_	2.434
Ler	KAR1_	2.774
Ler	KAR1_	3.022
Ler	KAR1_	2.355
Ler	KAR1_	3.025
Ler	KAR1_	2.44
Ler	KAR1_	2.426
Ler	KAR1_	2.685
Ler	KAR1_	2.837
Ler	KAR1_	2.67
Ler	KAR1_	3.051
Ler	KAR1_	2.414
Ler	KAR1_	1.965
Ler	KAR1_	2.727
Ler	KAR1_	2.852
Ler	KAR1_	2.691
Ler	KAR1_	2.509
Ler	KAR1_	2.173
Ler	KAR2_	2.256
Ler	KAR2_	2.344
Ler	KAR2_	1.912
Ler	KAR2_	2.159
Ler	KAR2_	2.373
Ler	KAR2_	2.198
Ler	KAR2_	2.261
Ler	KAR2_	2.13
Ler	KAR2_	2.285
Ler	KAR2_	2.542
Ler	KAR2_	2.09
Ler	KAR2_	1.822
Ler	KAR2_	2.111
Ler	KAR2_	2.028
Ler	KAR2_	2.285
Ler	KAR2_	2.123
Ler	KAR2_	2.376
Ler	KAR2_	2.2
Ler	KAR2_	2.054
Ler	KAR2_	1.639
Ler	KAR2_	1.899
Ler	KAR2_	2.365
Ler	KAR2_	2.496
Ler	KAR2_	2.123
Ler	KAR2_	1.868
Ler	KAR2_	1.864
Ler	KAR2_	2.487
Ler	KAR2_	2.261
Ler	KAR2_	2.182
Ler	KAR2_	1.619
Ler	KAR2_	1.973
Ler	KAR2_	1.847
Ler	KAR2_	1.685
Ler	KAR2_	1.973
Ler	KAR2_	2.084
Ler	KAR2_	1.868
Ler	KAR2_	2.118
Ler	KAR2_	1.669
Ler	KAR2_	2.194
Ler	KAR2_	2.379
Ler	KAR2_	2.592
Ler	KAR2_	2.882
Ler	KAR2_	1.944
Ler	KAR2_	2.317
Ler	KAR2_	1.787
Ler	KAR2_	2.743
Ler	KAR2_	2.162
Ler	KAR2_	2.461
Ler	KAR2_	2.379
Ler	KAR2_	2.097
Ler	KAR2_	2.251
Ler	KAR2_	1.677
Ler	KAR2_	1.977
Ler	KAR2_	2.09
Ler	KAR2_	1.977
Ler	KAR2_	2.261
Ler	KAR2_	2.4
Ler	KAR2_	1.968
Ler	KAR2_	1.973
Ler	KAR2_	2.074
Ler	KAR2_	2.173
Ler	KAR2_	2.054
Ler	KAR2_	2.041
Ler	KAR2_	1.83
Ler	KAR2_	2.394
Ler	KAR2_	2.305
Ler	KAR2_	1.977
Ler	KAR2_	2.093
Ler	KAR2_	2.226
Ler	KAR2_	1.984
Ler	KAR2_	1.662
Ler	KAR2_	2.198
Ler	KAR2_	2.072
Ler	KAR2_	2.249
Ler	KAR2_	2.171
Ler	KAR2_	2.266
Ler	KAR2_	2.453
Ler	KAR2_	2.376
Ler	KAR2_	2.646
Ler	KAR2_	2.323
Ler	KAR2_	2.568
Ler	KAR2_	1.987
Ler	KAR2_	2.21
Ler	KAR2_	2.181
Ler	KAR2_	2.221
Ler	KAR2_	1.851
Ler	KAR2_	2.599
Ler	KAR2_	2.132
Ler	KAR2_	2.165
Ler	KAR2_	2.1
Ler	KAR2_	2.004
Ler	KAR2_	2.256
Ler	KAR2_	2.118
kai2-2_	mock	5.619
kai2-2_	mock	6.78
kai2-2_	mock	7.412
kai2-2_	mock	6.148
kai2-2_	mock	4.868
kai2-2_	mock	7.155
kai2-2_	mock	8.476
kai2-2_	mock	7.29
kai2-2_	mock	5.726
kai2-2_	mock	6.377
kai2-2_	mock	6.893
kai2-2_	mock	5.146
kai2-2_	mock	7.197
kai2-2_	mock	5.215
kai2-2_	mock	7.166
kai2-2_	mock	6.183
kai2-2_	mock	5.255
kai2-2_	mock	6.519
kai2-2_	mock	7.93
kai2-2_	mock	5.26
kai2-2_	mock	5.969
kai2-2_	mock	6.103
kai2-2_	mock	5.81
kai2-2_	mock	6.242
kai2-2_	mock	3.827
kai2-2_	mock	6.484
kai2-2_	mock	6.848
kai2-2_	mock	7.57
kai2-2_	mock	6.276
kai2-2_	mock	6.07
kai2-2_	mock	5.863
kai2-2_	mock	6.125
kai2-2_	mock	6.012
kai2-2_	mock	5.898
kai2-2_	mock	7.632
kai2-2_	mock	6.421
kai2-2_	mock	6.144
kai2-2_	mock	7.375
kai2-2_	mock	7.397
kai2-2_	mock	5.81
kai2-2_	mock	5.255
kai2-2_	mock	7.99
kai2-2_	mock	6.104
kai2-2_	mock	6.396
kai2-2_	mock	7.826
kai2-2_	mock	4.072
kai2-2_	mock	7.205
kai2-2_	mock	7.917
kai2-2_	mock	5.522
kai2-2_	mock	4.874
kai2-2_	mock	6.792
kai2-2_	mock	7.512
kai2-2_	mock	7.562
kai2-2_	mock	6.675
kai2-2_	mock	5.938
kai2-2_	mock	8.158
kai2-2_	mock	6.967
kai2-2_	mock	6.879
kai2-2_	mock	7.121
kai2-2_	mock	7.605
kai2-2_	mock	6.669
kai2-2_	mock	8.35
kai2-2_	mock	7.492
kai2-2_	mock	6.549
kai2-2_	mock	6.496
kai2-2_	mock	7.362
kai2-2_	mock	7.289
kai2-2_	mock	6.14
kai2-2_	mock	6.662
kai2-2_	mock	7.119
kai2-2_	mock	7.182
kai2-2_	mock	6.595
kai2-2_	mock	4.523
kai2-2_	mock	6.127
kai2-2_	mock	3.865
kai2-2_	mock	7.101
kai2-2_	mock	7.415
kai2-2_	mock	6.203
kai2-2_	mock	6.318
kai2-2_	mock	5.033
kai2-2_	mock	5.989
kai2-2_	mock	6.384
kai2-2_	mock	4.274
kai2-2_	mock	5.438
kai2-2_	mock	7.598
kai2-2_	mock	5.199
kai2-2_	mock	6.682
kai2-2_	mock	6.039
kai2-2_	mock	7.599
kai2-2_	mock	6.272
kai2-2_	mock	8.425
kai2-2_	mock	6.13
kai2-2_	mock	6.696
kai2-2_	mock	4.588
kai2-2_	mock	7.419
kai2-2_	mock	7.59
kai2-2_	mock	7.772
kai2-2_	mock	8.111
kai2-2_	mock	7.584
kai2-2_	mock	6.744
kai2-2_	mock	7.219
kai2-2_	mock	7.098
kai2-2_	mock	7.652
kai2-2_	mock	4.623
kai2-2_	mock	5.532
kai2-2_	mock	7.561
kai2-2_	mock	6.616
kai2-2_	mock	6.688
kai2-2_	mock	5.521
kai2-2_	mock	5.72
kai2-2_	mock	4.074
kai2-2_	mock	5.98
kai2-2_	mock	5.541
kai2-2_	mock	5.95
kai2-2_	mock	8.348
kai2-2_	mock	7.696
kai2-2_	mock	7.632
kai2-2_	mock	7.671
kai2-2_	mock	8.833
kai2-2_	KAR1_	7.53
kai2-2_	KAR1_	6.518
kai2-2_	KAR1_	4.769
kai2-2_	KAR1_	6.308
kai2-2_	KAR1_	7.311
kai2-2_	KAR1_	7.241
kai2-2_	KAR1_	5.109
kai2-2_	KAR1_	5.764
kai2-2_	KAR1_	7.629
kai2-2_	KAR1_	5.552
kai2-2_	KAR1_	6.63
kai2-2_	KAR1_	5.953
kai2-2_	KAR1_	6.384
kai2-2_	KAR1_	6.358
kai2-2_	KAR1_	6.396
kai2-2_	KAR1_	6.425
kai2-2_	KAR1_	6.735
kai2-2_	KAR1_	6.589
kai2-2_	KAR1_	7.264
kai2-2_	KAR1_	7.373
kai2-2_	KAR1_	6.308
kai2-2_	KAR1_	6.539
kai2-2_	KAR1_	5.973
kai2-2_	KAR1_	7.684
kai2-2_	KAR1_	6.552
kai2-2_	KAR1_	4.72
kai2-2_	KAR1_	8.062
kai2-2_	KAR1_	7.127
kai2-2_	KAR1_	7.009
kai2-2_	KAR1_	6.343
kai2-2_	KAR1_	7.1
kai2-2_	KAR1_	6.374
kai2-2_	KAR1_	6.396
kai2-2_	KAR1_	6.775
kai2-2_	KAR1_	4.377
kai2-2_	KAR1_	7.785
kai2-2_	KAR1_	8.192
kai2-2_	KAR1_	8.519
kai2-2_	KAR1_	6.832
kai2-2_	KAR1_	6.113
kai2-2_	KAR1_	6.923
kai2-2_	KAR1_	5.682
kai2-2_	KAR1_	6.272
kai2-2_	KAR1_	7.186
kai2-2_	KAR1_	6.497
kai2-2_	KAR1_	6.547
kai2-2_	KAR1_	4.045
kai2-2_	KAR1_	8.045
kai2-2_	KAR1_	6.205
kai2-2_	KAR1_	6.294
kai2-2_	KAR1_	7.435
kai2-2_	KAR1_	5.911
kai2-2_	KAR1_	4.906
kai2-2_	KAR1_	6.38
kai2-2_	KAR1_	6.998
kai2-2_	KAR1_	7.882
kai2-2_	KAR1_	4.92
kai2-2_	KAR1_	7.606
kai2-2_	KAR1_	5.977
kai2-2_	KAR1_	7.578
kai2-2_	KAR1_	5.991
kai2-2_	KAR1_	6.186
kai2-2_	KAR1_	6.05
kai2-2_	KAR1_	6.849
kai2-2_	KAR1_	7.826
kai2-2_	KAR1_	6.637
kai2-2_	KAR1_	7.249
kai2-2_	KAR1_	5.928
kai2-2_	KAR1_	6.27
kai2-2_	KAR1_	6.558
kai2-2_	KAR1_	7.842
kai2-2_	KAR1_	6.738
kai2-2_	KAR1_	6.797
kai2-2_	KAR1_	5.432
kai2-2_	KAR1_	7.798
kai2-2_	KAR1_	6.551
kai2-2_	KAR1_	5.084
kai2-2_	KAR1_	7.124
kai2-2_	KAR1_	5.809
kai2-2_	KAR1_	6.19
kai2-2_	KAR1_	6.845
kai2-2_	KAR1_	5.481
kai2-2_	KAR1_	6.592
kai2-2_	KAR1_	7.955
kai2-2_	KAR1_	7.308
kai2-2_	KAR1_	6.097
kai2-2_	KAR1_	3.843
kai2-2_	KAR1_	5.963
kai2-2_	KAR1_	7.26
kai2-2_	KAR1_	7.367
kai2-2_	KAR2_	5.832
kai2-2_	KAR2_	6.272
kai2-2_	KAR2_	6.845
kai2-2_	KAR2_	7.531
kai2-2_	KAR2_	6.297
kai2-2_	KAR2_	6.425
kai2-2_	KAR2_	4.227
kai2-2_	KAR2_	7.199
kai2-2_	KAR2_	5.467
kai2-2_	KAR2_	6.729
kai2-2_	KAR2_	6.647
kai2-2_	KAR2_	6.843
kai2-2_	KAR2_	4.397
kai2-2_	KAR2_	7.434
kai2-2_	KAR2_	4.099
kai2-2_	KAR2_	6.721
kai2-2_	KAR2_	6.849
kai2-2_	KAR2_	5.863
kai2-2_	KAR2_	6.686
kai2-2_	KAR2_	6.427
kai2-2_	KAR2_	6.015
kai2-2_	KAR2_	6.046
kai2-2_	KAR2_	6.337
kai2-2_	KAR2_	6.089
kai2-2_	KAR2_	6.012
kai2-2_	KAR2_	6.549
kai2-2_	KAR2_	4.163
kai2-2_	KAR2_	6.803
kai2-2_	KAR2_	6.527
kai2-2_	KAR2_	6.715
kai2-2_	KAR2_	6.222
kai2-2_	KAR2_	6.608
kai2-2_	KAR2_	6.178
kai2-2_	KAR2_	6.039
kai2-2_	KAR2_	6.613
kai2-2_	KAR2_	5.366
kai2-2_	KAR2_	5.078
kai2-2_	KAR2_	5.594
kai2-2_	KAR2_	7.621
kai2-2_	KAR2_	6.385
kai2-2_	KAR2_	6.134
kai2-2_	KAR2_	7.684
kai2-2_	KAR2_	6.988
kai2-2_	KAR2_	4.481
kai2-2_	KAR2_	5.675
kai2-2_	KAR2_	7.011
kai2-2_	KAR2_	6.103
kai2-2_	KAR2_	7.975
kai2-2_	KAR2_	6.873
kai2-2_	KAR2_	6.597
kai2-2_	KAR2_	5.896
kai2-2_	KAR2_	5.79
kai2-2_	KAR2_	7.57
kai2-2_	KAR2_	6.952
kai2-2_	KAR2_	7.489
kai2-2_	KAR2_	3.634
kai2-2_	KAR2_	4.92
kai2-2_	KAR2_	6.637
kai2-2_	KAR2_	3.846
kai2-2_	KAR2_	7.737
kai2-2_	KAR2_	6.307
kai2-2_	KAR2_	6.629
kai2-2_	KAR2_	5.425
kai2-2_	KAR2_	4.882
kai2-2_	KAR2_	5.222
kai2-2_	KAR2_	4.765
kai2-2_	KAR2_	6.612
kai2-2_	KAR2_	8.256
kai2-2_	KAR2_	5.168
kai2-2_	KAR2_	4.599
kai2-2_	KAR2_	5.697
kai2-2_	KAR2_	5.889
kai2-2_	KAR2_	7.345
kai2-2_	KAR2_	6.929
kai2-2_	KAR2_	7.75
kai2-2_	KAR2_	7.99
kai2-2_	KAR2_	7.745
kai2-2_	KAR2_	7.659
kai2-2_	KAR2_	7.073
kai2-2_	KAR2_	4.973
kai2-2_	KAR2_	6.754
kai2-2_	KAR2_	5.085
kai2-2_	KAR2_	8.299
kai2-2_	KAR2_	6.98
kai2-2_	KAR2_	6.148
kai2-2_	KAR2_	4.717
kai2-2_	KAR2_	6.775
kai2-2_	KAR2_	7.697
kai2-2_	KAR2_	6.977
kai2-2_	KAR2_	5.223
kai2-2_	KAR2_	5.565
kai2-2_	KAR2_	7.471
kai2-2_	KAR2_	7.129
kai2-2_	KAR2_	7.362
kai2-2 AtKAI2 #1_	mock	3.516
kai2-2 AtKAI2 #1_	mock	2.906
kai2-2 AtKAI2 #1_	mock	3.664
kai2-2 AtKAI2 #1_	mock	3.689
kai2-2 AtKAI2 #1_	mock	3.26
kai2-2 AtKAI2 #1_	mock	3.618
kai2-2 AtKAI2 #1_	mock	2.645
kai2-2 AtKAI2 #1_	mock	3.646
kai2-2 AtKAI2 #1_	mock	3.328
kai2-2 AtKAI2 #1_	mock	3.125
kai2-2 AtKAI2 #1_	mock	3.168
kai2-2 AtKAI2 #1_	mock	3.604
kai2-2 AtKAI2 #1_	mock	2.93
kai2-2 AtKAI2 #1_	mock	2.995
kai2-2 AtKAI2 #1_	mock	2.28
kai2-2 AtKAI2 #1_	mock	2.917
kai2-2 AtKAI2 #1_	mock	2.787
kai2-2 AtKAI2 #1_	mock	3.39
kai2-2 AtKAI2 #1_	mock	3.424
kai2-2 AtKAI2 #1_	mock	3.075
kai2-2 AtKAI2 #1_	mock	3.575
kai2-2 AtKAI2 #1_	mock	3.448
kai2-2 AtKAI2 #1_	mock	3.186
kai2-2 AtKAI2 #1_	mock	3.358
kai2-2 AtKAI2 #1_	mock	3.505
kai2-2 AtKAI2 #1_	mock	3.076
kai2-2 AtKAI2 #1_	mock	3.061
kai2-2 AtKAI2 #1_	mock	3.829
kai2-2 AtKAI2 #1_	mock	3.354
kai2-2 AtKAI2 #1_	mock	3.341
kai2-2 AtKAI2 #1_	mock	2.539
kai2-2 AtKAI2 #1_	mock	3.824
kai2-2 AtKAI2 #1_	mock	3.294
kai2-2 AtKAI2 #1_	KAR1_	2.577
kai2-2 AtKAI2 #1_	KAR1_	3.053
kai2-2 AtKAI2 #1_	KAR1_	2.429
kai2-2 AtKAI2 #1_	KAR1_	2.957
kai2-2 AtKAI2 #1_	KAR1_	2.646
kai2-2 AtKAI2 #1_	KAR1_	2.508
kai2-2 AtKAI2 #1_	KAR1_	3.385
kai2-2 AtKAI2 #1_	KAR1_	2.073
kai2-2 AtKAI2 #1_	KAR1_	1.543
kai2-2 AtKAI2 #1_	KAR1_	2.908
kai2-2 AtKAI2 #1_	KAR1_	2.783
kai2-2 AtKAI2 #1_	KAR1_	2.471
kai2-2 AtKAI2 #1_	KAR1_	2.528
kai2-2 AtKAI2 #1_	KAR1_	2.717
kai2-2 AtKAI2 #1_	KAR1_	2.537
kai2-2 AtKAI2 #1_	KAR1_	2.796
kai2-2 AtKAI2 #1_	KAR1_	2.484
kai2-2 AtKAI2 #1_	KAR1_	2.203
kai2-2 AtKAI2 #1_	KAR1_	2.805
kai2-2 AtKAI2 #1_	KAR1_	2.684
kai2-2 AtKAI2 #1_	KAR1_	2.553
kai2-2 AtKAI2 #1_	KAR1_	2.672
kai2-2 AtKAI2 #1_	KAR1_	3.392
kai2-2 AtKAI2 #1_	KAR1_	2.577
kai2-2 AtKAI2 #1_	KAR1_	2.277
kai2-2 AtKAI2 #1_	KAR1_	2.012
kai2-2 AtKAI2 #1_	KAR1_	2.302
kai2-2 AtKAI2 #1_	KAR1_	2.983
kai2-2 AtKAI2 #1_	KAR1_	3.103
kai2-2 AtKAI2 #1_	KAR1_	3.114
kai2-2 AtKAI2 #1_	KAR1_	2.68
kai2-2 AtKAI2 #1_	KAR1_	2.908
kai2-2 AtKAI2 #1_	KAR1_	2.329
kai2-2 AtKAI2 #1_	KAR1_	2.215
kai2-2 AtKAI2 #1_	KAR1_	2.734
kai2-2 AtKAI2 #1_	KAR1_	2.404
kai2-2 AtKAI2 #1_	KAR1_	2.686
kai2-2 AtKAI2 #1_	KAR1_	2.912
kai2-2 AtKAI2 #1_	KAR1_	2.235
kai2-2 AtKAI2 #1_	KAR1_	2.783
kai2-2 AtKAI2 #1_	KAR1_	2.717
kai2-2 AtKAI2 #1_	KAR1_	2.656
kai2-2 AtKAI2 #1_	KAR1_	2.621
kai2-2 AtKAI2 #1_	KAR1_	3.083
kai2-2 AtKAI2 #1_	KAR1_	2.588
kai2-2 AtKAI2 #1_	KAR2_	3.524
kai2-2 AtKAI2 #1_	KAR2_	2.827
kai2-2 AtKAI2 #1_	KAR2_	3.064
kai2-2 AtKAI2 #1_	KAR2_	2.527
kai2-2 AtKAI2 #1_	KAR2_	2.714
kai2-2 AtKAI2 #1_	KAR2_	3.166
kai2-2 AtKAI2 #1_	KAR2_	2.712
kai2-2 AtKAI2 #1_	KAR2_	3.12
kai2-2 AtKAI2 #1_	KAR2_	2.825
kai2-2 AtKAI2 #1_	KAR2_	3.191
kai2-2 AtKAI2 #1_	KAR2_	2.85
kai2-2 AtKAI2 #1_	KAR2_	2.685
kai2-2 AtKAI2 #1_	KAR2_	2.884
kai2-2 AtKAI2 #1_	KAR2_	2.805
kai2-2 AtKAI2 #1_	KAR2_	2.787
kai2-2 AtKAI2 #1_	KAR2_	2.679
kai2-2 AtKAI2 #1_	KAR2_	2.743
kai2-2 AtKAI2 #1_	KAR2_	2.151
kai2-2 AtKAI2 #1_	KAR2_	2.109
kai2-2 AtKAI2 #1_	KAR2_	2.774
kai2-2 AtKAI2 #1_	KAR2_	2.316
kai2-2 AtKAI2 #1_	KAR2_	2.26
kai2-2 AtKAI2 #1_	KAR2_	2.503
kai2-2 AtKAI2 #1_	KAR2_	2.66
kai2-2 AtKAI2 #1_	KAR2_	2.203
kai2-2 AtKAI2 #1_	KAR2_	2.173
kai2-2 AtKAI2 #1_	KAR2_	2.734
kai2-2 AtKAI2 #1_	KAR2_	2.952
kai2-2 AtKAI2 #1_	KAR2_	2.53
kai2-2 AtKAI2 #1_	KAR2_	2.839
kai2-2 AtKAI2 #1_	KAR2_	2.815
kai2-2 AtKAI2 #1_	KAR2_	2.456
kai2-2 AtKAI2 #1_	KAR2_	2.028
kai2-2 AtKAI2 #1_	KAR2_	2.825
kai2-2 AtKAI2 #1_	KAR2_	2.827
kai2-2 AtKAI2 #1_	KAR2_	2.741
kai2-2 AtKAI2 #1_	KAR2_	2.661
kai2-2 AtKAI2 #1_	KAR2_	2.456
kai2-2 AtKAI2 #1_	KAR2_	2.712
kai2-2 AtKAI2 #1_	KAR2_	2.966
kai2-2 AtKAI2 #1_	KAR2_	2.398
kai2-2 AtKAI2 #1_	KAR2_	2.482
kai2-2 AtKAI2 #1_	KAR2_	2.727
kai2-2 AtKAI2 #1_	KAR2_	2.631
kai2-2 AtKAI2 #1_	KAR2_	2.229
kai2-2 AtKAI2 #1_	KAR2_	2.36
kai2-2 AtKAI2 #1_	KAR2_	2.198
kai2-2 AtKAI2 #3_	mock	3.725
kai2-2 AtKAI2 #3_	mock	2.601
kai2-2 AtKAI2 #3_	mock	3.54
kai2-2 AtKAI2 #3_	mock	3.851
kai2-2 AtKAI2 #3_	mock	3.769
kai2-2 AtKAI2 #3_	mock	3.852
kai2-2 AtKAI2 #3_	mock	3.21
kai2-2 AtKAI2 #3_	mock	3.27
kai2-2 AtKAI2 #3_	mock	3.12
kai2-2 AtKAI2 #3_	mock	3.435
kai2-2 AtKAI2 #3_	mock	3.316
kai2-2 AtKAI2 #3_	mock	3.206
kai2-2 AtKAI2 #3_	mock	3.653
kai2-2 AtKAI2 #3_	mock	3.516
kai2-2 AtKAI2 #3_	mock	3.666
kai2-2 AtKAI2 #3_	mock	3.042
kai2-2 AtKAI2 #3_	mock	2.484
kai2-2 AtKAI2 #3_	mock	3.653
kai2-2 AtKAI2 #3_	mock	3.29
kai2-2 AtKAI2 #3_	mock	3.028
kai2-2 AtKAI2 #3_	mock	3.806
kai2-2 AtKAI2 #3_	mock	2.938
kai2-2 AtKAI2 #3_	mock	3.149
kai2-2 AtKAI2 #3_	mock	3.228
kai2-2 AtKAI2 #3_	mock	3.154
kai2-2 AtKAI2 #3_	mock	3.974
kai2-2 AtKAI2 #3_	mock	3.058
kai2-2 AtKAI2 #3_	mock	3.287
kai2-2 AtKAI2 #3_	mock	2.779
kai2-2 AtKAI2 #3_	mock	2.886
kai2-2 AtKAI2 #3_	mock	3.204
kai2-2 AtKAI2 #3_	mock	2.917
kai2-2 AtKAI2 #3_	mock	3.051
kai2-2 AtKAI2 #3_	mock	3.902
kai2-2 AtKAI2 #3_	mock	3.18
kai2-2 AtKAI2 #3_	mock	3.588
kai2-2 AtKAI2 #3_	mock	3.495
kai2-2 AtKAI2 #3_	mock	3.701
kai2-2 AtKAI2 #3_	mock	2.825
kai2-2 AtKAI2 #3_	mock	2.964
kai2-2 AtKAI2 #3_	mock	3.245
kai2-2 AtKAI2 #3_	mock	3.015
kai2-2 AtKAI2 #3_	mock	3.413
kai2-2 AtKAI2 #3_	mock	3.058
kai2-2 AtKAI2 #3_	mock	3.595
kai2-2 AtKAI2 #3_	mock	3.323
kai2-2 AtKAI2 #3_	mock	3.824
kai2-2 AtKAI2 #3_	mock	3.742
kai2-2 AtKAI2 #3_	mock	3.003
kai2-2 AtKAI2 #3_	mock	2.555
kai2-2 AtKAI2 #3_	mock	3.374
kai2-2 AtKAI2 #3_	mock	2.545
kai2-2 AtKAI2 #3_	mock	3.058
kai2-2 AtKAI2 #3_	mock	2.599
kai2-2 AtKAI2 #3_	mock	3.505
kai2-2 AtKAI2 #3_	mock	3.037
kai2-2 AtKAI2 #3_	mock	2.629
kai2-2 AtKAI2 #3_	mock	2.904
kai2-2 AtKAI2 #3_	mock	3.591
kai2-2 AtKAI2 #3_	mock	2.759
kai2-2 AtKAI2 #3_	mock	2.603
kai2-2 AtKAI2 #3_	mock	3.058
kai2-2 AtKAI2 #3_	mock	3.311
kai2-2 AtKAI2 #3_	mock	3.54
kai2-2 AtKAI2 #3_	mock	2.679
kai2-2 AtKAI2 #3_	mock	2.896
kai2-2 AtKAI2 #3_	mock	2.972
kai2-2 AtKAI2 #3_	mock	2.791
kai2-2 AtKAI2 #3_	mock	2.713
kai2-2 AtKAI2 #3_	mock	3.364
kai2-2 AtKAI2 #3_	mock	3.316
kai2-2 AtKAI2 #3_	mock	3.28
kai2-2 AtKAI2 #3_	mock	3.285
kai2-2 AtKAI2 #3_	mock	3.905
kai2-2 AtKAI2 #3_	mock	2.919
kai2-2 AtKAI2 #3_	mock	2.634
kai2-2 AtKAI2 #3_	mock	3.568
kai2-2 AtKAI2 #3_	mock	3.109
kai2-2 AtKAI2 #3_	mock	2.843
kai2-2 AtKAI2 #3_	mock	3.084
kai2-2 AtKAI2 #3_	mock	3.52
kai2-2 AtKAI2 #3_	mock	3.221
kai2-2 AtKAI2 #3_	mock	3.525
kai2-2 AtKAI2 #3_	mock	2.884
kai2-2 AtKAI2 #3_	mock	3.454
kai2-2 AtKAI2 #3_	mock	2.743
kai2-2 AtKAI2 #3_	mock	3.046
kai2-2 AtKAI2 #3_	mock	3.42
kai2-2 AtKAI2 #3_	mock	3.573
kai2-2 AtKAI2 #3_	mock	3.003
kai2-2 AtKAI2 #3_	mock	3.294
kai2-2 AtKAI2 #3_	mock	2.877
kai2-2 AtKAI2 #3_	mock	3.084
kai2-2 AtKAI2 #3_	mock	2.995
kai2-2 AtKAI2 #3_	mock	3.058
kai2-2 AtKAI2 #3_	mock	3.485
kai2-2 AtKAI2 #3_	mock	3.051
kai2-2 AtKAI2 #3_	mock	3.345
kai2-2 AtKAI2 #3_	mock	2.976
kai2-2 AtKAI2 #3_	mock	2.999
kai2-2 AtKAI2 #3_	mock	2.825
kai2-2 AtKAI2 #3_	mock	3.013
kai2-2 AtKAI2 #3_	mock	3.595
kai2-2 AtKAI2 #3_	mock	3.399
kai2-2 AtKAI2 #3_	mock	2.825
kai2-2 AtKAI2 #3_	mock	2.553
kai2-2 AtKAI2 #3_	mock	3.399
kai2-2 AtKAI2 #3_	mock	2.864
kai2-2 AtKAI2 #3_	mock	3.277
kai2-2 AtKAI2 #3_	mock	2.93
kai2-2 AtKAI2 #3_	mock	3.158
kai2-2 AtKAI2 #3_	mock	3.056
kai2-2 AtKAI2 #3_	mock	2.83
kai2-2 AtKAI2 #3_	mock	2.879
kai2-2 AtKAI2 #3_	mock	3.676
kai2-2 AtKAI2 #3_	mock	2.832
kai2-2 AtKAI2 #3_	mock	2.691
kai2-2 AtKAI2 #3_	mock	3.053
kai2-2 AtKAI2 #3_	mock	3.301
kai2-2 AtKAI2 #3_	mock	2.704
kai2-2 AtKAI2 #3_	KAR1_	2.573
kai2-2 AtKAI2 #3_	KAR1_	2.204
kai2-2 AtKAI2 #3_	KAR1_	2.091
kai2-2 AtKAI2 #3_	KAR1_	1.71
kai2-2 AtKAI2 #3_	KAR1_	2.151
kai2-2 AtKAI2 #3_	KAR1_	1.981
kai2-2 AtKAI2 #3_	KAR1_	2.239
kai2-2 AtKAI2 #3_	KAR1_	2.174
kai2-2 AtKAI2 #3_	KAR1_	2.749
kai2-2 AtKAI2 #3_	KAR1_	1.997
kai2-2 AtKAI2 #3_	KAR1_	2.787
kai2-2 AtKAI2 #3_	KAR1_	3.188
kai2-2 AtKAI2 #3_	KAR1_	2.53
kai2-2 AtKAI2 #3_	KAR1_	1.934
kai2-2 AtKAI2 #3_	KAR1_	2.845
kai2-2 AtKAI2 #3_	KAR1_	2.686
kai2-2 AtKAI2 #3_	KAR1_	2.323
kai2-2 AtKAI2 #3_	KAR1_	3.132
kai2-2 AtKAI2 #3_	KAR1_	2.755
kai2-2 AtKAI2 #3_	KAR1_	2.239
kai2-2 AtKAI2 #3_	KAR1_	2.801
kai2-2 AtKAI2 #3_	KAR1_	2.609
kai2-2 AtKAI2 #3_	KAR1_	2.22
kai2-2 AtKAI2 #3_	KAR1_	2.887
kai2-2 AtKAI2 #3_	KAR1_	2.21
kai2-2 AtKAI2 #3_	KAR1_	2.09
kai2-2 AtKAI2 #3_	KAR1_	2.852
kai2-2 AtKAI2 #3_	KAR1_	2.68
kai2-2 AtKAI2 #3_	KAR1_	2.947
kai2-2 AtKAI2 #3_	KAR1_	2.453
kai2-2 AtKAI2 #3_	KAR1_	2.435
kai2-2 AtKAI2 #3_	KAR1_	2.289
kai2-2 AtKAI2 #3_	KAR1_	2.768
kai2-2 AtKAI2 #3_	KAR1_	2.771
kai2-2 AtKAI2 #3_	KAR1_	2.948
kai2-2 AtKAI2 #3_	KAR1_	2.68
kai2-2 AtKAI2 #3_	KAR1_	2.645
kai2-2 AtKAI2 #3_	KAR1_	2.805
kai2-2 AtKAI2 #3_	KAR1_	2.741
kai2-2 AtKAI2 #3_	KAR1_	2.982
kai2-2 AtKAI2 #3_	KAR1_	1.76
kai2-2 AtKAI2 #3_	KAR1_	3.114
kai2-2 AtKAI2 #3_	KAR1_	2.579
kai2-2 AtKAI2 #3_	KAR1_	2.67
kai2-2 AtKAI2 #3_	KAR1_	2.658
kai2-2 AtKAI2 #3_	KAR1_	2.341
kai2-2 AtKAI2 #3_	KAR1_	3.411
kai2-2 AtKAI2 #3_	KAR1_	2.943
kai2-2 AtKAI2 #3_	KAR1_	2.712
kai2-2 AtKAI2 #3_	KAR1_	3.008
kai2-2 AtKAI2 #3_	KAR1_	2.802
kai2-2 AtKAI2 #3_	KAR1_	2.159
kai2-2 AtKAI2 #3_	KAR1_	2.672
kai2-2 AtKAI2 #3_	KAR1_	2.492
kai2-2 AtKAI2 #3_	KAR1_	2.435
kai2-2 AtKAI2 #3_	KAR1_	2.864
kai2-2 AtKAI2 #3_	KAR1_	2.779
kai2-2 AtKAI2 #3_	KAR1_	2.43
kai2-2 AtKAI2 #3_	KAR1_	2.271
kai2-2 AtKAI2 #3_	KAR1_	1.984
kai2-2 AtKAI2 #3_	KAR1_	2.502
kai2-2 AtKAI2 #3_	KAR1_	2.597
kai2-2 AtKAI2 #3_	KAR1_	2.67
kai2-2 AtKAI2 #3_	KAR1_	2.839
kai2-2 AtKAI2 #3_	KAR1_	2.877
kai2-2 AtKAI2 #3_	KAR1_	2.154
kai2-2 AtKAI2 #3_	KAR1_	2.577
kai2-2 AtKAI2 #3_	KAR1_	2.463
kai2-2 AtKAI2 #3_	KAR1_	2.679
kai2-2 AtKAI2 #3_	KAR1_	2.912
kai2-2 AtKAI2 #3_	KAR1_	2.973
kai2-2 AtKAI2 #3_	KAR1_	2.494
kai2-2 AtKAI2 #3_	KAR1_	2.147
kai2-2 AtKAI2 #3_	KAR1_	2.39
kai2-2 AtKAI2 #3_	KAR1_	2.277
kai2-2 AtKAI2 #3_	KAR1_	2.316
kai2-2 AtKAI2 #3_	KAR1_	2.229
kai2-2 AtKAI2 #3_	KAR1_	2.805
kai2-2 AtKAI2 #3_	KAR1_	2.435
kai2-2 AtKAI2 #3_	KAR1_	2.796
kai2-2 AtKAI2 #3_	KAR1_	1.977
kai2-2 AtKAI2 #3_	KAR1_	2.882
kai2-2 AtKAI2 #3_	KAR1_	2.825
kai2-2 AtKAI2 #3_	KAR1_	2.771
kai2-2 AtKAI2 #3_	KAR1_	2.374
kai2-2 AtKAI2 #3_	KAR1_	2.038
kai2-2 AtKAI2 #3_	KAR1_	2.365
kai2-2 AtKAI2 #3_	KAR1_	2.084
kai2-2 AtKAI2 #3_	KAR1_	2.373
kai2-2 AtKAI2 #3_	KAR1_	2.714
kai2-2 AtKAI2 #3_	KAR1_	2.3
kai2-2 AtKAI2 #3_	KAR2_	3.053
kai2-2 AtKAI2 #3_	KAR2_	2.712
kai2-2 AtKAI2 #3_	KAR2_	4.103
kai2-2 AtKAI2 #3_	KAR2_	3.277
kai2-2 AtKAI2 #3_	KAR2_	3.058
kai2-2 AtKAI2 #3_	KAR2_	2.376
kai2-2 AtKAI2 #3_	KAR2_	3.064
kai2-2 AtKAI2 #3_	KAR2_	2.741
kai2-2 AtKAI2 #3_	KAR2_	2.548
kai2-2 AtKAI2 #3_	KAR2_	3.277
kai2-2 AtKAI2 #3_	KAR2_	3.39
kai2-2 AtKAI2 #3_	KAR2_	2.372
kai2-2 AtKAI2 #3_	KAR2_	2.599
kai2-2 AtKAI2 #3_	KAR2_	2.704
kai2-2 AtKAI2 #3_	KAR2_	2.226
kai2-2 AtKAI2 #3_	KAR2_	2.768
kai2-2 AtKAI2 #3_	KAR2_	2.609
kai2-2 AtKAI2 #3_	KAR2_	3.45
kai2-2 AtKAI2 #3_	KAR2_	2.905
kai2-2 AtKAI2 #3_	KAR2_	2.289
kai2-2 AtKAI2 #3_	KAR2_	2.435
kai2-2 AtKAI2 #3_	KAR2_	2.35
kai2-2 AtKAI2 #3_	KAR2_	2.78
kai2-2 AtKAI2 #3_	KAR2_	3.197
kai2-2 AtKAI2 #3_	KAR2_	2.51
kai2-2 AtKAI2 #3_	KAR2_	2.251
kai2-2 AtKAI2 #3_	KAR2_	2.318
kai2-2 AtKAI2 #3_	KAR2_	1.918
kai2-2 AtKAI2 #3_	KAR2_	1.859
kai2-2 AtKAI2 #3_	KAR2_	2.028
kai2-2 AtKAI2 #3_	KAR2_	2.634
kai2-2 AtKAI2 #3_	KAR2_	1.898
kai2-2 AtKAI2 #3_	KAR2_	2.374
kai2-2 AtKAI2 #3_	KAR2_	1.718
kai2-2 AtKAI2 #3_	KAR2_	2.249
kai2-2 AtKAI2 #3_	KAR2_	2.573
kai2-2 AtKAI2 #3_	KAR2_	2.525
kai2-2 AtKAI2 #3_	KAR2_	1.728
kai2-2 AtKAI2 #3_	KAR2_	2.162
kai2-2 AtKAI2 #3_	KAR2_	2.445
kai2-2 AtKAI2 #3_	KAR2_	2.277
kai2-2 AtKAI2 #3_	KAR2_	2.626
kai2-2 AtKAI2 #3_	KAR2_	2.617
kai2-2 AtKAI2 #3_	KAR2_	2.684
kai2-2 AtKAI2 #3_	KAR2_	2.041
kai2-2 AtKAI2 #3_	KAR2_	1.822
kai2-2 AtKAI2 #3_	KAR2_	2.542
kai2-2 AtKAI2 #3_	KAR2_	2.549
kai2-2 AtKAI2 #3_	KAR2_	2.288
kai2-2 AtKAI2 #3_	KAR2_	2.26
kai2-2 AtKAI2 #3_	KAR2_	2.621
kai2-2 AtKAI2 #3_	KAR2_	2.487
kai2-2 AtKAI2 #3_	KAR2_	2.665
kai2-2 AtKAI2 #3_	KAR2_	2.308
kai2-2 AtKAI2 #3_	KAR2_	2.631
kai2-2 AtKAI2 #3_	KAR2_	2.582
kai2-2 AtKAI2 #3_	KAR2_	2.78
kai2-2 AtKAI2 #3_	KAR2_	2.658
kai2-2 AtKAI2 #3_	KAR2_	1.809
kai2-2 AtKAI2 #3_	KAR2_	1.816
kai2-2 AtKAI2 #3_	KAR2_	2.603
kai2-2 AtKAI2 #3_	KAR2_	2.448
kai2-2 AtKAI2 #3_	KAR2_	2.341
kai2-2 AtKAI2 #3_	KAR2_	2.721
kai2-2 AtKAI2 #3_	KAR2_	2.695
kai2-2 AtKAI2 #3_	KAR2_	2.261
kai2-2 AtKAI2 #3_	KAR2_	2.628
kai2-2 AtKAI2 #3_	KAR2_	2.336
kai2-2 AtKAI2 #3_	KAR2_	1.957
kai2-2 AtKAI2 #3_	KAR2_	2.372
kai2-2 AtKAI2 #3_	KAR2_	2.432
kai2-2 AtKAI2 #3_	KAR2_	2.305
kai2-2 AtKAI2 #3_	KAR2_	2.323
kai2-2 AtKAI2 #3_	KAR2_	2.727
kai2-2 AtKAI2 #3_	KAR2_	2.269
kai2-2 AtKAI2 #3_	KAR2_	2.229
kai2-2 AtKAI2 #3_	KAR2_	2.663
kai2-2 AtKAI2 #3_	KAR2_	1.872
kai2-2 AtKAI2 #3_	KAR2_	2.329
kai2-2 AtKAI2 #3_	KAR2_	1.695
kai2-2 AtKAI2 #3_	KAR2_	2.376
kai2-2 AtKAI2 #3_	KAR2_	3.134
kai2-2 AtKAI2 #3_	KAR2_	2.22
kai2-2 AtKAI2 #3_	KAR2_	2.397
kai2-2 AtKAI2 #3_	KAR2_	2.09
kai2-2 AtKAI2 #3_	KAR2_	1.816
kai2-2 AtKAI2 #3_	KAR2_	2.895
kai2-2 AtKAI2 #3_	KAR2_	2.115
kai2-2 AtKAI2 #3_	KAR2_	2.43
kai2-2 AtKAI2 #3_	KAR2_	1.922
kai2-2 AtKAI2 #3_	KAR2_	1.895
kai2-2 AtKAI2 #3_	KAR2_	2.277
kai2-2 AtKAI2 #3_	KAR2_	2.263
kai2-2 AtKAI2 #3_	KAR2_	2.305
kai2-2 AtKAI2 #3_	KAR2_	2.612
kai2-2 AtKAI2 #3_	KAR2_	3.679
kai2-2 LjKAI2a #10b	mock	4.73
kai2-2 LjKAI2a #10b	mock	3.18
kai2-2 LjKAI2a #10b	mock	3.616
kai2-2 LjKAI2a #10b	mock	3.745
kai2-2 LjKAI2a #10b	mock	3.821
kai2-2 LjKAI2a #10b	mock	4.034
kai2-2 LjKAI2a #10b	mock	4.951
kai2-2 LjKAI2a #10b	mock	4.324
kai2-2 LjKAI2a #10b	mock	4.88
kai2-2 LjKAI2a #10b	mock	4.481
kai2-2 LjKAI2a #10b	mock	4.429
kai2-2 LjKAI2a #10b	mock	2.995
kai2-2 LjKAI2a #10b	mock	3.339
kai2-2 LjKAI2a #10b	mock	3.998
kai2-2 LjKAI2a #10b	mock	3.42
kai2-2 LjKAI2a #10b	mock	3.627
kai2-2 LjKAI2a #10b	mock	3.684
kai2-2 LjKAI2a #10b	mock	3.613
kai2-2 LjKAI2a #10b	mock	4.385
kai2-2 LjKAI2a #10b	mock	3.221
kai2-2 LjKAI2a #10b	mock	3.9
kai2-2 LjKAI2a #10b	mock	3.637
kai2-2 LjKAI2a #10b	mock	3.798
kai2-2 LjKAI2a #10b	mock	3.821
kai2-2 LjKAI2a #10b	mock	3.28
kai2-2 LjKAI2a #10b	mock	3.134
kai2-2 LjKAI2a #10b	mock	3.492
kai2-2 LjKAI2a #10b	mock	3.812
kai2-2 LjKAI2a #10b	mock	4.229
kai2-2 LjKAI2a #10b	mock	3.852
kai2-2 LjKAI2a #10b	mock	3.591
kai2-2 LjKAI2a #10b	mock	3.896
kai2-2 LjKAI2a #10b	mock	3.51
kai2-2 LjKAI2a #10b	mock	3.965
kai2-2 LjKAI2a #10b	mock	4.057
kai2-2 LjKAI2a #10b	mock	3.084
kai2-2 LjKAI2a #10b	mock	3.644
kai2-2 LjKAI2a #10b	mock	3.745
kai2-2 LjKAI2a #10b	mock	4.021
kai2-2 LjKAI2a #10b	mock	3.53
kai2-2 LjKAI2a #10b	mock	2.729
kai2-2 LjKAI2a #10b	mock	3.494
kai2-2 LjKAI2a #10b	mock	3.264
kai2-2 LjKAI2a #10b	mock	3.51
kai2-2 LjKAI2a #10b	mock	3.881
kai2-2 LjKAI2a #10b	mock	4.341
kai2-2 LjKAI2a #10b	mock	5.008
kai2-2 LjKAI2a #10b	mock	4.341
kai2-2 LjKAI2a #10b	mock	3.566
kai2-2 LjKAI2a #10b	mock	3.63
kai2-2 LjKAI2a #10b	mock	3.823
kai2-2 LjKAI2a #10b	mock	3.306
kai2-2 LjKAI2a #10b	mock	3.042
kai2-2 LjKAI2a #10b	mock	3.662
kai2-2 LjKAI2a #10b	mock	4.128
kai2-2 LjKAI2a #10b	mock	4.61
kai2-2 LjKAI2a #10b	mock	3.955
kai2-2 LjKAI2a #10b	mock	2.901
kai2-2 LjKAI2a #10b	mock	3.75
kai2-2 LjKAI2a #10b	mock	4.254
kai2-2 LjKAI2a #10b	mock	4.588
kai2-2 LjKAI2a #10b	mock	3.074
kai2-2 LjKAI2a #10b	mock	3.335
kai2-2 LjKAI2a #10b	mock	3.915
kai2-2 LjKAI2a #10b	mock	3.641
kai2-2 LjKAI2a #10b	mock	3.683
kai2-2 LjKAI2a #10b	mock	4.325
kai2-2 LjKAI2a #10b	mock	4.021
kai2-2 LjKAI2a #10b	mock	4.04
kai2-2 LjKAI2a #10b	mock	4.451
kai2-2 LjKAI2a #10b	mock	3.573
kai2-2 LjKAI2a #10b	mock	4.21
kai2-2 LjKAI2a #10b	mock	2.977
kai2-2 LjKAI2a #10b	mock	4.09
kai2-2 LjKAI2a #10b	mock	3.974
kai2-2 LjKAI2a #10b	mock	2.938
kai2-2 LjKAI2a #10b	mock	3.132
kai2-2 LjKAI2a #10b	mock	3.614
kai2-2 LjKAI2a #10b	mock	3.739
kai2-2 LjKAI2a #10b	mock	4.292
kai2-2 LjKAI2a #10b	mock	3.108
kai2-2 LjKAI2a #10b	mock	3.538
kai2-2 LjKAI2a #10b	mock	3.922
kai2-2 LjKAI2a #10b	mock	3.892
kai2-2 LjKAI2a #10b	mock	3.681
kai2-2 LjKAI2a #10b	mock	3.875
kai2-2 LjKAI2a #10b	mock	3.273
kai2-2 LjKAI2a #10b	mock	2.508
kai2-2 LjKAI2a #10b	mock	3.164
kai2-2 LjKAI2a #10b	mock	3.918
kai2-2 LjKAI2a #10b	mock	4
kai2-2 LjKAI2a #10b	mock	3.524
kai2-2 LjKAI2a #10b	mock	4.046
kai2-2 LjKAI2a #10b	mock	3.236
kai2-2 LjKAI2a #10b	mock	4.045
kai2-2 LjKAI2a #10b	mock	3.168
kai2-2 LjKAI2a #10b	mock	3.935
kai2-2 LjKAI2a #10b	mock	3.316
kai2-2 LjKAI2a #10b	mock	4.184
kai2-2 LjKAI2a #10b	mock	4.183
kai2-2 LjKAI2a #10b	mock	2.834
kai2-2 LjKAI2a #10b	mock	3.812
kai2-2 LjKAI2a #10b	mock	4.045
kai2-2 LjKAI2a #10b	mock	3.347
kai2-2 LjKAI2a #10b	mock	2.919
kai2-2 LjKAI2a #10b	mock	3.527
kai2-2 LjKAI2a #10b	mock	3.546
kai2-2 LjKAI2a #10b	mock	3.848
kai2-2 LjKAI2a #10b	mock	4.079
kai2-2 LjKAI2a #10b	mock	2.782
kai2-2 LjKAI2a #10b	mock	3.946
kai2-2 LjKAI2a #10b	mock	2.663
kai2-2 LjKAI2a #10b	mock	3.541
kai2-2 LjKAI2a #10b	mock	3.604
kai2-2 LjKAI2a #10b	mock	3.003
kai2-2 LjKAI2a #10b	mock	3.091
kai2-2 LjKAI2a #10b	mock	3.761
kai2-2 LjKAI2a #10b	mock	3.158
kai2-2 LjKAI2a #10b	mock	3.563
kai2-2 LjKAI2a #10b	mock	3.596
kai2-2 LjKAI2a #10b	mock	3.394
kai2-2 LjKAI2a #10b	KAR1_	4.068
kai2-2 LjKAI2a #10b	KAR1_	3.413
kai2-2 LjKAI2a #10b	KAR1_	2.905
kai2-2 LjKAI2a #10b	KAR1_	3.8
kai2-2 LjKAI2a #10b	KAR1_	4.143
kai2-2 LjKAI2a #10b	KAR1_	3.454
kai2-2 LjKAI2a #10b	KAR1_	4.933
kai2-2 LjKAI2a #10b	KAR1_	4.249
kai2-2 LjKAI2a #10b	KAR1_	3.56
kai2-2 LjKAI2a #10b	KAR1_	2.694
kai2-2 LjKAI2a #10b	KAR1_	3.948
kai2-2 LjKAI2a #10b	KAR1_	2.982
kai2-2 LjKAI2a #10b	KAR1_	3.687
kai2-2 LjKAI2a #10b	KAR1_	3.611
kai2-2 LjKAI2a #10b	KAR1_	3.819
kai2-2 LjKAI2a #10b	KAR1_	3.437
kai2-2 LjKAI2a #10b	KAR1_	3.819
kai2-2 LjKAI2a #10b	KAR1_	3.516
kai2-2 LjKAI2a #10b	KAR1_	3.641
kai2-2 LjKAI2a #10b	KAR1_	3.212
kai2-2 LjKAI2a #10b	KAR1_	3.071
kai2-2 LjKAI2a #10b	KAR1_	2.958
kai2-2 LjKAI2a #10b	KAR1_	3.826
kai2-2 LjKAI2a #10b	KAR1_	3.739
kai2-2 LjKAI2a #10b	KAR1_	2.882
kai2-2 LjKAI2a #10b	KAR1_	2.886
kai2-2 LjKAI2a #10b	KAR1_	3.176
kai2-2 LjKAI2a #10b	KAR1_	3.306
kai2-2 LjKAI2a #10b	KAR1_	2.815
kai2-2 LjKAI2a #10b	KAR1_	3.53
kai2-2 LjKAI2a #10b	KAR1_	2.685
kai2-2 LjKAI2a #10b	KAR1_	3.303
kai2-2 LjKAI2a #10b	KAR1_	3.238
kai2-2 LjKAI2a #10b	KAR1_	2.757
kai2-2 LjKAI2a #10b	KAR1_	3.563
kai2-2 LjKAI2a #10b	KAR1_	2.658
kai2-2 LjKAI2a #10b	KAR1_	3.018
kai2-2 LjKAI2a #10b	KAR1_	2.815
kai2-2 LjKAI2a #10b	KAR1_	3.132
kai2-2 LjKAI2a #10b	KAR1_	3.326
kai2-2 LjKAI2a #10b	KAR1_	3.454
kai2-2 LjKAI2a #10b	KAR1_	3.75
kai2-2 LjKAI2a #10b	KAR1_	3.025
kai2-2 LjKAI2a #10b	KAR1_	2.558
kai2-2 LjKAI2a #10b	KAR1_	2.917
kai2-2 LjKAI2a #10b	KAR1_	3.238
kai2-2 LjKAI2a #10b	KAR1_	3.15
kai2-2 LjKAI2a #10b	KAR1_	2.795
kai2-2 LjKAI2a #10b	KAR1_	2.665
kai2-2 LjKAI2a #10b	KAR1_	2.996
kai2-2 LjKAI2a #10b	KAR1_	2.949
kai2-2 LjKAI2a #10b	KAR1_	3.335
kai2-2 LjKAI2a #10b	KAR1_	3.02
kai2-2 LjKAI2a #10b	KAR1_	3.095
kai2-2 LjKAI2a #10b	KAR1_	2.982
kai2-2 LjKAI2a #10b	KAR1_	2.503
kai2-2 LjKAI2a #10b	KAR1_	2.543
kai2-2 LjKAI2a #10b	KAR1_	2.216
kai2-2 LjKAI2a #10b	KAR1_	2.601
kai2-2 LjKAI2a #10b	KAR1_	2.881
kai2-2 LjKAI2a #10b	KAR1_	2.973
kai2-2 LjKAI2a #10b	KAR1_	2.81
kai2-2 LjKAI2a #10b	KAR1_	3.458
kai2-2 LjKAI2a #10b	KAR1_	2.365
kai2-2 LjKAI2a #10b	KAR1_	2.834
kai2-2 LjKAI2a #10b	KAR1_	2.25
kai2-2 LjKAI2a #10b	KAR1_	2.398
kai2-2 LjKAI2a #10b	KAR1_	2.549
kai2-2 LjKAI2a #10b	KAR1_	2.568
kai2-2 LjKAI2a #10b	KAR1_	2.496
kai2-2 LjKAI2a #10b	KAR1_	3.089
kai2-2 LjKAI2a #10b	KAR1_	2.824
kai2-2 LjKAI2a #10b	KAR1_	2.712
kai2-2 LjKAI2a #10b	KAR1_	2.893
kai2-2 LjKAI2a #10b	KAR1_	3.362
kai2-2 LjKAI2a #10b	KAR1_	2.832
kai2-2 LjKAI2a #10b	KAR1_	2.96
kai2-2 LjKAI2a #10b	KAR1_	3.42
kai2-2 LjKAI2a #10b	KAR1_	3.49
kai2-2 LjKAI2a #10b	KAR1_	3.076
kai2-2 LjKAI2a #10b	KAR1_	3.228
kai2-2 LjKAI2a #10b	KAR1_	2.749
kai2-2 LjKAI2a #10b	KAR1_	2.527
kai2-2 LjKAI2a #10b	KAR1_	3.338
kai2-2 LjKAI2a #10b	KAR1_	2.899
kai2-2 LjKAI2a #10b	KAR1_	2.478
kai2-2 LjKAI2a #10b	KAR1_	2.382
kai2-2 LjKAI2a #10b	KAR1_	2.52
kai2-2 LjKAI2a #10b	KAR1_	2.807
kai2-2 LjKAI2a #10b	KAR1_	2.426
kai2-2 LjKAI2a #10b	KAR1_	2.582
kai2-2 LjKAI2a #10b	KAR1_	2.36
kai2-2 LjKAI2a #10b	KAR1_	2.877
kai2-2 LjKAI2a #10b	KAR1_	2.949
kai2-2 LjKAI2a #10b	KAR1_	2.2
kai2-2 LjKAI2a #10b	KAR1_	2.881
kai2-2 LjKAI2a #10b	KAR1_	2.445
kai2-2 LjKAI2a #10b	KAR2_	2.825
kai2-2 LjKAI2a #10b	KAR2_	3.402
kai2-2 LjKAI2a #10b	KAR2_	2.901
kai2-2 LjKAI2a #10b	KAR2_	2.917
kai2-2 LjKAI2a #10b	KAR2_	2.834
kai2-2 LjKAI2a #10b	KAR2_	2.621
kai2-2 LjKAI2a #10b	KAR2_	2.508
kai2-2 LjKAI2a #10b	KAR2_	3.49
kai2-2 LjKAI2a #10b	KAR2_	2.497
kai2-2 LjKAI2a #10b	KAR2_	3.639
kai2-2 LjKAI2a #10b	KAR2_	4.184
kai2-2 LjKAI2a #10b	KAR2_	3.494
kai2-2 LjKAI2a #10b	KAR2_	3.18
kai2-2 LjKAI2a #10b	KAR2_	3.051
kai2-2 LjKAI2a #10b	KAR2_	3.126
kai2-2 LjKAI2a #10b	KAR2_	3.234
kai2-2 LjKAI2a #10b	KAR2_	2.78
kai2-2 LjKAI2a #10b	KAR2_	3.276
kai2-2 LjKAI2a #10b	KAR2_	3.967
kai2-2 LjKAI2a #10b	KAR2_	2.958
kai2-2 LjKAI2a #10b	KAR2_	3.45
kai2-2 LjKAI2a #10b	KAR2_	3.126
kai2-2 LjKAI2a #10b	KAR2_	3.428
kai2-2 LjKAI2a #10b	KAR2_	2.892
kai2-2 LjKAI2a #10b	KAR2_	2.967
kai2-2 LjKAI2a #10b	KAR2_	2.984
kai2-2 LjKAI2a #10b	KAR2_	2.769
kai2-2 LjKAI2a #10b	KAR2_	3.236
kai2-2 LjKAI2a #10b	KAR2_	3.568
kai2-2 LjKAI2a #10b	KAR2_	3.347
kai2-2 LjKAI2a #10b	KAR2_	2.733
kai2-2 LjKAI2a #10b	KAR2_	3.875
kai2-2 LjKAI2a #10b	KAR2_	3.064
kai2-2 LjKAI2a #10b	KAR2_	2.057
kai2-2 LjKAI2a #10b	KAR2_	3.306
kai2-2 LjKAI2a #10b	KAR2_	2.712
kai2-2 LjKAI2a #10b	KAR2_	3.19
kai2-2 LjKAI2a #10b	KAR2_	3.391
kai2-2 LjKAI2a #10b	KAR2_	3.503
kai2-2 LjKAI2a #10b	KAR2_	2.895
kai2-2 LjKAI2a #10b	KAR2_	3.308
kai2-2 LjKAI2a #10b	KAR2_	2.717
kai2-2 LjKAI2a #10b	KAR2_	2.938
kai2-2 LjKAI2a #10b	KAR2_	2.577
kai2-2 LjKAI2a #10b	KAR2_	3.022
kai2-2 LjKAI2a #10b	KAR2_	3.062
kai2-2 LjKAI2a #10b	KAR2_	3.003
kai2-2 LjKAI2a #10b	KAR2_	2.717
kai2-2 LjKAI2a #10b	KAR2_	2.759
kai2-2 LjKAI2a #10b	KAR2_	2.665
kai2-2 LjKAI2a #10b	KAR2_	3.161
kai2-2 LjKAI2a #10b	KAR2_	2.704
kai2-2 LjKAI2a #10b	KAR2_	3.918
kai2-2 LjKAI2a #10b	KAR2_	3.731
kai2-2 LjKAI2a #10b	KAR2_	3.61
kai2-2 LjKAI2a #10b	KAR2_	3.947
kai2-2 LjKAI2a #10b	KAR2_	3.181
kai2-2 LjKAI2a #10b	KAR2_	3.214
kai2-2 LjKAI2a #10b	KAR2_	3.548
kai2-2 LjKAI2a #10b	KAR2_	3.325
kai2-2 LjKAI2a #10b	KAR2_	3.447
kai2-2 LjKAI2a #10b	KAR2_	3.566
kai2-2 LjKAI2a #10b	KAR2_	3.561
kai2-2 LjKAI2a #10b	KAR2_	3.26
kai2-2 LjKAI2a #10b	KAR2_	3.076
kai2-2 LjKAI2a #10b	KAR2_	2.53
kai2-2 LjKAI2a #10b	KAR2_	3.07
kai2-2 LjKAI2a #10b	KAR2_	3.212
kai2-2 LjKAI2a #10b	KAR2_	3.407
kai2-2 LjKAI2a #10b	KAR2_	3.035
kai2-2 LjKAI2a #10b	KAR2_	2.886
kai2-2 LjKAI2a #10b	KAR2_	3.277
kai2-2 LjKAI2a #10b	KAR2_	3.046
kai2-2 LjKAI2a #10b	KAR2_	3.931
kai2-2 LjKAI2a #10b	KAR2_	2.971
kai2-2 LjKAI2a #10b	KAR2_	2.653
kai2-2 LjKAI2a #10b	KAR2_	3.212
kai2-2 LjKAI2a #10b	KAR2_	3.112
kai2-2 LjKAI2a #10b	KAR2_	3.397
kai2-2 LjKAI2a #10b	KAR2_	3.012
kai2-2 LjKAI2a #10b	KAR2_	2.229
kai2-2 LjKAI2a #10b	KAR2_	2.936
kai2-2 LjKAI2a #10b	KAR2_	2.938
kai2-2 LjKAI2a #10b	KAR2_	2.805
kai2-2 LjKAI2a #10b	KAR2_	2.708
kai2-2 LjKAI2a #10b	KAR2_	3.02
kai2-2 LjKAI2a #10b	KAR2_	2.539
kai2-2 LjKAI2a #10b	KAR2_	3.22
kai2-2 LjKAI2a #10b	KAR2_	2.984
kai2-2 LjKAI2a #10b	KAR2_	3.339
kai2-2 LjKAI2a #10b	KAR2_	2.614
kai2-2 LjKAI2a #10b	KAR2_	3.198
kai2-2 LjKAI2a #10b	KAR2_	2.604
kai2-2 LjKAI2a #10b	KAR2_	2.628
kai2-2 LjKAI2a #10b	KAR2_	3.308
kai2-2 LjKAI2a #10b	KAR2_	2.599
kai2-2 LjKAI2a #10b	KAR2_	3.182
kai2-2 LjKAI2a #10b	KAR2_	2.502
kai2-2 LjKAI2a #10b	KAR2_	2.749
kai2-2 LjKAI2a #10b	KAR2_	2.81
kai2-2 LjKAI2a #11b	mock	4.401
kai2-2 LjKAI2a #11b	mock	4.585
kai2-2 LjKAI2a #11b	mock	4.455
kai2-2 LjKAI2a #11b	mock	3.103
kai2-2 LjKAI2a #11b	mock	4.728
kai2-2 LjKAI2a #11b	mock	5.564
kai2-2 LjKAI2a #11b	mock	5.564
kai2-2 LjKAI2a #11b	mock	5.04
kai2-2 LjKAI2a #11b	mock	4.312
kai2-2 LjKAI2a #11b	mock	4.152
kai2-2 LjKAI2a #11b	mock	4.931
kai2-2 LjKAI2a #11b	mock	5.205
kai2-2 LjKAI2a #11b	mock	4.485
kai2-2 LjKAI2a #11b	mock	4.306
kai2-2 LjKAI2a #11b	mock	4.719
kai2-2 LjKAI2a #11b	mock	4.321
kai2-2 LjKAI2a #11b	mock	4.451
kai2-2 LjKAI2a #11b	mock	4.609
kai2-2 LjKAI2a #11b	mock	4.953
kai2-2 LjKAI2a #11b	mock	3.902
kai2-2 LjKAI2a #11b	mock	4.021
kai2-2 LjKAI2a #11b	mock	4.652
kai2-2 LjKAI2a #11b	mock	4.087
kai2-2 LjKAI2a #11b	mock	4.742
kai2-2 LjKAI2a #11b	mock	5.3
kai2-2 LjKAI2a #11b	mock	5.184
kai2-2 LjKAI2a #11b	mock	4.556
kai2-2 LjKAI2a #11b	mock	4.277
kai2-2 LjKAI2a #11b	mock	4.413
kai2-2 LjKAI2a #11b	mock	5.086
kai2-2 LjKAI2a #11b	mock	4.371
kai2-2 LjKAI2a #11b	mock	5.116
kai2-2 LjKAI2a #11b	mock	4.973
kai2-2 LjKAI2a #11b	mock	3.949
kai2-2 LjKAI2a #11b	mock	4.719
kai2-2 LjKAI2a #11b	mock	5.675
kai2-2 LjKAI2a #11b	mock	4.344
kai2-2 LjKAI2a #11b	mock	4.199
kai2-2 LjKAI2a #11b	mock	5.006
kai2-2 LjKAI2a #11b	mock	3.947
kai2-2 LjKAI2a #11b	mock	4.953
kai2-2 LjKAI2a #11b	mock	5.699
kai2-2 LjKAI2a #11b	mock	4.181
kai2-2 LjKAI2a #11b	mock	4.831
kai2-2 LjKAI2a #11b	mock	4.892
kai2-2 LjKAI2a #11b	mock	4.333
kai2-2 LjKAI2a #11b	mock	4.045
kai2-2 LjKAI2a #11b	mock	4.355
kai2-2 LjKAI2a #11b	mock	3.887
kai2-2 LjKAI2a #11b	mock	3.91
kai2-2 LjKAI2a #11b	mock	4.198
kai2-2 LjKAI2a #11b	mock	3.978
kai2-2 LjKAI2a #11b	mock	3.714
kai2-2 LjKAI2a #11b	mock	4.752
kai2-2 LjKAI2a #11b	mock	4.492
kai2-2 LjKAI2a #11b	mock	4.674
kai2-2 LjKAI2a #11b	mock	4.308
kai2-2 LjKAI2a #11b	mock	4.107
kai2-2 LjKAI2a #11b	mock	3.842
kai2-2 LjKAI2a #11b	mock	3.703
kai2-2 LjKAI2a #11b	mock	4.649
kai2-2 LjKAI2a #11b	mock	4.12
kai2-2 LjKAI2a #11b	mock	4.403
kai2-2 LjKAI2a #11b	mock	4.331
kai2-2 LjKAI2a #11b	mock	4.867
kai2-2 LjKAI2a #11b	mock	4.156
kai2-2 LjKAI2a #11b	mock	4.333
kai2-2 LjKAI2a #11b	mock	3.957
kai2-2 LjKAI2a #11b	mock	4.069
kai2-2 LjKAI2a #11b	mock	4.348
kai2-2 LjKAI2a #11b	mock	3.487
kai2-2 LjKAI2a #11b	mock	4.413
kai2-2 LjKAI2a #11b	mock	3.469
kai2-2 LjKAI2a #11b	mock	4.426
kai2-2 LjKAI2a #11b	mock	4.47
kai2-2 LjKAI2a #11b	mock	3.548
kai2-2 LjKAI2a #11b	mock	4.171
kai2-2 LjKAI2a #11b	mock	4.216
kai2-2 LjKAI2a #11b	mock	4.576
kai2-2 LjKAI2a #11b	mock	4.688
kai2-2 LjKAI2a #11b	mock	5.639
kai2-2 LjKAI2a #11b	mock	4.867
kai2-2 LjKAI2a #11b	mock	4.235
kai2-2 LjKAI2a #11b	mock	5.149
kai2-2 LjKAI2a #11b	mock	6.218
kai2-2 LjKAI2a #11b	mock	5.72
kai2-2 LjKAI2a #11b	mock	5.313
kai2-2 LjKAI2a #11b	mock	4.043
kai2-2 LjKAI2a #11b	mock	4.564
kai2-2 LjKAI2a #11b	mock	4.916
kai2-2 LjKAI2a #11b	mock	5.343
kai2-2 LjKAI2a #11b	mock	5.363
kai2-2 LjKAI2a #11b	mock	5.202
kai2-2 LjKAI2a #11b	mock	5.043
kai2-2 LjKAI2a #11b	mock	5.64
kai2-2 LjKAI2a #11b	mock	4.685
kai2-2 LjKAI2a #11b	mock	4.588
kai2-2 LjKAI2a #11b	mock	5.04
kai2-2 LjKAI2a #11b	mock	4.668
kai2-2 LjKAI2a #11b	mock	5.41
kai2-2 LjKAI2a #11b	mock	6.175
kai2-2 LjKAI2a #11b	mock	4.814
kai2-2 LjKAI2a #11b	mock	4.994
kai2-2 LjKAI2a #11b	mock	5.276
kai2-2 LjKAI2a #11b	mock	4.132
kai2-2 LjKAI2a #11b	mock	4.468
kai2-2 LjKAI2a #11b	mock	4.628
kai2-2 LjKAI2a #11b	mock	5.397
kai2-2 LjKAI2a #11b	mock	5.067
kai2-2 LjKAI2a #11b	mock	4.717
kai2-2 LjKAI2a #11b	mock	3.942
kai2-2 LjKAI2a #11b	mock	4.183
kai2-2 LjKAI2a #11b	mock	4.406
kai2-2 LjKAI2a #11b	mock	4.801
kai2-2 LjKAI2a #11b	mock	4.738
kai2-2 LjKAI2a #11b	mock	4.408
kai2-2 LjKAI2a #11b	mock	3.494
kai2-2 LjKAI2a #11b	mock	3.439
kai2-2 LjKAI2a #11b	mock	4.045
kai2-2 LjKAI2a #11b	mock	5.082
kai2-2 LjKAI2a #11b	mock	3.944
kai2-2 LjKAI2a #11b	mock	4.498
kai2-2 LjKAI2a #11b	mock	4.499
kai2-2 LjKAI2a #11b	mock	4.769
kai2-2 LjKAI2a #11b	mock	4.649
kai2-2 LjKAI2a #11b	KAR1_	3.516
kai2-2 LjKAI2a #11b	KAR1_	3.62
kai2-2 LjKAI2a #11b	KAR1_	3.689
kai2-2 LjKAI2a #11b	KAR1_	4.251
kai2-2 LjKAI2a #11b	KAR1_	3.669
kai2-2 LjKAI2a #11b	KAR1_	4.27
kai2-2 LjKAI2a #11b	KAR1_	4.599
kai2-2 LjKAI2a #11b	KAR1_	3.734
kai2-2 LjKAI2a #11b	KAR1_	3.69
kai2-2 LjKAI2a #11b	KAR1_	3.707
kai2-2 LjKAI2a #11b	KAR1_	4.65
kai2-2 LjKAI2a #11b	KAR1_	3.214
kai2-2 LjKAI2a #11b	KAR1_	3.573
kai2-2 LjKAI2a #11b	KAR1_	3.485
kai2-2 LjKAI2a #11b	KAR1_	3.563
kai2-2 LjKAI2a #11b	KAR1_	3.957
kai2-2 LjKAI2a #11b	KAR1_	3.806
kai2-2 LjKAI2a #11b	KAR1_	3.221
kai2-2 LjKAI2a #11b	KAR1_	3.186
kai2-2 LjKAI2a #11b	KAR1_	3.54
kai2-2 LjKAI2a #11b	KAR1_	3.848
kai2-2 LjKAI2a #11b	KAR1_	3.442
kai2-2 LjKAI2a #11b	KAR1_	3.843
kai2-2 LjKAI2a #11b	KAR1_	3.559
kai2-2 LjKAI2a #11b	KAR1_	3.627
kai2-2 LjKAI2a #11b	KAR1_	4.043
kai2-2 LjKAI2a #11b	KAR1_	3.883
kai2-2 LjKAI2a #11b	KAR1_	3.826
kai2-2 LjKAI2a #11b	KAR1_	4.721
kai2-2 LjKAI2a #11b	KAR1_	4.339
kai2-2 LjKAI2a #11b	KAR1_	4.234
kai2-2 LjKAI2a #11b	KAR1_	4.124
kai2-2 LjKAI2a #11b	KAR1_	3.505
kai2-2 LjKAI2a #11b	KAR1_	3.437
kai2-2 LjKAI2a #11b	KAR1_	3.706
kai2-2 LjKAI2a #11b	KAR1_	3.561
kai2-2 LjKAI2a #11b	KAR1_	3.673
kai2-2 LjKAI2a #11b	KAR1_	4.271
kai2-2 LjKAI2a #11b	KAR1_	3.683
kai2-2 LjKAI2a #11b	KAR1_	4.47
kai2-2 LjKAI2a #11b	KAR1_	3.181
kai2-2 LjKAI2a #11b	KAR1_	3.385
kai2-2 LjKAI2a #11b	KAR1_	3.796
kai2-2 LjKAI2a #11b	KAR1_	4.13
kai2-2 LjKAI2a #11b	KAR1_	3.62
kai2-2 LjKAI2a #11b	KAR1_	3.989
kai2-2 LjKAI2a #11b	KAR1_	3.918
kai2-2 LjKAI2a #11b	KAR1_	4.147
kai2-2 LjKAI2a #11b	KAR1_	4.358
kai2-2 LjKAI2a #11b	KAR1_	3.947
kai2-2 LjKAI2a #11b	KAR1_	3.995
kai2-2 LjKAI2a #11b	KAR1_	4.964
kai2-2 LjKAI2a #11b	KAR1_	4.385
kai2-2 LjKAI2a #11b	KAR1_	4.002
kai2-2 LjKAI2a #11b	KAR1_	4.157
kai2-2 LjKAI2a #11b	KAR1_	3.859
kai2-2 LjKAI2a #11b	KAR1_	4.129
kai2-2 LjKAI2a #11b	KAR1_	4.251
kai2-2 LjKAI2a #11b	KAR1_	4.324
kai2-2 LjKAI2a #11b	KAR1_	4.184
kai2-2 LjKAI2a #11b	KAR1_	4.038
kai2-2 LjKAI2a #11b	KAR1_	4.42
kai2-2 LjKAI2a #11b	KAR1_	3.681
kai2-2 LjKAI2a #11b	KAR1_	4.312
kai2-2 LjKAI2a #11b	KAR1_	3.717
kai2-2 LjKAI2a #11b	KAR1_	3.559
kai2-2 LjKAI2a #11b	KAR1_	3.995
kai2-2 LjKAI2a #11b	KAR1_	4.988
kai2-2 LjKAI2a #11b	KAR1_	4.199
kai2-2 LjKAI2a #11b	KAR1_	3.892
kai2-2 LjKAI2a #11b	KAR1_	3.919
kai2-2 LjKAI2a #11b	KAR1_	4.068
kai2-2 LjKAI2a #11b	KAR1_	3.839
kai2-2 LjKAI2a #11b	KAR1_	4.199
kai2-2 LjKAI2a #11b	KAR1_	4.163
kai2-2 LjKAI2a #11b	KAR1_	3.846
kai2-2 LjKAI2a #11b	KAR1_	4.06
kai2-2 LjKAI2a #11b	KAR1_	4.475
kai2-2 LjKAI2a #11b	KAR1_	4.255
kai2-2 LjKAI2a #11b	KAR1_	3.8
kai2-2 LjKAI2a #11b	KAR1_	3.164
kai2-2 LjKAI2a #11b	KAR1_	4.543
kai2-2 LjKAI2a #11b	KAR1_	3.819
kai2-2 LjKAI2a #11b	KAR1_	4.604
kai2-2 LjKAI2a #11b	KAR1_	3.448
kai2-2 LjKAI2a #11b	KAR1_	4.312
kai2-2 LjKAI2a #11b	KAR1_	3.756
kai2-2 LjKAI2a #11b	KAR1_	3.566
kai2-2 LjKAI2a #11b	KAR1_	4.083
kai2-2 LjKAI2a #11b	KAR1_	4.802
kai2-2 LjKAI2a #11b	KAR1_	4.241
kai2-2 LjKAI2a #11b	KAR1_	3.806
kai2-2 LjKAI2a #11b	KAR2_	3.176
kai2-2 LjKAI2a #11b	KAR2_	3.39
kai2-2 LjKAI2a #11b	KAR2_	3.934
kai2-2 LjKAI2a #11b	KAR2_	3.698
kai2-2 LjKAI2a #11b	KAR2_	3.983
kai2-2 LjKAI2a #11b	KAR2_	3.381
kai2-2 LjKAI2a #11b	KAR2_	4.181
kai2-2 LjKAI2a #11b	KAR2_	5.438
kai2-2 LjKAI2a #11b	KAR2_	3.688
kai2-2 LjKAI2a #11b	KAR2_	3.197
kai2-2 LjKAI2a #11b	KAR2_	4.533
kai2-2 LjKAI2a #11b	KAR2_	3.842
kai2-2 LjKAI2a #11b	KAR2_	3.91
kai2-2 LjKAI2a #11b	KAR2_	4.002
kai2-2 LjKAI2a #11b	KAR2_	3.714
kai2-2 LjKAI2a #11b	KAR2_	3.915
kai2-2 LjKAI2a #11b	KAR2_	3.63
kai2-2 LjKAI2a #11b	KAR2_	4.125
kai2-2 LjKAI2a #11b	KAR2_	4.045
kai2-2 LjKAI2a #11b	KAR2_	3.279
kai2-2 LjKAI2a #11b	KAR2_	3.949
kai2-2 LjKAI2a #11b	KAR2_	3.411
kai2-2 LjKAI2a #11b	KAR2_	2.966
kai2-2 LjKAI2a #11b	KAR2_	4.169
kai2-2 LjKAI2a #11b	KAR2_	4.055
kai2-2 LjKAI2a #11b	KAR2_	4.033
kai2-2 LjKAI2a #11b	KAR2_	4.283
kai2-2 LjKAI2a #11b	KAR2_	4.407
kai2-2 LjKAI2a #11b	KAR2_	3.789
kai2-2 LjKAI2a #11b	KAR2_	4.325
kai2-2 LjKAI2a #11b	KAR2_	3.851
kai2-2 LjKAI2a #11b	KAR2_	3.69
kai2-2 LjKAI2a #11b	KAR2_	4.645
kai2-2 LjKAI2a #11b	KAR2_	3.36
kai2-2 LjKAI2a #11b	KAR2_	4.39
kai2-2 LjKAI2a #11b	KAR2_	4.247
kai2-2 LjKAI2a #11b	KAR2_	4.97
kai2-2 LjKAI2a #11b	KAR2_	4.002
kai2-2 LjKAI2a #11b	KAR2_	5.201
kai2-2 LjKAI2a #11b	KAR2_	3.056
kai2-2 LjKAI2a #11b	KAR2_	3.729
kai2-2 LjKAI2a #11b	KAR2_	3.698
kai2-2 LjKAI2a #11b	KAR2_	4.098
kai2-2 LjKAI2a #11b	KAR2_	3.77
kai2-2 LjKAI2a #11b	KAR2_	4.221
kai2-2 LjKAI2a #11b	KAR2_	4.283
kai2-2 LjKAI2a #11b	KAR2_	4.674
kai2-2 LjKAI2a #11b	KAR2_	4.743
kai2-2 LjKAI2a #11b	KAR2_	3.955
kai2-2 LjKAI2a #11b	KAR2_	4.125
kai2-2 LjKAI2a #11b	KAR2_	3.942
kai2-2 LjKAI2a #11b	KAR2_	5.221
kai2-2 LjKAI2a #11b	KAR2_	4.31
kai2-2 LjKAI2a #11b	KAR2_	4.523
kai2-2 LjKAI2a #11b	KAR2_	4.351
kai2-2 LjKAI2a #11b	KAR2_	4.128
kai2-2 LjKAI2a #11b	KAR2_	4.029
kai2-2 LjKAI2a #11b	KAR2_	4.503
kai2-2 LjKAI2a #11b	KAR2_	4.413
kai2-2 LjKAI2a #11b	KAR2_	2.435
kai2-2 LjKAI2a #11b	KAR2_	3.503
kai2-2 LjKAI2a #11b	KAR2_	4.096
kai2-2 LjKAI2a #11b	KAR2_	4.195
kai2-2 LjKAI2a #11b	KAR2_	4.281
kai2-2 LjKAI2a #11b	KAR2_	4.678
kai2-2 LjKAI2a #11b	KAR2_	4.416
kai2-2 LjKAI2a #11b	KAR2_	4.13
kai2-2 LjKAI2a #11b	KAR2_	3.595
kai2-2 LjKAI2a #11b	KAR2_	4.008
kai2-2 LjKAI2a #11b	KAR2_	4.413
kai2-2 LjKAI2a #11b	KAR2_	4.125
kai2-2 LjKAI2a #11b	KAR2_	3.653
kai2-2 LjKAI2a #11b	KAR2_	3.969
kai2-2 LjKAI2a #11b	KAR2_	3.809
kai2-2 LjKAI2a #11b	KAR2_	4.031
kai2-2 LjKAI2a #11b	KAR2_	3.574
kai2-2 LjKAI2a #11b	KAR2_	3.323
kai2-2 LjKAI2a #11b	KAR2_	4.45
kai2-2 LjKAI2a #11b	KAR2_	4.44
kai2-2 LjKAI2a #11b	KAR2_	3.741
kai2-2 LjKAI2a #11b	KAR2_	4.634
kai2-2 LjKAI2a #11b	KAR2_	4.397
kai2-2 LjKAI2a #11b	KAR2_	4.751
kai2-2 LjKAI2a #11b	KAR2_	4.797
kai2-2 LjKAI2a #11b	KAR2_	4.702
kai2-2 LjKAI2a #11b	KAR2_	5.578
kai2-2 LjKAI2a #11b	KAR2_	4.18
kai2-2 LjKAI2a #11b	KAR2_	5.537
kai2-2 LjKAI2a #11b	KAR2_	4.717
kai2-2 LjKAI2a #11b	KAR2_	4.513
kai2-2 LjKAI2a #11b	KAR2_	4.235
kai2-2 LjKAI2a #11b	KAR2_	5.008
kai2-2 LjKAI2a #11b	KAR2_	4.121
kai2-2 LjKAI2a #11b	KAR2_	3.734
kai2-2 LjKAI2a #11b	KAR2_	4.555
kai2-2 LjKAI2a #11b	KAR2_	4.728
kai2-2 LjKAI2a #11b	KAR2_	3.918
kai2-2 LjKAI2a #11b	KAR2_	3.306
kai2-2 LjKAI2a #11b	KAR2_	4.347
kai2-2 LjKAI2b #1b	mock	4.688
kai2-2 LjKAI2b #1b	mock	4.786
kai2-2 LjKAI2b #1b	mock	6.38
kai2-2 LjKAI2b #1b	mock	4.624
kai2-2 LjKAI2b #1b	mock	4.276
kai2-2 LjKAI2b #1b	mock	4.219
kai2-2 LjKAI2b #1b	mock	4.65
kai2-2 LjKAI2b #1b	mock	5.044
kai2-2 LjKAI2b #1b	mock	4.377
kai2-2 LjKAI2b #1b	mock	4.478
kai2-2 LjKAI2b #1b	mock	5.34
kai2-2 LjKAI2b #1b	mock	4.174
kai2-2 LjKAI2b #1b	mock	4.247
kai2-2 LjKAI2b #1b	mock	5.474
kai2-2 LjKAI2b #1b	mock	5.711
kai2-2 LjKAI2b #1b	mock	5.477
kai2-2 LjKAI2b #1b	mock	5.085
kai2-2 LjKAI2b #1b	mock	4.341
kai2-2 LjKAI2b #1b	mock	5.348
kai2-2 LjKAI2b #1b	mock	3.984
kai2-2 LjKAI2b #1b	mock	4.983
kai2-2 LjKAI2b #1b	mock	5.193
kai2-2 LjKAI2b #1b	mock	4.155
kai2-2 LjKAI2b #1b	mock	4.276
kai2-2 LjKAI2b #1b	mock	4.089
kai2-2 LjKAI2b #1b	mock	6.114
kai2-2 LjKAI2b #1b	mock	5.989
kai2-2 LjKAI2b #1b	mock	3.19
kai2-2 LjKAI2b #1b	mock	4.297
kai2-2 LjKAI2b #1b	mock	3.848
kai2-2 LjKAI2b #1b	mock	3.842
kai2-2 LjKAI2b #1b	mock	4.075
kai2-2 LjKAI2b #1b	mock	4.096
kai2-2 LjKAI2b #1b	mock	6.09
kai2-2 LjKAI2b #1b	mock	4.577
kai2-2 LjKAI2b #1b	mock	4.709
kai2-2 LjKAI2b #1b	mock	4.046
kai2-2 LjKAI2b #1b	mock	4.401
kai2-2 LjKAI2b #1b	mock	3.436
kai2-2 LjKAI2b #1b	mock	4.763
kai2-2 LjKAI2b #1b	mock	4.962
kai2-2 LjKAI2b #1b	mock	4.118
kai2-2 LjKAI2b #1b	mock	4.09
kai2-2 LjKAI2b #1b	mock	3.953
kai2-2 LjKAI2b #1b	mock	4.593
kai2-2 LjKAI2b #1b	mock	4.217
kai2-2 LjKAI2b #1b	mock	4.498
kai2-2 LjKAI2b #1b	mock	4.078
kai2-2 LjKAI2b #1b	mock	4.776
kai2-2 LjKAI2b #1b	mock	4.655
kai2-2 LjKAI2b #1b	mock	4.09
kai2-2 LjKAI2b #1b	mock	5.434
kai2-2 LjKAI2b #1b	mock	3.996
kai2-2 LjKAI2b #1b	mock	5.577
kai2-2 LjKAI2b #1b	mock	4.848
kai2-2 LjKAI2b #1b	mock	5.438
kai2-2 LjKAI2b #1b	mock	4.655
kai2-2 LjKAI2b #1b	mock	3.485
kai2-2 LjKAI2b #1b	mock	5.033
kai2-2 LjKAI2b #1b	mock	4.564
kai2-2 LjKAI2b #1b	mock	4.396
kai2-2 LjKAI2b #1b	mock	4.401
kai2-2 LjKAI2b #1b	mock	4.503
kai2-2 LjKAI2b #1b	mock	4.641
kai2-2 LjKAI2b #1b	mock	4.127
kai2-2 LjKAI2b #1b	mock	4.18
kai2-2 LjKAI2b #1b	mock	3.525
kai2-2 LjKAI2b #1b	mock	4.939
kai2-2 LjKAI2b #1b	mock	5.005
kai2-2 LjKAI2b #1b	mock	5.145
kai2-2 LjKAI2b #1b	mock	4.651
kai2-2 LjKAI2b #1b	mock	4.915
kai2-2 LjKAI2b #1b	mock	4.069
kai2-2 LjKAI2b #1b	mock	4.565
kai2-2 LjKAI2b #1b	mock	5.281
kai2-2 LjKAI2b #1b	mock	4.654
kai2-2 LjKAI2b #1b	mock	5.26
kai2-2 LjKAI2b #1b	mock	3.75
kai2-2 LjKAI2b #1b	mock	4.385
kai2-2 LjKAI2b #1b	mock	4.92
kai2-2 LjKAI2b #1b	mock	5.199
kai2-2 LjKAI2b #1b	mock	4.767
kai2-2 LjKAI2b #1b	mock	5.558
kai2-2 LjKAI2b #1b	mock	5.977
kai2-2 LjKAI2b #1b	mock	4.727
kai2-2 LjKAI2b #1b	mock	5.146
kai2-2 LjKAI2b #1b	mock	5.565
kai2-2 LjKAI2b #1b	mock	5.002
kai2-2 LjKAI2b #1b	mock	5.611
kai2-2 LjKAI2b #1b	mock	5.756
kai2-2 LjKAI2b #1b	mock	5.067
kai2-2 LjKAI2b #1b	mock	5.742
kai2-2 LjKAI2b #1b	mock	5.093
kai2-2 LjKAI2b #1b	mock	3.857
kai2-2 LjKAI2b #1b	mock	5.334
kai2-2 LjKAI2b #1b	mock	4.702
kai2-2 LjKAI2b #1b	mock	4.44
kai2-2 LjKAI2b #1b	mock	5.234
kai2-2 LjKAI2b #1b	mock	5.709
kai2-2 LjKAI2b #1b	mock	3.688
kai2-2 LjKAI2b #1b	mock	5.313
kai2-2 LjKAI2b #1b	mock	4.506
kai2-2 LjKAI2b #1b	mock	4.814
kai2-2 LjKAI2b #1b	mock	4.995
kai2-2 LjKAI2b #1b	mock	3.559
kai2-2 LjKAI2b #1b	mock	5.407
kai2-2 LjKAI2b #1b	mock	4.596
kai2-2 LjKAI2b #1b	mock	5.039
kai2-2 LjKAI2b #1b	mock	4.55
kai2-2 LjKAI2b #1b	mock	5.267
kai2-2 LjKAI2b #1b	mock	5.283
kai2-2 LjKAI2b #1b	mock	4.645
kai2-2 LjKAI2b #1b	mock	6.601
kai2-2 LjKAI2b #1b	mock	6.13
kai2-2 LjKAI2b #1b	mock	4.128
kai2-2 LjKAI2b #1b	KAR1_	3.744
kai2-2 LjKAI2b #1b	KAR1_	3.549
kai2-2 LjKAI2b #1b	KAR1_	4.407
kai2-2 LjKAI2b #1b	KAR1_	4.106
kai2-2 LjKAI2b #1b	KAR1_	3.75
kai2-2 LjKAI2b #1b	KAR1_	4.472
kai2-2 LjKAI2b #1b	KAR1_	4.513
kai2-2 LjKAI2b #1b	KAR1_	4.087
kai2-2 LjKAI2b #1b	KAR1_	3.69
kai2-2 LjKAI2b #1b	KAR1_	5.341
kai2-2 LjKAI2b #1b	KAR1_	3.809
kai2-2 LjKAI2b #1b	KAR1_	3.694
kai2-2 LjKAI2b #1b	KAR1_	3.075
kai2-2 LjKAI2b #1b	KAR1_	4.002
kai2-2 LjKAI2b #1b	KAR1_	3.826
kai2-2 LjKAI2b #1b	KAR1_	3.62
kai2-2 LjKAI2b #1b	KAR1_	3.415
kai2-2 LjKAI2b #1b	KAR1_	4.504
kai2-2 LjKAI2b #1b	KAR1_	3.494
kai2-2 LjKAI2b #1b	KAR1_	4.881
kai2-2 LjKAI2b #1b	KAR1_	5.218
kai2-2 LjKAI2b #1b	KAR1_	4.681
kai2-2 LjKAI2b #1b	KAR1_	5.085
kai2-2 LjKAI2b #1b	KAR1_	3.537
kai2-2 LjKAI2b #1b	KAR1_	4.245
kai2-2 LjKAI2b #1b	KAR1_	4.013
kai2-2 LjKAI2b #1b	KAR1_	4.378
kai2-2 LjKAI2b #1b	KAR1_	3.368
kai2-2 LjKAI2b #1b	KAR1_	3.851
kai2-2 LjKAI2b #1b	KAR1_	4.092
kai2-2 LjKAI2b #1b	KAR1_	4.235
kai2-2 LjKAI2b #1b	KAR1_	4.239
kai2-2 LjKAI2b #1b	KAR1_	4.245
kai2-2 LjKAI2b #1b	KAR1_	4.303
kai2-2 LjKAI2b #1b	KAR1_	3.536
kai2-2 LjKAI2b #1b	KAR1_	4.015
kai2-2 LjKAI2b #1b	KAR1_	4.246
kai2-2 LjKAI2b #1b	KAR1_	4.237
kai2-2 LjKAI2b #1b	KAR1_	5.72
kai2-2 LjKAI2b #1b	KAR1_	4.155
kai2-2 LjKAI2b #1b	KAR1_	3.614
kai2-2 LjKAI2b #1b	KAR1_	3.788
kai2-2 LjKAI2b #1b	KAR1_	4.093
kai2-2 LjKAI2b #1b	KAR1_	3.558
kai2-2 LjKAI2b #1b	KAR1_	3.896
kai2-2 LjKAI2b #1b	KAR1_	3.701
kai2-2 LjKAI2b #1b	KAR1_	3.54
kai2-2 LjKAI2b #1b	KAR1_	3.859
kai2-2 LjKAI2b #1b	KAR1_	4.431
kai2-2 LjKAI2b #1b	KAR1_	4.588
kai2-2 LjKAI2b #1b	KAR1_	3.666
kai2-2 LjKAI2b #1b	KAR1_	3.539
kai2-2 LjKAI2b #1b	KAR1_	5.66
kai2-2 LjKAI2b #1b	KAR1_	3.859
kai2-2 LjKAI2b #1b	KAR1_	3.69
kai2-2 LjKAI2b #1b	KAR1_	4.247
kai2-2 LjKAI2b #1b	KAR1_	3.236
kai2-2 LjKAI2b #1b	KAR1_	3.879
kai2-2 LjKAI2b #1b	KAR1_	4.623
kai2-2 LjKAI2b #1b	KAR1_	3.792
kai2-2 LjKAI2b #1b	KAR1_	4.045
kai2-2 LjKAI2b #1b	KAR1_	3.916
kai2-2 LjKAI2b #1b	KAR1_	3.003
kai2-2 LjKAI2b #1b	KAR1_	3.513
kai2-2 LjKAI2b #1b	KAR1_	3.512
kai2-2 LjKAI2b #1b	KAR1_	3.454
kai2-2 LjKAI2b #1b	KAR1_	4.582
kai2-2 LjKAI2b #1b	KAR1_	3.967
kai2-2 LjKAI2b #1b	KAR1_	3.188
kai2-2 LjKAI2b #1b	KAR1_	3.689
kai2-2 LjKAI2b #1b	KAR1_	3.867
kai2-2 LjKAI2b #1b	KAR1_	3.008
kai2-2 LjKAI2b #1b	KAR1_	3.523
kai2-2 LjKAI2b #1b	KAR1_	3.306
kai2-2 LjKAI2b #1b	KAR1_	3.792
kai2-2 LjKAI2b #1b	KAR1_	4.166
kai2-2 LjKAI2b #1b	KAR1_	4.742
kai2-2 LjKAI2b #1b	KAR1_	3.942
kai2-2 LjKAI2b #1b	KAR1_	4.378
kai2-2 LjKAI2b #1b	KAR1_	4.134
kai2-2 LjKAI2b #1b	KAR1_	3.381
kai2-2 LjKAI2b #1b	KAR1_	3.922
kai2-2 LjKAI2b #1b	KAR1_	5.067
kai2-2 LjKAI2b #1b	KAR1_	3.616
kai2-2 LjKAI2b #1b	KAR1_	4.481
kai2-2 LjKAI2b #1b	KAR1_	3.236
kai2-2 LjKAI2b #1b	KAR1_	3.942
kai2-2 LjKAI2b #1b	KAR1_	3.481
kai2-2 LjKAI2b #1b	KAR1_	4.509
kai2-2 LjKAI2b #1b	KAR1_	6.195
kai2-2 LjKAI2b #1b	KAR2_	5.938
kai2-2 LjKAI2b #1b	KAR2_	4.998
kai2-2 LjKAI2b #1b	KAR2_	3.771
kai2-2 LjKAI2b #1b	KAR2_	5.426
kai2-2 LjKAI2b #1b	KAR2_	5.828
kai2-2 LjKAI2b #1b	KAR2_	5.281
kai2-2 LjKAI2b #1b	KAR2_	5.166
kai2-2 LjKAI2b #1b	KAR2_	5.391
kai2-2 LjKAI2b #1b	KAR2_	6.046
kai2-2 LjKAI2b #1b	KAR2_	4.318
kai2-2 LjKAI2b #1b	KAR2_	4.443
kai2-2 LjKAI2b #1b	KAR2_	3.721
kai2-2 LjKAI2b #1b	KAR2_	4.823
kai2-2 LjKAI2b #1b	KAR2_	4.654
kai2-2 LjKAI2b #1b	KAR2_	4.798
kai2-2 LjKAI2b #1b	KAR2_	3.805
kai2-2 LjKAI2b #1b	KAR2_	6.021
kai2-2 LjKAI2b #1b	KAR2_	4.526
kai2-2 LjKAI2b #1b	KAR2_	4.847
kai2-2 LjKAI2b #1b	KAR2_	3.824
kai2-2 LjKAI2b #1b	KAR2_	3.484
kai2-2 LjKAI2b #1b	KAR2_	4.523
kai2-2 LjKAI2b #1b	KAR2_	4.459
kai2-2 LjKAI2b #1b	KAR2_	4.147
kai2-2 LjKAI2b #1b	KAR2_	3.309
kai2-2 LjKAI2b #1b	KAR2_	4.292
kai2-2 LjKAI2b #1b	KAR2_	2.886
kai2-2 LjKAI2b #1b	KAR2_	4.121
kai2-2 LjKAI2b #1b	KAR2_	4.674
kai2-2 LjKAI2b #1b	KAR2_	4.378
kai2-2 LjKAI2b #1b	KAR2_	3.968
kai2-2 LjKAI2b #1b	KAR2_	4.147
kai2-2 LjKAI2b #1b	KAR2_	3.502
kai2-2 LjKAI2b #1b	KAR2_	4.746
kai2-2 LjKAI2b #1b	KAR2_	4.633
kai2-2 LjKAI2b #1b	KAR2_	4.192
kai2-2 LjKAI2b #1b	KAR2_	4.516
kai2-2 LjKAI2b #1b	KAR2_	4.717
kai2-2 LjKAI2b #1b	KAR2_	4.113
kai2-2 LjKAI2b #1b	KAR2_	3.816
kai2-2 LjKAI2b #1b	KAR2_	3.865
kai2-2 LjKAI2b #1b	KAR2_	3.816
kai2-2 LjKAI2b #1b	KAR2_	4.199
kai2-2 LjKAI2b #1b	KAR2_	4.18
kai2-2 LjKAI2b #1b	KAR2_	4.73
kai2-2 LjKAI2b #1b	KAR2_	3.108
kai2-2 LjKAI2b #1b	KAR2_	3.823
kai2-2 LjKAI2b #1b	KAR2_	4.29
kai2-2 LjKAI2b #1b	KAR2_	4.374
kai2-2 LjKAI2b #1b	KAR2_	4.504
kai2-2 LjKAI2b #1b	KAR2_	4.476
kai2-2 LjKAI2b #1b	KAR2_	5.469
kai2-2 LjKAI2b #1b	KAR2_	5.142
kai2-2 LjKAI2b #1b	KAR2_	5.879
kai2-2 LjKAI2b #1b	KAR2_	4.86
kai2-2 LjKAI2b #1b	KAR2_	4.536
kai2-2 LjKAI2b #1b	KAR2_	4.011
kai2-2 LjKAI2b #1b	KAR2_	5.971
kai2-2 LjKAI2b #1b	KAR2_	5.055
kai2-2 LjKAI2b #1b	KAR2_	4.805
kai2-2 LjKAI2b #1b	KAR2_	4.975
kai2-2 LjKAI2b #1b	KAR2_	4.078
kai2-2 LjKAI2b #1b	KAR2_	5.454
kai2-2 LjKAI2b #1b	KAR2_	4.918
kai2-2 LjKAI2b #1b	KAR2_	4.85
kai2-2 LjKAI2b #1b	KAR2_	5.181
kai2-2 LjKAI2b #1b	KAR2_	4.27
kai2-2 LjKAI2b #1b	KAR2_	4.971
kai2-2 LjKAI2b #1b	KAR2_	4.241
kai2-2 LjKAI2b #1b	KAR2_	5.209
kai2-2 LjKAI2b #1b	KAR2_	5.149
kai2-2 LjKAI2b #1b	KAR2_	4.245
kai2-2 LjKAI2b #1b	KAR2_	3.568
kai2-2 LjKAI2b #1b	KAR2_	3.412
kai2-2 LjKAI2b #1b	KAR2_	3.729
kai2-2 LjKAI2b #1b	KAR2_	4.043
kai2-2 LjKAI2b #1b	KAR2_	4.789
kai2-2 LjKAI2b #1b	KAR2_	4.636
kai2-2 LjKAI2b #1b	KAR2_	4.942
kai2-2 LjKAI2b #1b	KAR2_	3.916
kai2-2 LjKAI2b #1b	KAR2_	4.523
kai2-2 LjKAI2b #1b	KAR2_	5.485
kai2-2 LjKAI2b #1b	KAR2_	4.514
kai2-2 LjKAI2b #1b	KAR2_	5.174
kai2-2 LjKAI2b #1b	KAR2_	4.348
kai2-2 LjKAI2b #1b	KAR2_	3.616
kai2-2 LjKAI2b #1b	KAR2_	4.412
kai2-2 LjKAI2b #1b	KAR2_	3.809
kai2-2 LjKAI2b #1b	KAR2_	3.465
kai2-2 LjKAI2b #1b	KAR2_	4
kai2-2 LjKAI2b #1b	KAR2_	4.704
kai2-2 LjKAI2b #1b	KAR2_	4.758
kai2-2 LjKAI2b #1b	KAR2_	5.443
kai2-2 LjKAI2b #1b	KAR2_	4.043
kai2-2 LjKAI2b #5b	mock	3.922
kai2-2 LjKAI2b #5b	mock	4.634
kai2-2 LjKAI2b #5b	mock	3.197
kai2-2 LjKAI2b #5b	mock	3.716
kai2-2 LjKAI2b #5b	mock	5.616
kai2-2 LjKAI2b #5b	mock	4.779
kai2-2 LjKAI2b #5b	mock	3.806
kai2-2 LjKAI2b #5b	mock	5.205
kai2-2 LjKAI2b #5b	mock	4.837
kai2-2 LjKAI2b #5b	mock	4.499
kai2-2 LjKAI2b #5b	mock	4.785
kai2-2 LjKAI2b #5b	mock	5.411
kai2-2 LjKAI2b #5b	mock	3.968
kai2-2 LjKAI2b #5b	mock	4.022
kai2-2 LjKAI2b #5b	mock	4.099
kai2-2 LjKAI2b #5b	mock	4.758
kai2-2 LjKAI2b #5b	mock	4.89
[truncated: 274 more rows]

## Sheet: Figure 3C
Genotype	Treatment	Hypocotyl length
Ler	mock	2.33111
Ler	mock	3.12406
Ler	mock	2.43016
Ler	mock	3.19041
Ler	mock	3.27771
Ler	mock	3.29486
Ler	mock	3.24495
Ler	mock	2.15968
Ler	mock	2.77194
Ler	mock	2.67873
Ler	mock	2.87124
Ler	mock	2.92337
Ler	mock	2.31117
Ler	mock	2.92337
Ler	mock	2.71238
Ler	mock	2.37054
Ler	mock	2.45086
Ler	mock	2.54044
Ler	mock	2.46559
Ler	mock	2.14844
Ler	mock	2.60552
Ler	mock	2.71238
Ler	mock	2.93168
Ler	mock	2.47943
Ler	mock	2.61784
Ler	mock	2.41771
Ler	mock	3.19549
Ler	mock	3.01105
Ler	mock	2.8859
Ler	mock	2.86908
Ler	mock	2.96857
Ler	mock	2.74197
Ler	mock	2.78279
Ler	mock	3.06413
Ler	mock	3.52654
Ler	mock	2.93511
Ler	mock	2.73092
Ler	mock	2.7146
Ler	mock	2.74781
Ler	mock	2.22946
Ler	mock	3.24368
Ler	mock	2.50127
Ler	mock	2.63092
Ler	mock	2.55943
Ler	mock	3.19041
Ler	mock	3.22692
Ler	mock	2.60787
Ler	mock	3.04883
Ler	mock	2.75359
Ler	mock	3.08152
Ler	mock	3.24463
Ler	mock	3.10006
Ler	mock	3.02521
Ler	mock	2.54673
Ler	mock	3.18222
Ler	mock	3.1494
Ler	mock	2.99302
Ler	mock	2.95689
Ler	mock	2.65016
Ler	mock	3.1414
Ler	mock	2.34146
Ler	mock	3.13225
Ler	mock	2.70902
Ler	mock	2.65149
Ler	mock	3.05816
Ler	mock	2.76787
Ler	mock	2.27943
Ler	mock	2.97263
Ler	mock	2.87454
Ler	mock	3.08152
Ler	mock	2.50127
Ler	mock	3.02165
Ler	mock	2.94476
Ler	mock	2.34146
Ler	mock	2.36127
Ler	mock	2.7327
Ler	mock	3.61949
Ler	mock	2.32921
Ler	mock	3.24025
Ler	mock	2.99302
Ler	mock	3.20019
Ler	mock	3.26667
Ler	mock	2.8141
Ler	mock	2.764
Ler	mock	3.55657
Ler	mock	2.76787
Ler	mock	3.34044
Ler	mock	2.72616
Ler	mock	2.89568
Ler	mock	2.57886
Ler	mock	3.49663
Ler	mock	2.79492
Ler	mock	2.72616
Ler	mock	2.292
Ler	mock	2.23657
Ler	mock	2.68908
Ler	mock	3.05232
Ler	mock	2.97384
Ler	mock	2.75619
Ler	mock	2.924
Ler	mock	2.51702
Ler	mock	2.89568
Ler	mock	3.05232
Ler	mock	2.93378
Ler	mock	2.14165
Ler	mock	2.40787
Ler	mock	2.2494
Ler	mock	2.39594
Ler	mock	2.64476
Ler	mock	2.79492
Ler	mock	3.28743
Ler	mock	2.29981
Ler	mock	2.39594
Ler	mock	3.37987
Ler	mock	2.2221
Ler	mock	3.28743
Ler	mock	2.95689
Ler	mock	2.84578
Ler	mock	3.07689
Ler	mock	2.69041
Ler	mock	2.93867
Ler	mock	2.2221
Ler	mock	2.89568
Ler	mock	3.01454
Ler	mock	2.86457
Ler	mock	2.37035
Ler	mock	2.38394
Ler	mock	2.35219
Ler	mock	2.67302
Ler	mock	2.764
Ler	mock	2.096
Ler	mock	2.80387
Ler	KAR2_	1.41911
Ler	KAR2_	1.45651
Ler	KAR2_	1.66324
Ler	KAR2_	1.61733
Ler	KAR2_	1.50724
Ler	KAR2_	1.19721
Ler	KAR2_	1.27263
Ler	KAR2_	1.71416
Ler	KAR2_	1.61733
Ler	KAR2_	1.97632
Ler	KAR2_	1.9099
Ler	KAR2_	1.36502
Ler	KAR2_	1.39619
Ler	KAR2_	2.16825
Ler	KAR2_	1.60844
Ler	KAR2_	1.45651
Ler	KAR2_	1.50013
Ler	KAR2_	1.93416
Ler	KAR2_	1.55638
Ler	KAR2_	1.70159
Ler	KAR2_	1.73702
Ler	KAR2_	1.84889
Ler	KAR2_	1.69524
Ler	KAR2_	1.69314
Ler	KAR2_	1.64375
Ler	KAR2_	1.78584
Ler	KAR2_	1.77981
Ler	KAR2_	1.54483
Ler	KAR2_	1.69314
Ler	KAR2_	1.66756
Ler	KAR2_	1.52616
Ler	KAR2_	1.52616
Ler	KAR2_	1.70159
Ler	KAR2_	1.60844
Ler	KAR2_	1.15143
Ler	KAR2_	1.40133
Ler	KAR2_	1.4614
Ler	KAR2_	1.74521
Ler	KAR2_	1.57467
Ler	KAR2_	1.52616
Ler	KAR2_	1.66965
Ler	KAR2_	1.61067
Ler	KAR2_	1.26508
Ler	KAR2_	1.52616
Ler	KAR2_	1.60622
Ler	KAR2_	1.39619
Ler	KAR2_	1.70159
Ler	KAR2_	1.72667
Ler	KAR2_	1.52381
Ler	KAR2_	1.43917
Ler	KAR2_	1.47848
Ler	KAR2_	1.82749
Ler	KAR2_	1.74521
Ler	KAR2_	1.61067
Ler	KAR2_	1.48089
Ler	KAR2_	1.66965
Ler	KAR2_	1.52616
Ler	KAR2_	1.43917
Ler	KAR2_	1.36768
Ler	KAR2_	1.38844
Ler	KAR2_	1.52616
Ler	KAR2_	1.36768
Ler	KAR2_	2.2367
Ler	KAR2_	1.80971
Ler	KAR2_	2.01225
Ler	KAR2_	1.77981
Ler	KAR2_	1.97632
Ler	KAR2_	2.096
Ler	KAR2_	1.76768
Ler	KAR2_	2.45651
Ler	KAR2_	1.71206
Ler	KAR2_	1.95441
Ler	KAR2_	1.9099
Ler	KAR2_	1.78584
Ler	KAR2_	2.21568
Ler	KAR2_	1.78584
Ler	KAR2_	2.12317
Ler	KAR2_	1.85663
Ler	KAR2_	1.76768
Ler	KAR2_	1.89295
Ler	KAR2_	1.77981
Ler	KAR2_	1.76768
Ler	KAR2_	2.2414
Ler	KAR2_	1.83137
Ler	KAR2_	1.86438
Ler	KAR2_	1.71416
Ler	KAR2_	1.61067
Ler	KAR2_	1.77778
Ler	KAR2_	2.00692
Ler	KAR2_	2.15829
Ler	KAR2_	1.59727
Ler	KAR2_	2.10279
Ler	KAR2_	1.76159
Ler	KAR2_	1.51435
Ler	KAR2_	1.43917
Ler	KAR2_	1.77981
Ler	KAR2_	1.47848
Ler	KAR2_	1.82356
Ler	KAR2_	1.87397
Ler	KAR2_	1.79581
Ler	KAR2_	2.09429
Ler	KAR2_	1.4614
Ler	KAR2_	1.87397
Ler	KAR2_	1.77778
Ler	KAR2_	1.96356
Ler	KAR2_	2.15829
Ler	KAR2_	2.1181
Ler	KAR2_	1.08413
Ler	KAR2_	1.3781
Ler	KAR2_	1.78584
Ler	KAR2_	1.44165
Ler	KAR2_	1.25848
Ler	KAR2_	1.51435
Ler	KAR2_	1.54483
Ler	KAR2_	1.4466
Ler	KAR2_	1.27263
Ler	KAR2_	1.27263
Ler	KAR2_	1.35714
Ler	KAR2_	1.54483
Ler	KAR2_	1.55638
Ler	KAR2_	1.74317
Ler	KAR2_	1.71206
Ler	KAR2_	1.21206
Ler	KAR2_	1.11346
Ler	KAR2_	1.53321
Ler	KAR2_	1.52616
Ler	KAR2_	1.97632
Ler	KAR2_	1.79581
Ler	KAR1_	1.87968
Ler	KAR1_	1.76159
Ler	KAR1_	1.77981
Ler	KAR1_	1.97632
Ler	KAR1_	1.53321
Ler	KAR1_	1.78584
Ler	KAR1_	2.20267
Ler	KAR1_	1.43917
Ler	KAR1_	1.80971
Ler	KAR1_	2.04578
Ler	KAR1_	2.19778
Ler	KAR1_	1.60844
Ler	KAR1_	2.20756
Ler	KAR1_	2.30292
Ler	KAR1_	2.34146
Ler	KAR1_	1.74521
Ler	KAR1_	1.9099
Ler	KAR1_	1.93048
Ler	KAR1_	1.94895
Ler	KAR1_	1.86438
Ler	KAR1_	2.2494
Ler	KAR1_	1.95441
Ler	KAR1_	1.89416
Ler	KAR1_	1.95441
Ler	KAR1_	2.20267
Ler	KAR1_	2.1433
Ler	KAR1_	2.292
Ler	KAR1_	1.87397
Ler	KAR1_	2.53689
Ler	KAR1_	1.95441
Ler	KAR1_	1.85663
Ler	KAR1_	1.82749
Ler	KAR1_	2.65829
Ler	KAR1_	2.50127
Ler	KAR1_	2.1699
Ler	KAR1_	2.12317
Ler	KAR1_	2.01225
Ler	KAR1_	2.12317
Ler	KAR1_	2.32457
Ler	KAR1_	2.31067
Ler	KAR1_	1.79581
Ler	KAR1_	1.78794
Ler	KAR1_	2.37187
Ler	KAR1_	2.1699
Ler	KAR1_	1.55638
Ler	KAR1_	2.09429
Ler	KAR1_	2.20756
Ler	KAR1_	1.87397
Ler	KAR1_	2.00692
Ler	KAR1_	1.74521
Ler	KAR1_	2.12317
Ler	KAR1_	2.54673
Ler	KAR1_	1.86438
Ler	KAR1_	2.1699
Ler	KAR1_	1.77778
Ler	KAR1_	2.20108
Ler	KAR1_	2.35822
Ler	KAR1_	2.20108
Ler	KAR1_	2.03879
Ler	KAR1_	2.75619
Ler	KAR1_	2.39441
Ler	KAR1_	2.08229
Ler	KAR1_	2.27943
Ler	KAR1_	1.94248
Ler	KAR1_	2.31067
Ler	KAR1_	2.03352
Ler	KAR1_	2.11638
Ler	KAR1_	2.23498
Ler	KAR1_	2.0353
Ler	KAR1_	1.96356
Ler	KAR1_	2.292
Ler	KAR1_	2.03175
Ler	KAR1_	2.31219
Ler	KAR1_	2.20267
Ler	KAR1_	1.8586
Ler	KAR1_	2.65149
Ler	KAR1_	2.29981
Ler	KAR1_	1.9099
Ler	KAR1_	2.12146
Ler	KAR1_	2.2414
Ler	KAR1_	2.04756
Ler	KAR1_	1.80971
Ler	KAR1_	1.94895
Ler	KAR1_	1.77981
Ler	KAR1_	1.74521
Ler	KAR1_	1.78584
Ler	KAR1_	1.68038
Ler	KAR1_	2.11638
Ler	KAR1_	1.81765
Ler	KAR1_	2.47829
Ler	KAR1_	2.35219
Ler	KAR1_	2.27943
Ler	KAR1_	1.87397
Ler	KAR1_	2.31067
Ler	KAR1_	1.74317
Ler	KAR1_	2.46813
Ler	KAR1_	2.01937
Ler	KAR1_	2.47829
Ler	KAR1_	2.59689
Ler	KAR1_	2.03175
Ler	KAR1_	2.21568
Ler	KAR1_	2.23498
Ler	KAR1_	1.95441
Ler	KAR1_	2.04578
Ler	KAR1_	1.80971
Ler	KAR1_	2.01225
Ler	KAR1_	2.47829
Ler	KAR1_	2.12317
Ler	KAR1_	1.76159
Ler	KAR1_	2.00692
Ler	KAR1_	1.69524
Ler	KAR1_	1.71206
Ler	KAR1_	1.81765
Ler	KAR1_	2.04756
Ler	KAR1_	1.97448
Ler	KAR1_	1.54483
Ler	KAR1_	2.03352
Ler	KAR1_	1.72667
Ler	KAR1_	1.93048
Ler	KAR1_	1.69314
Ler	KAR1_	2.04756
Ler	KAR1_	2.15829
Ler	KAR1_	2.06152
Ler	KAR1_	2.35219
Ler	KAR1_	2.03175
Ler	KAR1_	1.9099
Ler	KAR1_	1.85663
htl-2_	mock	4.58641
htl-2_	mock	5.14597
htl-2_	mock	4.0101
htl-2_	mock	5.28857
htl-2_	mock	3.69784
htl-2_	mock	4.7826
htl-2_	mock	5.37886
htl-2_	mock	4.77244
htl-2_	mock	5.44737
htl-2_	mock	4.31746
htl-2_	mock	4.81873
htl-2_	mock	3.6699
htl-2_	mock	3.93651
htl-2_	mock	4.23543
htl-2_	mock	4.67822
htl-2_	mock	5.0014
htl-2_	mock	5.1706
htl-2_	mock	4.57187
htl-2_	mock	4.43765
htl-2_	mock	6.41302
htl-2_	mock	4.94787
htl-2_	mock	4.84584
htl-2_	mock	5.69771
htl-2_	mock	5.91022
htl-2_	mock	5.37886
htl-2_	mock	5.65117
htl-2_	mock	5.35524
htl-2_	mock	5.4207
htl-2_	mock	5.74241
htl-2_	mock	4.3179
htl-2_	mock	4.90368
htl-2_	mock	4.75854
htl-2_	mock	4.28419
htl-2_	mock	4.30343
htl-2_	mock	4.86908
htl-2_	mock	4.36063
htl-2_	mock	4.88686
htl-2_	mock	4.64533
htl-2_	mock	5.29429
htl-2_	mock	5.0066
htl-2_	mock	3.78032
htl-2_	mock	4.62229
htl-2_	mock	4.92216
htl-2_	mock	4.33422
htl-2_	mock	5.39683
htl-2_	mock	5.60533
htl-2_	mock	4.86038
htl-2_	mock	4.3193
htl-2_	mock	3.52654
htl-2_	mock	5.0014
htl-2_	mock	5.84438
htl-2_	mock	4.07981
htl-2_	mock	5.68248
htl-2_	mock	3.84375
htl-2_	mock	5.8226
htl-2_	mock	5.5066
htl-2_	mock	3.74819
htl-2_	mock	5.0259
htl-2_	mock	5.52406
htl-2_	mock	5.1334
htl-2_	mock	4.41917
htl-2_	mock	5.70222
htl-2_	mock	4.83137
htl-2_	mock	4.87854
htl-2_	mock	5.08076
htl-2_	mock	4.17657
htl-2_	mock	4.20305
htl-2_	mock	5.52406
htl-2_	mock	5.59308
htl-2_	mock	4.65841
htl-2_	mock	4.78438
htl-2_	mock	3.8386
htl-2_	mock	4.15073
htl-2_	mock	5.15778
htl-2_	mock	4.33981
htl-2_	mock	5.11454
htl-2_	mock	4.24635
htl-2_	mock	3.99321
htl-2_	mock	4.88521
htl-2_	mock	4.90857
htl-2_	mock	5.20635
htl-2_	mock	3.98514
htl-2_	mock	5.47194
htl-2_	mock	4.21752
htl-2_	mock	5.11454
htl-2_	mock	6.13276
htl-2_	mock	5.58984
htl-2_	mock	5.37619
htl-2_	mock	5.01473
htl-2_	mock	3.92171
htl-2_	mock	5.43448
htl-2_	mock	3.74883
htl-2_	mock	4.57219
htl-2_	mock	4.97962
htl-2_	mock	5.50267
htl-2_	mock	6.4694
htl-2_	mock	4.39073
htl-2_	mock	4.90857
htl-2_	mock	5.06311
htl-2_	mock	3.64121
htl-2_	mock	3.59263
htl-2_	mock	4.2539
htl-2_	mock	4.35384
htl-2_	mock	5.0287
htl-2_	mock	6.06933
htl-2_	mock	5.61162
htl-2_	mock	5.23568
htl-2_	mock	5.44768
htl-2_	mock	5.99625
htl-2_	mock	4.52178
htl-2_	mock	5.20343
htl-2_	mock	4.19029
htl-2_	mock	5.38146
htl-2_	mock	4.90495
htl-2_	mock	4.97168
htl-2_	mock	5.1979
htl-2_	mock	3.92717
htl-2_	mock	4.86387
htl-2_	mock	4.96883
htl-2_	mock	5.54933
htl-2_	mock	4.23283
htl-2_	mock	4.99759
htl-2_	mock	4.31746
htl-2_	mock	4.82616
htl-2_	KAR2_	5.28362
htl-2_	KAR2_	6.43886
htl-2_	KAR2_	5.62819
htl-2_	KAR2_	4.99759
htl-2_	KAR2_	4.84616
htl-2_	KAR2_	4.91003
htl-2_	KAR2_	5.08851
htl-2_	KAR2_	5.21994
htl-2_	KAR2_	5.79448
htl-2_	KAR2_	5.54419
htl-2_	KAR2_	3.65594
htl-2_	KAR2_	3.84324
htl-2_	KAR2_	5.61162
htl-2_	KAR2_	5.18133
htl-2_	KAR2_	3.53638
htl-2_	KAR2_	5.38749
htl-2_	KAR2_	5.33067
htl-2_	KAR2_	3.81987
htl-2_	KAR2_	5.79263
htl-2_	KAR2_	4.65606
htl-2_	KAR2_	3.94629
htl-2_	KAR2_	4.81054
htl-2_	KAR2_	5.24933
htl-2_	KAR2_	5.07937
htl-2_	KAR2_	4.58241
htl-2_	KAR2_	4.60343
htl-2_	KAR2_	4.95435
htl-2_	KAR2_	4.57454
htl-2_	KAR2_	4.91003
htl-2_	KAR2_	3.93898
htl-2_	KAR2_	4.63137
htl-2_	KAR2_	4.65606
htl-2_	KAR2_	4.58863
htl-2_	KAR2_	5.06597
htl-2_	KAR2_	5.03759
htl-2_	KAR2_	5.1979
htl-2_	KAR2_	4.4539
htl-2_	KAR2_	4.83727
htl-2_	KAR2_	4.89105
htl-2_	KAR2_	4.52813
htl-2_	KAR2_	4.66222
htl-2_	KAR2_	4.70737
htl-2_	KAR2_	4.43537
htl-2_	KAR2_	5.26914
htl-2_	KAR2_	5.09346
htl-2_	KAR2_	5.5461
htl-2_	KAR2_	5.75663
htl-2_	KAR2_	6.0699
htl-2_	KAR2_	5.87124
htl-2_	KAR2_	6.02724
htl-2_	KAR2_	4.92171
htl-2_	KAR2_	6.10584
htl-2_	KAR2_	5.75721
htl-2_	KAR2_	6.26457
htl-2_	KAR2_	5.68902
htl-2_	KAR2_	5.09765
htl-2_	KAR2_	5.76654
htl-2_	KAR2_	3.90248
htl-2_	KAR2_	4.74076
htl-2_	KAR2_	4.57848
htl-2_	KAR2_	4.26317
htl-2_	KAR2_	5.59048
htl-2_	KAR2_	5.83086
htl-2_	KAR2_	4.46997
htl-2_	KAR2_	5.83143
htl-2_	KAR2_	4.4021
htl-2_	KAR2_	5.53448
htl-2_	KAR2_	5.47067
htl-2_	KAR2_	4.66914
htl-2_	KAR2_	5.06025
htl-2_	KAR2_	5.03187
htl-2_	KAR2_	4.62832
htl-2_	KAR2_	5.11454
htl-2_	KAR2_	4.47079
htl-2_	KAR2_	3.97975
htl-2_	KAR2_	5.81422
htl-2_	KAR2_	5.80248
htl-2_	KAR2_	4.95651
htl-2_	KAR2_	5.23295
htl-2_	KAR2_	4.5059
htl-2_	KAR2_	5.32794
htl-2_	KAR2_	6.39867
htl-2_	KAR2_	5.49289
htl-2_	KAR2_	4.74375
htl-2_	KAR2_	5.56483
htl-2_	KAR2_	4.85206
htl-2_	KAR2_	5.96451
htl-2_	KAR2_	4.62832
htl-2_	KAR2_	4.88667
htl-2_	KAR2_	4.79035
htl-2_	KAR2_	4.15594
htl-2_	KAR2_	5.38413
htl-2_	KAR2_	5.07162
htl-2_	KAR2_	6.18222
htl-2_	KAR2_	5.34476
htl-2_	KAR2_	5.70787
htl-2_	KAR2_	4.73848
htl-2_	KAR2_	5.51892
htl-2_	KAR2_	5.54933
htl-2_	KAR2_	4.90787
htl-2_	KAR2_	5.24933
htl-2_	KAR2_	5.00616
htl-2_	KAR2_	5.16679
htl-2_	KAR2_	5.2854
htl-2_	KAR2_	4.93117
htl-2_	KAR2_	5.20343
htl-2_	KAR2_	4.58241
htl-2_	KAR2_	5.14946
htl-2_	KAR2_	5.59308
htl-2_	KAR2_	4.74756
htl-2_	KAR2_	4.44425
htl-2_	KAR2_	5.0026
htl-2_	KAR2_	5.44178
htl-2_	KAR2_	5.8259
htl-2_	KAR2_	6.18044
htl-2_	KAR2_	5.39213
htl-2_	KAR2_	4.74756
htl-2_	KAR2_	5.33873
htl-2_	KAR2_	4.6407
htl-2_	KAR2_	4.86679
htl-2_	KAR2_	4.66914
htl-2_	KAR2_	5.46146
htl-2_	KAR2_	3.69105
htl-2_	KAR2_	4.94495
htl-2_	KAR2_	4.02273
htl-2_	KAR2_	5.77213
htl-2_	KAR2_	4.71803
htl-2_	KAR2_	3.88406
htl-2_	KAR2_	5.30165
htl-2_	KAR2_	4.13086
htl-2_	KAR2_	4.01111
htl-2_	KAR2_	4.59098
htl-2_	KAR1_	5.23759
htl-2_	KAR1_	5.00902
htl-2_	KAR1_	6.23759
htl-2_	KAR1_	4.25137
htl-2_	KAR1_	4.47079
htl-2_	KAR1_	6.28565
htl-2_	KAR1_	5.11098
htl-2_	KAR1_	6.03676
htl-2_	KAR1_	5.43448
htl-2_	KAR1_	5.16889
htl-2_	KAR1_	3.83575
htl-2_	KAR1_	5.95067
htl-2_	KAR1_	5.2739
htl-2_	KAR1_	5.61035
htl-2_	KAR1_	4.94571
htl-2_	KAR1_	5.38679
htl-2_	KAR1_	5.84559
htl-2_	KAR1_	4.93625
htl-2_	KAR1_	4.88521
htl-2_	KAR1_	5.81854
htl-2_	KAR1_	5.04044
htl-2_	KAR1_	4.81352
htl-2_	KAR1_	4.03251
htl-2_	KAR1_	4.64914
htl-2_	KAR1_	5.30368
htl-2_	KAR1_	4.60965
htl-2_	KAR1_	3.60159
htl-2_	KAR1_	4.98971
htl-2_	KAR1_	5.79632
htl-2_	KAR1_	3.92717
htl-2_	KAR1_	5.8633
htl-2_	KAR1_	5.2473
htl-2_	KAR1_	5.30165
htl-2_	KAR1_	5.30298
htl-2_	KAR1_	5.67892
htl-2_	KAR1_	4.08546
htl-2_	KAR1_	4.32495
htl-2_	KAR1_	5.66438
htl-2_	KAR1_	6.08171
htl-2_	KAR1_	6.08229
htl-2_	KAR1_	4.01378
htl-2_	KAR1_	3.77549
htl-2_	KAR1_	4.4386
htl-2_	KAR1_	3.91714
htl-2_	KAR1_	5.42857
htl-2_	KAR1_	3.59168
htl-2_	KAR1_	5.33333
htl-2_	KAR1_	5.03543
htl-2_	KAR1_	5.15778
htl-2_	KAR1_	5.3541
htl-2_	KAR1_	5.1306
htl-2_	KAR1_	4.32495
htl-2_	KAR1_	5.53575
htl-2_	KAR1_	4.8513
htl-2_	KAR1_	4.6753
htl-2_	KAR1_	4.98032
htl-2_	KAR1_	5.30368
htl-2_	KAR1_	5.40013
htl-2_	KAR1_	4.93048
htl-2_	KAR1_	4.03873
htl-2_	KAR1_	5.20343
htl-2_	KAR1_	4.89327
htl-2_	KAR1_	6.20825
htl-2_	KAR1_	4.35302
htl-2_	KAR1_	4.4054
htl-2_	KAR1_	3.77549
htl-2_	KAR1_	5.40273
htl-2_	KAR1_	3.63625
htl-2_	KAR1_	4.57848
htl-2_	KAR1_	4.89917
htl-2_	KAR1_	4.52571
htl-2_	KAR1_	4.35384
htl-2_	KAR1_	4.96013
htl-2_	KAR1_	4.78438
htl-2_	KAR1_	4.62832
htl-2_	KAR1_	5.83143
htl-2_	KAR1_	4.43537
htl-2_	KAR1_	5.20343
htl-2_	KAR1_	4.23283
htl-2_	KAR1_	4.28413
htl-2_	KAR1_	5.1979
htl-2_	KAR1_	4.93048
htl-2_	KAR1_	4.46756
htl-2_	KAR1_	4.83137
htl-2_	KAR1_	3.51194
htl-2_	KAR1_	4.53206
htl-2_	KAR1_	3.53232
htl-2_	KAR1_	4.25137
htl-2_	KAR1_	4.82616
htl-2_	KAR1_	4.20305
htl-2_	KAR1_	4.07759
htl-2_	KAR1_	4.46114
htl-2_	KAR1_	4.80159
htl-2_	KAR1_	4.98394
htl-2_	KAR1_	4.73619
htl-2_	KAR1_	5.4299
htl-2_	KAR1_	4.52495
htl-2_	KAR1_	5.46013
htl-2_	KAR1_	4.66914
htl-2_	KAR1_	5.11663
htl-2_	KAR1_	5.56483
htl-2_	KAR1_	5.41403
htl-2_	KAR1_	4.10648
htl-2_	KAR1_	4.98032
htl-2_	KAR1_	4.6407
htl-2_	KAR1_	5.17232
htl-2_	KAR1_	5.41403
htl-2_	KAR1_	4.51543
htl-2_	KAR1_	4.02451
htl-2_	KAR1_	3.7287
htl-2_	KAR1_	4.02451
htl-2_	KAR1_	4.70737
htl-2_	KAR1_	5.46343
htl-2_	KAR1_	4.27073
htl-2_	KAR1_	5.08571
htl-2_	KAR1_	4.32495
htl-2_	KAR1_	5.6033
htl-2_	KAR1_	5.11384
htl-2_	KAR1_	4.37029
htl-2_	KAR1_	5.21581
htl-2_	KAR1_	5.00616
htl-2_	KAR1_	4.79263
htl-2_	KAR1_	5.11663
htl-2_	KAR1_	5.01263
htl-2_	KAR1_	5.26298
htl-2_	KAR1_	4.77086
htl-2_	KAR1_	4.53759
htl-2_	KAR1_	5.38146
htl-2_	KAR1_	5.42857
htl-2_	KAR1_	4.21073
htl-2_	KAR1_	5.28476
htl-2_	KAR1_	5.38083
htl-2_	KAR1_	5.05251
htl-2_	KAR1_	5.53448
htl-2_	KAR1_	4.4539
htl-2_	KAR1_	5.46013
htl-2_	KAR1_	4.47321
htl-2_	KAR1_	3.97975
K02821_	mock	1.876
K02821_	mock	2.22946
K02821_	mock	1.80698
K02821_	mock	1.97232
K02821_	mock	1.92787
K02821_	mock	1.69416
K02821_	mock	2.04756
K02821_	mock	1.84565
K02821_	mock	1.81816
K02821_	mock	1.79244
K02821_	mock	1.96825
K02821_	mock	1.93835
K02821_	mock	1.93524
K02821_	mock	1.3454
K02821_	mock	1.6666
K02821_	mock	1.58857
K02821_	mock	2.05638
K02821_	mock	2.1334
K02821_	mock	2.2113
K02821_	mock	2.3934
K02821_	mock	1.62616
K02821_	mock	1.78584
K02821_	mock	1.39619
K02821_	mock	1.72667
K02821_	mock	1.89295
K02821_	mock	1.8701
K02821_	mock	1.74521
K02821_	mock	1.86438
K02821_	mock	1.60844
K02821_	mock	1.83137
K02821_	mock	1.73702
K02821_	mock	1.81765
K02821_	mock	1.61067
K02821_	mock	1.61733
K02821_	mock	2.11638
K02821_	mock	2.12317
K02821_	mock	1.86438
K02821_	mock	1.64375
K02821_	mock	1.4466
K02821_	mock	1.52616
K02821_	mock	2.40933
K02821_	mock	1.73702
K02821_	mock	2.13156
K02821_	mock	1.91003
K02821_	mock	1.84889
K02821_	mock	1.80971
K02821_	mock	2.11638
K02821_	mock	1.79581
K02821_	mock	1.77981
K02821_	mock	1.74521
K02821_	mock	1.62616
K02821_	mock	1.95441
K02821_	mock	1.86438
K02821_	mock	1.9099
K02821_	mock	1.64375
K02821_	mock	1.97448
K02821_	mock	2.04756
K02821_	mock	2.12317
K02821_	mock	1.52616
K02821_	mock	1.85663
K02821_	mock	1.78584
K02821_	mock	1.8586
K02821_	mock	1.50724
K02821_	mock	2.2494
K02821_	mock	1.93416
K02821_	mock	2.12146
K02821_	mock	1.86438
K02821_	mock	1.98178
K02821_	mock	2.04933
K02821_	mock	1.86438
K02821_	mock	2.1699
K02821_	mock	1.80971
K02821_	mock	1.57467
K02821_	mock	1.96356
K02821_	mock	1.86438
K02821_	mock	2.11638
K02821_	mock	1.80971
K02821_	mock	1.84889
K02821_	mock	1.8586
K02821_	mock	1.59727
K02821_	mock	1.90241
K02821_	mock	2.096
K02821_	mock	1.69314
K02821_	mock	2.20756
K02821_	mock	1.93048
K02821_	mock	1.74317
K02821_	mock	1.21206
K02821_	mock	1.5541
K02821_	mock	1.81175
K02821_	mock	1.78584
K02821_	mock	1.94895
K02821_	mock	1.48089
K02821_	mock	1.9099
K02821_	mock	1.62616
K02821_	mock	1.86241
K02821_	mock	1.22095
K02821_	mock	1.81594
K02821_	mock	2.05975
K02821_	mock	2.1847
K02821_	mock	2.03352
K02821_	mock	1.62838
K02821_	mock	1.93048
K02821_	mock	2.01225
K02821_	mock	1.82356
K02821_	mock	2.46813
K02821_	mock	2.16825
K02821_	mock	1.74521
K02821_	mock	1.69314
K02821_	mock	2.03879
K02821_	mock	1.60844
K02821_	mock	2.10279
K02821_	mock	2.11638
K02821_	mock	2.11638
K02821_	mock	1.76159
K02821_	mock	1.48089
K02821_	mock	1.76159
K02821_	KAR2_	1.30895
K02821_	KAR2_	1.29219
K02821_	KAR2_	1.43917
K02821_	KAR2_	1.59727
K02821_	KAR2_	1.47848
K02821_	KAR2_	1.35448
K02821_	KAR2_	1.50013
K02821_	KAR2_	1.4466
K02821_	KAR2_	1.26984
K02821_	KAR2_	1.36768
K02821_	KAR2_	1.60844
K02821_	KAR2_	1.4466
K02821_	KAR2_	1.45651
K02821_	KAR2_	1.50724
K02821_	KAR2_	1.52616
K02821_	KAR2_	1.13892
K02821_	KAR2_	1.36502
K02821_	KAR2_	1.61733
K02821_	KAR2_	1.36502
K02821_	KAR2_	1.26984
K02821_	KAR2_	1.58152
K02821_	KAR2_	1.53321
K02821_	KAR2_	1.43917
K02821_	KAR2_	1.59054
K02821_	KAR2_	1.76768
K02821_	KAR2_	1.78584
K02821_	KAR2_	1.41911
K02821_	KAR2_	1.48089
K02821_	KAR2_	1.41911
K02821_	KAR2_	1.41911
K02821_	KAR2_	1.78584
K02821_	KAR2_	1.79581
K02821_	KAR2_	1.12946
K02821_	KAR2_	1.55638
K02821_	KAR2_	1.5541
K02821_	KAR2_	1.72667
K02821_	KAR2_	1.78584
K02821_	KAR2_	1.86438
K02821_	KAR2_	1.4614
K02821_	KAR2_	1.32235
K02821_	KAR2_	1.39619
K02821_	KAR2_	1.52381
K02821_	KAR2_	1.60844
K02821_	KAR2_	1.71416
K02821_	KAR2_	1.63498
K02821_	KAR2_	1.40133
K02821_	KAR2_	1.71416
K02821_	KAR2_	1.74521
K02821_	KAR2_	1.55638
K02821_	KAR2_	1.62838
K02821_	KAR2_	1.62838
K02821_	KAR2_	1.49771
K02821_	KAR2_	1.59054
K02821_	KAR2_	1.44165
K02821_	KAR2_	1.71416
K02821_	KAR2_	1.47848
K02821_	KAR2_	1.66324
K02821_	KAR2_	1.44165
K02821_	KAR2_	1.44165
K02821_	KAR2_	1.50013
K02821_	KAR2_	1.5541
K02821_	KAR2_	1.79384
K02821_	KAR2_	1.63498
K02821_	KAR2_	1.61733
K02821_	KAR2_	2.03175
K02821_	KAR2_	1.53321
K02821_	KAR2_	1.77778
K02821_	KAR2_	1.60844
K02821_	KAR2_	1.60844
K02821_	KAR2_	1.3781
K02821_	KAR2_	1.87968
K02821_	KAR2_	1.47848
K02821_	KAR2_	1.66756
K02821_	KAR2_	1.69314
K02821_	KAR2_	1.78584
K02821_	KAR2_	1.50521
K02821_	KAR2_	1.40133
K02821_	KAR2_	1.18521
K02821_	KAR2_	1.44165
K02821_	KAR2_	1.52616
K02821_	KAR2_	1.52616
K02821_	KAR2_	1.59054
K02821_	KAR2_	1.68673
K02821_	KAR2_	1.40895
K02821_	KAR2_	1.39619
K02821_	KAR2_	1.4614
K02821_	KAR2_	1.12946
K02821_	KAR2_	1.4466
K02821_	KAR2_	1.45651
K02821_	KAR2_	1.58152
K02821_	KAR2_	1.69524
K02821_	KAR2_	1.69524
K02821_	KAR2_	1.77778
K02821_	KAR2_	1.9193
K02821_	KAR2_	1.40133
K02821_	KAR2_	1.69524
K02821_	KAR2_	1.50521
K02821_	KAR2_	1.28108
K02821_	KAR2_	1.61067
K02821_	KAR2_	1.38844
K02821_	KAR2_	1.50013
K02821_	KAR2_	1.77981
K02821_	KAR2_	1.3781
K02821_	KAR2_	1.32235
K02821_	KAR2_	1.33854
K02821_	KAR2_	1.27263
K02821_	KAR2_	1.32508
K02821_	KAR2_	1.43917
K02821_	KAR2_	1.35714
K02821_	KAR2_	1.18521
K02821_	KAR2_	1.47848
K02821_	KAR2_	1.19721
K02821_	KAR2_	1.55638
K02821_	KAR2_	1.39619
K02821_	KAR2_	1.47848
K02821_	KAR2_	1.47848
K02821_	KAR1_	1.62838
K02821_	KAR1_	1.59727
K02821_	KAR1_	1.77778
K02821_	KAR1_	1.96356
K02821_	KAR1_	1.23263
K02821_	KAR1_	1.38844
K02821_	KAR1_	1.56095
K02821_	KAR1_	1.40133
K02821_	KAR1_	1.64375
K02821_	KAR1_	1.31422
K02821_	KAR1_	1.81175
K02821_	KAR1_	1.71416
K02821_	KAR1_	1.77778
K02821_	KAR1_	1.44165
K02821_	KAR1_	1.28946
K02821_	KAR1_	1.36768
K02821_	KAR1_	1.52616
K02821_	KAR1_	1.60622
K02821_	KAR1_	1.62743
K02821_	KAR1_	1.15143
K02821_	KAR1_	1.66324
K02821_	KAR1_	1.4466
K02821_	KAR1_	1.66756
K02821_	KAR1_	1.62838
K02821_	KAR1_	1.95441
K02821_	KAR1_	1.87397
K02821_	KAR1_	1.86438
K02821_	KAR1_	1.29219
K02821_	KAR1_	1.50724
K02821_	KAR1_	1.50013
K02821_	KAR1_	1.58152
K02821_	KAR1_	1.44165
K02821_	KAR1_	1.47848
K02821_	KAR1_	1.41911
K02821_	KAR1_	1.56095
K02821_	KAR1_	1.52616
K02821_	KAR1_	1.40133
K02821_	KAR1_	1.69314
K02821_	KAR1_	1.60622
K02821_	KAR1_	1.49771
K02821_	KAR1_	1.64375
K02821_	KAR1_	1.55638
K02821_	KAR1_	1.35714
K02821_	KAR1_	1.78584
K02821_	KAR1_	1.4466
K02821_	KAR1_	1.56095
K02821_	KAR1_	1.62616
K02821_	KAR1_	1.25848
K02821_	KAR1_	1.72667
K02821_	KAR1_	1.32235
K02821_	KAR1_	1.56095
K02821_	KAR1_	1.52616
K02821_	KAR1_	1.52616
K02821_	KAR1_	1.28946
K02821_	KAR1_	1.78584
K02821_	KAR1_	1.5541
K02821_	KAR1_	1.36768
K02821_	KAR1_	1.58152
K02821_	KAR1_	1.5541
K02821_	KAR1_	1.53321
K02821_	KAR1_	1.71416
K02821_	KAR1_	1.64375
K02821_	KAR1_	1.68038
K02821_	KAR1_	1.62838
K02821_	KAR1_	1.69314
K02821_	KAR1_	1.52616
K02821_	KAR1_	1.69314
K02821_	KAR1_	1.68673
K02821_	KAR1_	1.51435
K02821_	KAR1_	1.04711
K02821_	KAR1_	1.36768
K02821_	KAR1_	1.51435
K02821_	KAR1_	1.41911
K02821_	KAR1_	1.99257
K02821_	KAR1_	1.4614
K02821_	KAR1_	1.40895
K02821_	KAR1_	1.32508
K02821_	KAR1_	1.44787
K02821_	KAR1_	0.990857
K02821_	KAR1_	1.50724
K02821_	KAR1_	1.39619
K02821_	KAR1_	1.35714
K02821_	KAR1_	1.18819
K02821_	KAR1_	1.50013
K02821_	KAR1_	1.63498
K02821_	KAR1_	1.90241
K02821_	KAR1_	1.51435
K02821_	KAR1_	1.36502
K02821_	KAR1_	1.32235
K02821_	KAR1_	1.39619
K02821_	KAR1_	1.69314
K02821_	KAR1_	1.52616
K02821_	KAR1_	1.5541
K02821_	KAR1_	1.02292
K02821_	KAR1_	1.31695
K02821_	KAR1_	1.35448
K02821_	KAR1_	1.5541
K02821_	KAR1_	1.26984
K02821_	KAR1_	2.00692
K02821_	KAR1_	1.77981
K02821_	KAR1_	1.43917
K02821_	KAR1_	1.39251
K02821_	KAR1_	1.82749
K02821_	KAR1_	1.35448
K02821_	KAR1_	1.52381
K02821_	KAR1_	1.64375
K02821_	KAR1_	1.4466
K02821_	KAR1_	1.52616
K02821_	KAR1_	1.50013
K02821_	KAR1_	1.43917
K02821_	KAR1_	1.38844
K02821_	KAR1_	1.94895
K02821_	KAR1_	1.81765
K02821_	KAR1_	1.44165
K02821_	KAR1_	1.96908
K02821_	KAR1_	1.47848
K02821_	KAR1_	1.39619
K02821_	KAR1_	1.25848
K02821_	KAR1_	1.39619
K02821_	KAR1_	1.43917
K02821_	KAR1_	1.89295
K02821_	KAR1_	1.78584
K02821_	KAR1_	1.60844
K02821_	KAR1_	1.44908
Col-0_	mock	2.10197
Col-0_	mock	2.18933
Col-0_	mock	2.27956
Col-0_	mock	2.28927
Col-0_	mock	2.03276
Col-0_	mock	2.25194
Col-0_	mock	2.31117
Col-0_	mock	2.04756
Col-0_	mock	2.24387
Col-0_	mock	2.16711
Col-0_	mock	2.1106
Col-0_	mock	2.4393
Col-0_	mock	2.22946
Col-0_	mock	2.46559
Col-0_	mock	2.3934
Col-0_	mock	2.13429
Col-0_	mock	2.21498
Col-0_	mock	1.95594
Col-0_	mock	1.68705
Col-0_	mock	2.04952
Col-0_	mock	1.90584
Col-0_	mock	2.23035
Col-0_	mock	1.96927
Col-0_	mock	1.77098
Col-0_	mock	1.75613
Col-0_	mock	1.91949
Col-0_	mock	1.86737
Col-0_	mock	2.02476
Col-0_	mock	1.88775
Col-0_	mock	1.88775
Col-0_	mock	1.93105
Col-0_	mock	1.652
Col-0_	mock	1.93105
Col-0_	mock	2.17175
Col-0_	mock	1.90584
Col-0_	mock	1.75149
Col-0_	mock	1.96927
Col-0_	mock	2.22584
Col-0_	mock	2.15968
Col-0_	mock	2.31117
Col-0_	mock	1.97746
Col-0_	mock	1.9713
Col-0_	mock	2.03175
Col-0_	mock	2.27956
Col-0_	mock	1.97232
Col-0_	mock	2.37987
Col-0_	mock	1.66178
Col-0_	mock	2.21498
Col-0_	mock	2.00476
Col-0_	mock	1.84565
Col-0_	mock	1.86844
Col-0_	mock	2.276
Col-0_	mock	2.52857
Col-0_	mock	2.37054
Col-0_	mock	2.14184
Col-0_	mock	2.37987
Col-0_	mock	2.31727
Col-0_	mock	2.03276
Col-0_	mock	1.97632
Col-0_	mock	2.46813
Col-0_	mock	1.76768
Col-0_	mock	1.86241
Col-0_	mock	1.43917
Col-0_	mock	1.66965
Col-0_	mock	1.94711
Col-0_	mock	1.79384
Col-0_	mock	1.70159
Col-0_	mock	2.11638
Col-0_	mock	1.77981
Col-0_	mock	1.58152
Col-0_	mock	1.93232
Col-0_	mock	1.63498
Col-0_	mock	2.03879
Col-0_	mock	1.66756
Col-0_	mock	1.79581
Col-0_	mock	1.50921
Col-0_	mock	1.99371
Col-0_	mock	1.90584
Col-0_	mock	1.95594
Col-0_	mock	1.81594
Col-0_	mock	1.86737
Col-0_	mock	1.73302
Col-0_	mock	1.7687
Col-0_	mock	1.7981
Col-0_	mock	1.78794
Col-0_	mock	1.98762
Col-0_	mock	1.93105
Col-0_	mock	1.89416
Col-0_	mock	1.72717
Col-0_	mock	1.52616
Col-0_	mock	1.52381
Col-0_	mock	2.00692
Col-0_	mock	2.08229
Col-0_	mock	1.94895
Col-0_	mock	2.23657
Col-0_	mock	1.47848
Col-0_	mock	2.12146
Col-0_	mock	1.66965
Col-0_	mock	1.64375
Col-0_	mock	1.66756
Col-0_	mock	1.61067
Col-0_	mock	2.01937
Col-0_	mock	2.09429
Col-0_	mock	1.99257
Col-0_	mock	1.76159
Col-0_	mock	1.74317
Col-0_	mock	2.21568
Col-0_	mock	2.08229
Col-0_	mock	1.70159
Col-0_	mock	2.01225
Col-0_	KAR2_	1.33333
Col-0_	KAR2_	1.15143
Col-0_	KAR2_	1.33854
Col-0_	KAR2_	1.50013
Col-0_	KAR2_	1.31422
Col-0_	KAR2_	1.74521
Col-0_	KAR2_	1.33854
Col-0_	KAR2_	1.89295
Col-0_	KAR2_	2.13156
Col-0_	KAR2_	1.56095
Col-0_	KAR2_	1.60622
Col-0_	KAR2_	1.76768
Col-0_	KAR2_	1.47848
Col-0_	KAR2_	1.4466
Col-0_	KAR2_	1.47848
Col-0_	KAR2_	1.68673
Col-0_	KAR2_	1.18521
Col-0_	KAR2_	1.69416
Col-0_	KAR2_	1.58152
Col-0_	KAR2_	1.50013
Col-0_	KAR2_	1.62838
Col-0_	KAR2_	1.64375
Col-0_	KAR2_	1.47848
Col-0_	KAR2_	1.36502
Col-0_	KAR2_	1.21206
Col-0_	KAR2_	1.62616
Col-0_	KAR2_	1.61067
Col-0_	KAR2_	1.71416
Col-0_	KAR2_	1.81765
Col-0_	KAR2_	1.55638
Col-0_	KAR2_	1.32508
Col-0_	KAR2_	1.45651
Col-0_	KAR2_	1.62838
Col-0_	KAR2_	1.44908
Col-0_	KAR2_	1.51435
Col-0_	KAR2_	1.18521
Col-0_	KAR2_	1.44165
Col-0_	KAR2_	1.43917
Col-0_	KAR2_	1.55638
Col-0_	KAR2_	1.41911
Col-0_	KAR2_	1.36768
Col-0_	KAR2_	1.47848
Col-0_	KAR2_	1.4614
Col-0_	KAR2_	1.51435
Col-0_	KAR2_	1.77778
Col-0_	KAR2_	1.45651
Col-0_	KAR2_	1.36768
Col-0_	KAR2_	1.4614
Col-0_	KAR2_	1.09606
Col-0_	KAR2_	1.60844
Col-0_	KAR2_	1.21206
Col-0_	KAR2_	1.36768
Col-0_	KAR2_	1.69314
Col-0_	KAR2_	1.36768
Col-0_	KAR2_	1.35448
Col-0_	KAR2_	1.28108
Col-0_	KAR2_	1.47848
Col-0_	KAR2_	1.36502
Col-0_	KAR2_	1.59054
Col-0_	KAR2_	1.33854
Col-0_	KAR2_	1.50013
Col-0_	KAR2_	1.31695
Col-0_	KAR2_	1.35448
Col-0_	KAR2_	1.13581
Col-0_	KAR2_	1.70159
Col-0_	KAR2_	1.19721
Col-0_	KAR2_	1.25848
Col-0_	KAR2_	1.21206
Col-0_	KAR2_	1.77981
Col-0_	KAR2_	1.43917
Col-0_	KAR2_	1.50013
Col-0_	KAR2_	1.60622
Col-0_	KAR2_	1.44165
Col-0_	KAR2_	0.946476
Col-0_	KAR2_	1.19721
Col-0_	KAR2_	1.44908
Col-0_	KAR2_	1.44165
Col-0_	KAR2_	1.17911
Col-0_	KAR2_	1.81175
Col-0_	KAR2_	1.07079
Col-0_	KAR2_	1.02292
Col-0_	KAR2_	1.2499
Col-0_	KAR2_	1.48089
Col-0_	KAR2_	1.4614
Col-0_	KAR2_	1.47848
Col-0_	KAR2_	1.73702
Col-0_	KAR2_	1.71416
Col-0_	KAR2_	1.44908
Col-0_	KAR2_	1.56095
Col-0_	KAR2_	1.53321
Col-0_	KAR2_	1.58152
Col-0_	KAR2_	1.48089
Col-0_	KAR2_	1.57467
Col-0_	KAR2_	1.3781
Col-0_	KAR2_	1.47848
Col-0_	KAR2_	1.44165
Col-0_	KAR2_	1.44165
Col-0_	KAR2_	1.55638
Col-0_	KAR2_	1.62838
Col-0_	KAR1_	1.74343
Col-0_	KAR1_	1.62838
Col-0_	KAR1_	1.70159
Col-0_	KAR1_	1.77778
Col-0_	KAR1_	1.61733
Col-0_	KAR1_	1.71206
Col-0_	KAR1_	1.52616
Col-0_	KAR1_	1.43917
Col-0_	KAR1_	1.56095
Col-0_	KAR1_	1.87968
Col-0_	KAR1_	1.72667
Col-0_	KAR1_	1.31695
Col-0_	KAR1_	1.94895
Col-0_	KAR1_	1.40895
Col-0_	KAR1_	1.15143
Col-0_	KAR1_	1.66756
Col-0_	KAR1_	1.68038
Col-0_	KAR1_	1.52616
Col-0_	KAR1_	2.01225
Col-0_	KAR1_	1.5541
Col-0_	KAR1_	1.47848
Col-0_	KAR1_	1.52381
Col-0_	KAR1_	1.45651
Col-0_	KAR1_	1.40133
Col-0_	KAR1_	1.47848
Col-0_	KAR1_	1.68673
Col-0_	KAR1_	1.52616
Col-0_	KAR1_	1.60844
Col-0_	KAR1_	1.77778
Col-0_	KAR1_	1.71416
Col-0_	KAR1_	2.14165
Col-0_	KAR1_	1.93232
Col-0_	KAR1_	1.70368
Col-0_	KAR1_	1.56813
Col-0_	KAR1_	1.56095
Col-0_	KAR1_	1.87397
Col-0_	KAR1_	1.69314
Col-0_	KAR1_	1.56095
Col-0_	KAR1_	1.69314
Col-0_	KAR1_	1.76768
Col-0_	KAR1_	1.8701
Col-0_	KAR1_	1.58152
Col-0_	KAR1_	1.81765
Col-0_	KAR1_	1.52616
Col-0_	KAR1_	1.61067
Col-0_	KAR1_	1.59054
Col-0_	KAR1_	1.79384
Col-0_	KAR1_	1.93416
Col-0_	KAR1_	1.55638
Col-0_	KAR1_	1.60622
Col-0_	KAR1_	1.70159
Col-0_	KAR1_	1.43917
Col-0_	KAR1_	1.26984
Col-0_	KAR1_	1.50724
Col-0_	KAR1_	1.28108
Col-0_	KAR1_	1.53321
Col-0_	KAR1_	1.61067
Col-0_	KAR1_	1.61733
Col-0_	KAR1_	1.74317
Col-0_	KAR1_	1.57467
Col-0_	KAR1_	1.60622
Col-0_	KAR1_	1.66756
Col-0_	KAR1_	1.48089
Col-0_	KAR1_	1.89295
Col-0_	KAR1_	1.56095
Col-0_	KAR1_	1.35448
Col-0_	KAR1_	1.53321
Col-0_	KAR1_	1.80971
Col-0_	KAR1_	1.59727
Col-0_	KAR1_	1.5541
Col-0_	KAR1_	1.63498
Col-0_	KAR1_	1.17911
Col-0_	KAR1_	1.52616
Col-0_	KAR1_	1.44908
Col-0_	KAR1_	1.3781
Col-0_	KAR1_	1.35714
Col-0_	KAR1_	1.64375
Col-0_	KAR1_	1.53321
Col-0_	KAR1_	1.86438
Col-0_	KAR1_	1.35714
Col-0_	KAR1_	1.60622
Col-0_	KAR1_	2.11638
Col-0_	KAR1_	1.43917
Col-0_	KAR1_	1.78584
Col-0_	KAR1_	1.60622
Col-0_	KAR1_	1.35714
Col-0_	KAR1_	1.74521
Col-0_	KAR1_	1.66324
Col-0_	KAR1_	1.77981
Col-0_	KAR1_	1.41911
Col-0_	KAR1_	1.77981
Col-0_	KAR1_	1.18819
Col-0_	KAR1_	1.52381
Col-0_	KAR1_	1.77778
Col-0_	KAR1_	1.52381
Col-0_	KAR1_	1.60844
Col-0_	KAR1_	1.2499
Col-0_	KAR1_	1.71416
Col-0_	KAR1_	1.50013
Col-0_	KAR1_	1.74521
Col-0_	KAR1_	1.33854
Col-0_	KAR1_	1.71416
Col-0_	KAR1_	1.59054
Col-0_	KAR1_	1.52381
Col-0_	KAR1_	1.23263
htl-2x K02821 #23_	mock	3.02705
htl-2x K02821 #23_	mock	2.39086
htl-2x K02821 #23_	mock	2.92686
htl-2x K02821 #23_	mock	2.92959
htl-2x K02821 #23_	mock	2.99492
htl-2x K02821 #23_	mock	2.70121
htl-2x K02821 #23_	mock	2.59156
htl-2x K02821 #23_	mock	3.18857
htl-2x K02821 #23_	mock	2.87124
htl-2x K02821 #23_	mock	2.1106
htl-2x K02821 #23_	mock	3.072
htl-2x K02821 #23_	mock	2.74197
htl-2x K02821 #23_	mock	2.46559
htl-2x K02821 #23_	mock	2.96857
htl-2x K02821 #23_	mock	3.72013
htl-2x K02821 #23_	mock	2.7146
htl-2x K02821 #23_	mock	3.09619
htl-2x K02821 #23_	mock	2.56889
htl-2x K02821 #23_	mock	3.07137
htl-2x K02821 #23_	mock	2.55943
htl-2x K02821 #23_	mock	3.29975
htl-2x K02821 #23_	mock	2.78279
htl-2x K02821 #23_	mock	2.73898
htl-2x K02821 #23_	mock	2.1106
htl-2x K02821 #23_	mock	2.9454
htl-2x K02821 #23_	mock	2.57829
htl-2x K02821 #23_	mock	2.276
htl-2x K02821 #23_	mock	2.7146
htl-2x K02821 #23_	mock	3.49727
htl-2x K02821 #23_	mock	3.93854
htl-2x K02821 #23_	mock	2.7661
htl-2x K02821 #23_	mock	2.60394
htl-2x K02821 #23_	mock	3.88406
htl-2x K02821 #23_	mock	3.95263
htl-2x K02821 #23_	mock	2.89816
htl-2x K02821 #23_	mock	3.34902
htl-2x K02821 #23_	mock	3.52114
htl-2x K02821 #23_	mock	3.06635
htl-2x K02821 #23_	mock	2.58444
htl-2x K02821 #23_	mock	2.37035
htl-2x K02821 #23_	mock	2.2221
htl-2x K02821 #23_	mock	3.14254
htl-2x K02821 #23_	mock	3.3059
htl-2x K02821 #23_	mock	2.32457
htl-2x K02821 #23_	mock	3.66476
htl-2x K02821 #23_	mock	3.05816
htl-2x K02821 #23_	mock	2.87956
htl-2x K02821 #23_	mock	3.64711
htl-2x K02821 #23_	mock	3.1334
htl-2x K02821 #23_	mock	2.6339
htl-2x K02821 #23_	mock	2.74184
htl-2x K02821 #23_	mock	3.652
htl-2x K02821 #23_	mock	3.21803
htl-2x K02821 #23_	mock	2.83816
htl-2x K02821 #23_	mock	1.95441
htl-2x K02821 #23_	mock	1.97632
htl-2x K02821 #23_	mock	3.22362
htl-2x K02821 #23_	mock	2.70902
htl-2x K02821 #23_	mock	2.53968
htl-2x K02821 #23_	mock	2.96298
htl-2x K02821 #23_	mock	2.29981
htl-2x K02821 #23_	mock	2.65689
htl-2x K02821 #23_	mock	2.35822
htl-2x K02821 #23_	mock	2.8833
htl-2x K02821 #23_	mock	2.92279
htl-2x K02821 #23_	mock	2.87581
htl-2x K02821 #23_	mock	2.53968
htl-2x K02821 #23_	mock	2.64476
htl-2x K02821 #23_	mock	3.1334
htl-2x K02821 #23_	mock	3.61651
htl-2x K02821 #23_	mock	2.87956
htl-2x K02821 #23_	mock	2.75619
htl-2x K02821 #23_	mock	3.64121
htl-2x K02821 #23_	mock	3.55956
htl-2x K02821 #23_	mock	2.35219
htl-2x K02821 #23_	mock	2.85581
htl-2x K02821 #23_	mock	3.41917
htl-2x K02821 #23_	mock	3.21803
htl-2x K02821 #23_	mock	2.77308
htl-2x K02821 #23_	mock	3.18673
htl-2x K02821 #23_	mock	2.11638
htl-2x K02821 #23_	mock	3.04762
htl-2x K02821 #23_	mock	2.46813
htl-2x K02821 #23_	mock	3.24463
htl-2x K02821 #23_	mock	3.21803
htl-2x K02821 #23_	mock	1.9099
htl-2x K02821 #23_	mock	2.87829
htl-2x K02821 #23_	mock	2.57054
htl-2x K02821 #23_	mock	3.08152
htl-2x K02821 #23_	mock	3.15054
htl-2x K02821 #23_	mock	3.2579
htl-2x K02821 #23_	KAR2_	2.39086
htl-2x K02821 #23_	KAR2_	1.84889
htl-2x K02821 #23_	KAR2_	2.27784
htl-2x K02821 #23_	KAR2_	1.94895
htl-2x K02821 #23_	KAR2_	2.07537
htl-2x K02821 #23_	KAR2_	1.79581
htl-2x K02821 #23_	KAR2_	1.99797
htl-2x K02821 #23_	KAR2_	2.42121
htl-2x K02821 #23_	KAR2_	2.20108
htl-2x K02821 #23_	KAR2_	2.15829
htl-2x K02821 #23_	KAR2_	2.52552
htl-2x K02821 #23_	KAR2_	1.94895
htl-2x K02821 #23_	KAR2_	2.03879
htl-2x K02821 #23_	KAR2_	1.86438
htl-2x K02821 #23_	KAR2_	1.94895
htl-2x K02821 #23_	KAR2_	2.08229
htl-2x K02821 #23_	KAR2_	2.04756
htl-2x K02821 #23_	KAR2_	1.50013
htl-2x K02821 #23_	KAR2_	1.64375
htl-2x K02821 #23_	KAR2_	2.01225
htl-2x K02821 #23_	KAR2_	1.94711
htl-2x K02821 #23_	KAR2_	2.1699
htl-2x K02821 #23_	KAR2_	2.42419
htl-2x K02821 #23_	KAR2_	2.37035
htl-2x K02821 #23_	KAR2_	1.77981
htl-2x K02821 #23_	KAR2_	1.77778
htl-2x K02821 #23_	KAR2_	1.93048
htl-2x K02821 #23_	KAR2_	1.85663
htl-2x K02821 #23_	KAR2_	2.1847
htl-2x K02821 #23_	KAR2_	2.06152
htl-2x K02821 #23_	KAR2_	2.07537
htl-2x K02821 #23_	KAR2_	2.11638
htl-2x K02821 #23_	KAR2_	2.08229
htl-2x K02821 #23_	KAR2_	2.03352
htl-2x K02821 #23_	KAR2_	2.27943
htl-2x K02821 #23_	KAR2_	2.15829
htl-2x K02821 #23_	KAR2_	2.2873
htl-2x K02821 #23_	KAR2_	1.93416
htl-2x K02821 #23_	KAR2_	1.96927
htl-2x K02821 #23_	KAR2_	2.2873
htl-2x K02821 #23_	KAR2_	1.93048
htl-2x K02821 #23_	KAR2_	1.80971
htl-2x K02821 #23_	KAR2_	2.20756
htl-2x K02821 #23_	KAR2_	1.86241
htl-2x K02821 #23_	KAR2_	2.1699
htl-2x K02821 #23_	KAR2_	1.93048
htl-2x K02821 #23_	KAR2_	1.89295
htl-2x K02821 #23_	KAR2_	2.14165
htl-2x K02821 #23_	KAR2_	2.1699
htl-2x K02821 #23_	KAR2_	1.97632
htl-2x K02821 #23_	KAR2_	2.17651
htl-2x K02821 #23_	KAR2_	1.87397
htl-2x K02821 #23_	KAR2_	1.96908
htl-2x K02821 #23_	KAR2_	1.94895
htl-2x K02821 #23_	KAR2_	1.64375
htl-2x K02821 #23_	KAR2_	1.95441
htl-2x K02821 #23_	KAR2_	1.77778
htl-2x K02821 #23_	KAR2_	2.04933
htl-2x K02821 #23_	KAR2_	1.94711
htl-2x K02821 #23_	KAR2_	1.98178
htl-2x K02821 #23_	KAR2_	1.82749
htl-2x K02821 #23_	KAR2_	1.90241
htl-2x K02821 #23_	KAR2_	1.60844
htl-2x K02821 #23_	KAR2_	2.04756
htl-2x K02821 #23_	KAR2_	2.03175
htl-2x K02821 #23_	KAR2_	1.63498
htl-2x K02821 #23_	KAR2_	2.34146
htl-2x K02821 #23_	KAR2_	2.04756
htl-2x K02821 #23_	KAR2_	1.87397
htl-2x K02821 #23_	KAR2_	1.99797
htl-2x K02821 #23_	KAR2_	1.98356
htl-2x K02821 #23_	KAR2_	2.09524
htl-2x K02821 #23_	KAR2_	2.15829
htl-2x K02821 #23_	KAR2_	2.1699
htl-2x K02821 #23_	KAR2_	2.38394
htl-2x K02821 #23_	KAR2_	2.31067
htl-2x K02821 #23_	KAR2_	2.10279
htl-2x K02821 #23_	KAR2_	1.93232
htl-2x K02821 #23_	KAR2_	1.99257
htl-2x K02821 #23_	KAR2_	1.77981
htl-2x K02821 #23_	KAR2_	2.1699
htl-2x K02821 #23_	KAR2_	1.52381
htl-2x K02821 #23_	KAR2_	2.04756
htl-2x K02821 #23_	KAR2_	2.06152
htl-2x K02821 #23_	KAR2_	2.31219
htl-2x K02821 #23_	KAR1_	2.03175
htl-2x K02821 #23_	KAR1_	1.94895
htl-2x K02821 #23_	KAR1_	2.20756
htl-2x K02821 #23_	KAR1_	2.99302
htl-2x K02821 #23_	KAR1_	3.22362
htl-2x K02821 #23_	KAR1_	2.37035
htl-2x K02821 #23_	KAR1_	2.04756
htl-2x K02821 #23_	KAR1_	3.00616
htl-2x K02821 #23_	KAR1_	2.57473
htl-2x K02821 #23_	KAR1_	2.87956
htl-2x K02821 #23_	KAR1_	2.06673
htl-2x K02821 #23_	KAR1_	2.2221
htl-2x K02821 #23_	KAR1_	2.87956
htl-2x K02821 #23_	KAR1_	2.55937
htl-2x K02821 #23_	KAR1_	3.06635
htl-2x K02821 #23_	KAR1_	2.65689
htl-2x K02821 #23_	KAR1_	2.60787
htl-2x K02821 #23_	KAR1_	2.46089
htl-2x K02821 #23_	KAR1_	3.12197
htl-2x K02821 #23_	KAR1_	2.91295
htl-2x K02821 #23_	KAR1_	2.764
htl-2x K02821 #23_	KAR1_	2.31067
htl-2x K02821 #23_	KAR1_	2.47251
htl-2x K02821 #23_	KAR1_	3.22362
htl-2x K02821 #23_	KAR1_	2.61479
htl-2x K02821 #23_	KAR1_	3.1047
htl-2x K02821 #23_	KAR1_	2.19619
htl-2x K02821 #23_	KAR1_	2.63657
htl-2x K02821 #23_	KAR1_	2.8141
htl-2x K02821 #23_	KAR1_	2.04756
htl-2x K02821 #23_	KAR1_	3.15054
htl-2x K02821 #23_	KAR1_	2.75752
htl-2x K02821 #23_	KAR1_	2.16825
htl-2x K02821 #23_	KAR1_	2.53689
htl-2x K02821 #23_	KAR1_	2.35371
htl-2x K02821 #23_	KAR1_	2.71029
htl-2x K02821 #23_	KAR1_	2.46813
htl-2x K02821 #23_	KAR1_	2.15829
htl-2x K02821 #23_	KAR1_	3.0026
htl-2x K02821 #23_	KAR1_	2.45505
htl-2x K02821 #23_	KAR1_	2.24387
htl-2x K02821 #23_	KAR1_	2.79238
htl-2x K02821 #23_	KAR1_	2.62571
htl-2x K02821 #23_	KAR1_	2.50127
htl-2x K02821 #23_	KAR1_	2.15829
htl-2x K02821 #23_	KAR1_	3.26997
htl-2x K02821 #23_	KAR1_	2.7353
htl-2x K02821 #23_	KAR1_	3.15054
htl-2x K02821 #23_	KAR1_	2.67708
htl-2x K02821 #23_	KAR1_	3.13683
htl-2x K02821 #23_	KAR1_	3.30267
htl-2x K02821 #23_	KAR1_	3.37137
htl-2x K02821 #23_	KAR1_	3.25676
htl-2x K02821 #23_	KAR1_	2.97384
htl-2x K02821 #23_	KAR1_	2.94476
htl-2x K02821 #23_	KAR1_	2.90127
htl-2x K02821 #23_	KAR1_	1.78584
htl-2x K02821 #23_	KAR1_	2.29981
htl-2x K02821 #23_	KAR1_	2.91543
htl-2x K02821 #23_	KAR1_	2.4433
htl-2x K02821 #23_	KAR1_	2.59689
htl-2x K02821 #23_	KAR1_	1.9099
htl-2x K02821 #23_	KAR1_	2.7301
htl-2x K02821 #23_	KAR1_	2.1433
htl-2x K02821 #23_	KAR1_	2.94476
htl-2x K02821 #23_	KAR1_	2.76787
htl-2x K02821 #23_	KAR1_	2.8141
htl-2x K02821 #23_	KAR1_	2.39441
htl-2x K02821 #23_	KAR1_	1.69314
htl-2x K02821 #23_	KAR1_	3.2214
htl-2x K02821 #23_	KAR1_	2.55937
htl-2x K02821 #23_	KAR1_	2.54533
htl-2x K02821 #23_	KAR1_	3.07689
htl-2x K02821 #23_	KAR1_	2.62571
htl-2x K02821 #23_	KAR1_	2.83943
htl-2x K02821 #23_	KAR1_	2.89568
htl-2x K02821 #23_	KAR1_	3.30267
htl-2x K02821 #23_	KAR1_	2.63657
htl-2x K02821 #23_	KAR1_	2.86457
htl-2x K02821 #23_	KAR1_	3.22362
htl-2x K02821 #18_	mock	2.58533
htl-2x K02821 #18_	mock	2.41606
htl-2x K02821 #18_	mock	2.53968
htl-2x K02821 #18_	mock	2.40013
htl-2x K02821 #18_	mock	2.79149
htl-2x K02821 #18_	mock	3.09619
htl-2x K02821 #18_	mock	2.67041
htl-2x K02821 #18_	mock	2.67041
htl-2x K02821 #18_	mock	2.45086
htl-2x K02821 #18_	mock	2.45086
htl-2x K02821 #18_	mock	2.51175
htl-2x K02821 #18_	mock	2.54997
htl-2x K02821 #18_	mock	2.57124
htl-2x K02821 #18_	mock	2.72717
htl-2x K02821 #18_	mock	2.31727
htl-2x K02821 #18_	mock	2.69746
htl-2x K02821 #18_	mock	2.65225
htl-2x K02821 #18_	mock	2.53968
htl-2x K02821 #18_	mock	2.41771
htl-2x K02821 #18_	mock	2.83162
htl-2x K02821 #18_	mock	3.01105
htl-2x K02821 #18_	mock	3.05816
htl-2x K02821 #18_	mock	2.96444
htl-2x K02821 #18_	mock	2.89149
htl-2x K02821 #18_	mock	2.61016
htl-2x K02821 #18_	mock	2.48349
htl-2x K02821 #18_	mock	2.91854
htl-2x K02821 #18_	mock	2.60552
htl-2x K02821 #18_	mock	2.51816
htl-2x K02821 #18_	mock	2.50127
htl-2x K02821 #18_	mock	3.01638
htl-2x K02821 #18_	mock	2.53727
htl-2x K02821 #18_	mock	2.5626
htl-2x K02821 #18_	mock	2.52857
htl-2x K02821 #18_	mock	2.63397
htl-2x K02821 #18_	mock	2.80013
htl-2x K02821 #18_	mock	2.07594
htl-2x K02821 #18_	mock	2.78787
htl-2x K02821 #18_	mock	2.72648
htl-2x K02821 #18_	mock	2.5626
htl-2x K02821 #18_	mock	3.3866
htl-2x K02821 #18_	mock	2.59073
htl-2x K02821 #18_	mock	3.7266
htl-2x K02821 #18_	mock	2.24476
htl-2x K02821 #18_	mock	2.73683
htl-2x K02821 #18_	mock	3.30222
htl-2x K02821 #18_	mock	3.07987
htl-2x K02821 #18_	mock	3.70222
htl-2x K02821 #18_	mock	3.15232
htl-2x K02821 #18_	mock	2.66514
htl-2x K02821 #18_	mock	3.49206
htl-2x K02821 #18_	mock	3.09619
htl-2x K02821 #18_	mock	2.99492
htl-2x K02821 #18_	mock	2.64616
htl-2x K02821 #18_	mock	3.3621
htl-2x K02821 #18_	mock	3.14267
htl-2x K02821 #18_	mock	2.83162
htl-2x K02821 #18_	mock	2.55632
htl-2x K02821 #18_	mock	3.09619
htl-2x K02821 #18_	mock	3.1746
htl-2x K02821 #18_	mock	2.59156
htl-2x K02821 #18_	mock	2.57124
htl-2x K02821 #18_	mock	2.52857
htl-2x K02821 #18_	mock	2.84298
htl-2x K02821 #18_	mock	3.30222
htl-2x K02821 #18_	mock	4.08775
htl-2x K02821 #18_	mock	4.04413
htl-2x K02821 #18_	mock	3.45435
htl-2x K02821 #18_	mock	3.98838
htl-2x K02821 #18_	mock	3.86832
htl-2x K02821 #18_	mock	3.66495
htl-2x K02821 #18_	mock	3.55841
htl-2x K02821 #18_	mock	3.65454
htl-2x K02821 #18_	mock	2.74197
htl-2x K02821 #18_	mock	3.32349
htl-2x K02821 #18_	mock	3.07137
htl-2x K02821 #18_	mock	3.66387
htl-2x K02821 #18_	mock	3.99797
htl-2x K02821 #18_	mock	3.77549
htl-2x K02821 #18_	mock	2.79435
htl-2x K02821 #18_	mock	3.95543
htl-2x K02821 #18_	mock	3.27276
htl-2x K02821 #18_	mock	3.15232
htl-2x K02821 #18_	mock	3.77232
htl-2x K02821 #18_	mock	3.23473
htl-2x K02821 #18_	mock	2.46813
htl-2x K02821 #18_	mock	3.21695
htl-2x K02821 #18_	mock	2.77695
htl-2x K02821 #18_	mock	2.48984
htl-2x K02821 #18_	mock	2.42419
htl-2x K02821 #18_	mock	2.42419
htl-2x K02821 #18_	mock	2.72616
htl-2x K02821 #18_	mock	2.49987
htl-2x K02821 #18_	mock	2.42419
htl-2x K02821 #18_	mock	2.7301
htl-2x K02821 #18_	mock	2.57473
htl-2x K02821 #18_	mock	2.37187
htl-2x K02821 #18_	mock	2.72089
htl-2x K02821 #18_	mock	2.53968
htl-2x K02821 #18_	mock	2.38394
htl-2x K02821 #18_	mock	2.3974
htl-2x K02821 #18_	mock	2.58997
htl-2x K02821 #18_	mock	2.1633
htl-2x K02821 #18_	mock	2.70502
htl-2x K02821 #18_	mock	2.46521
htl-2x K02821 #18_	mock	2.8026
htl-2x K02821 #18_	mock	2.46089
htl-2x K02821 #18_	mock	2.42565
htl-2x K02821 #18_	mock	2.56216
htl-2x K02821 #18_	mock	2.55937
htl-2x K02821 #18_	mock	2.83816
htl-2x K02821 #18_	mock	2.63657
htl-2x K02821 #18_	mock	2.83943
htl-2x K02821 #18_	mock	2.55937
htl-2x K02821 #18_	mock	2.84578
htl-2x K02821 #18_	mock	3.52419
htl-2x K02821 #18_	mock	2.40635
htl-2x K02821 #18_	mock	2.69975
htl-2x K02821 #18_	mock	3.26997
htl-2x K02821 #18_	mock	2.924
htl-2x K02821 #18_	mock	1.95441
htl-2x K02821 #18_	mock	2.53689
htl-2x K02821 #18_	mock	2.65829
htl-2x K02821 #18_	mock	2.85581
htl-2x K02821 #18_	mock	3.06756
htl-2x K02821 #18_	mock	3.23473
htl-2x K02821 #18_	mock	3.12311
htl-2x K02821 #18_	mock	2.51276
htl-2x K02821 #18_	KAR2_	2.18197
htl-2x K02821 #18_	KAR2_	2.45505
htl-2x K02821 #18_	KAR2_	2.49987
htl-2x K02821 #18_	KAR2_	2.31219
htl-2x K02821 #18_	KAR2_	2.31067
htl-2x K02821 #18_	KAR2_	2.42419
htl-2x K02821 #18_	KAR2_	2.15829
htl-2x K02821 #18_	KAR2_	1.71416
htl-2x K02821 #18_	KAR2_	2.37638
htl-2x K02821 #18_	KAR2_	2.31067
htl-2x K02821 #18_	KAR2_	2.03879
htl-2x K02821 #18_	KAR2_	2.30292
htl-2x K02821 #18_	KAR2_	1.71416
htl-2x K02821 #18_	KAR2_	1.99257
htl-2x K02821 #18_	KAR2_	2.04756
htl-2x K02821 #18_	KAR2_	2.31219
htl-2x K02821 #18_	KAR2_	2.13663
htl-2x K02821 #18_	KAR2_	2.13156
htl-2x K02821 #18_	KAR2_	2.31067
htl-2x K02821 #18_	KAR2_	2.08229
htl-2x K02821 #18_	KAR2_	2.20756
htl-2x K02821 #18_	KAR2_	2.46089
htl-2x K02821 #18_	KAR2_	2.38546
htl-2x K02821 #18_	KAR2_	1.79384
htl-2x K02821 #18_	KAR2_	1.57467
htl-2x K02821 #18_	KAR2_	2.12317
htl-2x K02821 #18_	KAR2_	2.096
htl-2x K02821 #18_	KAR2_	1.99797
htl-2x K02821 #18_	KAR2_	2.10279
htl-2x K02821 #18_	KAR2_	1.87968
htl-2x K02821 #18_	KAR2_	2.2414
htl-2x K02821 #18_	KAR2_	2.08229
htl-2x K02821 #18_	KAR2_	1.83137
htl-2x K02821 #18_	KAR2_	2.17651
htl-2x K02821 #18_	KAR2_	1.89295
htl-2x K02821 #18_	KAR2_	1.93048
htl-2x K02821 #18_	KAR2_	1.89295
htl-2x K02821 #18_	KAR2_	1.64375
htl-2x K02821 #18_	KAR2_	1.99797
htl-2x K02821 #18_	KAR2_	1.85663
htl-2x K02821 #18_	KAR2_	1.98356
htl-2x K02821 #18_	KAR2_	1.71206
htl-2x K02821 #18_	KAR2_	1.61733
htl-2x K02821 #18_	KAR2_	1.78584
htl-2x K02821 #18_	KAR2_	1.83137
htl-2x K02821 #18_	KAR2_	2.27156
htl-2x K02821 #18_	KAR2_	2.42419
htl-2x K02821 #18_	KAR2_	1.94895
htl-2x K02821 #18_	KAR2_	2.71029
htl-2x K02821 #18_	KAR2_	2.54673
htl-2x K02821 #18_	KAR2_	2.4433
htl-2x K02821 #18_	KAR2_	2.2221
htl-2x K02821 #18_	KAR2_	2.80514
htl-2x K02821 #18_	KAR2_	2.58997
htl-2x K02821 #18_	KAR2_	2.8141
htl-2x K02821 #18_	KAR2_	2.37638
htl-2x K02821 #18_	KAR2_	2.38546
htl-2x K02821 #18_	KAR2_	2.34146
htl-2x K02821 #18_	KAR2_	2.43746
htl-2x K02821 #18_	KAR2_	2.59689
htl-2x K02821 #18_	KAR2_	2.47829
htl-2x K02821 #18_	KAR2_	2.22698
htl-2x K02821 #18_	KAR2_	2.37035
htl-2x K02821 #18_	KAR2_	2.77308
htl-2x K02821 #18_	KAR2_	2.69041
htl-2x K02821 #18_	KAR2_	2.12317
htl-2x K02821 #18_	KAR2_	2.4426
htl-2x K02821 #18_	KAR2_	2.0353
htl-2x K02821 #18_	KAR2_	2.48984
htl-2x K02821 #18_	KAR2_	2.78463
htl-2x K02821 #18_	KAR2_	2.63657
htl-2x K02821 #18_	KAR2_	2.63657
htl-2x K02821 #18_	KAR2_	2.37035
htl-2x K02821 #18_	KAR2_	2.47829
htl-2x K02821 #18_	KAR2_	2.27156
htl-2x K02821 #18_	KAR2_	2.20108
htl-2x K02821 #18_	KAR2_	1.8701
htl-2x K02821 #18_	KAR2_	2.97384
htl-2x K02821 #18_	KAR2_	2.2873
htl-2x K02821 #18_	KAR2_	2.51702
htl-2x K02821 #18_	KAR2_	2.32921
htl-2x K02821 #18_	KAR2_	2.58444
htl-2x K02821 #18_	KAR2_	2.62978
htl-2x K02821 #18_	KAR2_	2.03879
htl-2x K02821 #18_	KAR2_	2.65689
htl-2x K02821 #18_	KAR2_	2.53689
htl-2x K02821 #18_	KAR2_	2.37187
htl-2x K02821 #18_	KAR2_	1.94895
htl-2x K02821 #18_	KAR2_	2.03879
htl-2x K02821 #18_	KAR2_	2.38394
htl-2x K02821 #18_	KAR2_	1.8701
htl-2x K02821 #18_	KAR2_	1.97632
htl-2x K02821 #18_	KAR2_	1.61733
htl-2x K02821 #18_	KAR2_	2.20108
htl-2x K02821 #18_	KAR2_	1.81765
htl-2x K02821 #18_	KAR2_	1.85663
htl-2x K02821 #18_	KAR2_	2.39594
htl-2x K02821 #18_	KAR2_	2.49124
htl-2x K02821 #18_	KAR2_	2.09429
htl-2x K02821 #18_	KAR2_	2.08229
htl-2x K02821 #18_	KAR2_	2.15829
htl-2x K02821 #18_	KAR2_	1.87968
htl-2x K02821 #18_	KAR2_	2.16825
htl-2x K02821 #18_	KAR2_	1.87968
htl-2x K02821 #18_	KAR2_	2.292
htl-2x K02821 #18_	KAR2_	2.11638
htl-2x K02821 #18_	KAR2_	2.2221
htl-2x K02821 #18_	KAR2_	2.46813
htl-2x K02821 #18_	KAR2_	2.45505
htl-2x K02821 #18_	KAR2_	2.1699
htl-2x K02821 #18_	KAR2_	1.96356
htl-2x K02821 #18_	KAR2_	2.45651
htl-2x K02821 #18_	KAR2_	2.1181
htl-2x K02821 #18_	KAR2_	2.1847
htl-2x K02821 #18_	KAR2_	2.63657
htl-2x K02821 #18_	KAR2_	2.42419
htl-2x K02821 #18_	KAR2_	2.34146
htl-2x K02821 #18_	KAR2_	2.40933
htl-2x K02821 #18_	KAR2_	1.60622
htl-2x K02821 #18_	KAR2_	1.96356
htl-2x K02821 #18_	KAR2_	2.12317
htl-2x K02821 #18_	KAR2_	2.32457
htl-2x K02821 #18_	KAR2_	2.15498
htl-2x K02821 #18_	KAR2_	1.90241
htl-2x K02821 #18_	KAR2_	2.35219
htl-2x K02821 #18_	KAR2_	1.70159
htl-2x K02821 #18_	KAR2_	2.2221
htl-2x K02821 #18_	KAR2_	2.15829
htl-2x K02821 #18_	KAR2_	2.04756
htl-2x K02821 #18_	KAR2_	2.04756
htl-2x K02821 #18_	KAR1_	2.27943
htl-2x K02821 #18_	KAR1_	3.14597
htl-2x K02821 #18_	KAR1_	2.75752
htl-2x K02821 #18_	KAR1_	3.23473
htl-2x K02821 #18_	KAR1_	3.18781
htl-2x K02821 #18_	KAR1_	2.75752
htl-2x K02821 #18_	KAR1_	2.23657
htl-2x K02821 #18_	KAR1_	2.67302
htl-2x K02821 #18_	KAR1_	2.55937
htl-2x K02821 #18_	KAR1_	2.79492
htl-2x K02821 #18_	KAR1_	2.93498
htl-2x K02821 #18_	KAR1_	3.05816
htl-2x K02821 #18_	KAR1_	2.91295
htl-2x K02821 #18_	KAR1_	2.27943
htl-2x K02821 #18_	KAR1_	3.59365
htl-2x K02821 #18_	KAR1_	2.85581
htl-2x K02821 #18_	KAR1_	2.91295
htl-2x K02821 #18_	KAR1_	2.1633
htl-2x K02821 #18_	KAR1_	2.58025
htl-2x K02821 #18_	KAR1_	2.97384
htl-2x K02821 #18_	KAR1_	2.87956
htl-2x K02821 #18_	KAR1_	2.65149
htl-2x K02821 #18_	KAR1_	2.62844
htl-2x K02821 #18_	KAR1_	2.46813
htl-2x K02821 #18_	KAR1_	2.88946
htl-2x K02821 #18_	KAR1_	2.04933
htl-2x K02821 #18_	KAR1_	2.42121
htl-2x K02821 #18_	KAR1_	2.55238
htl-2x K02821 #18_	KAR1_	2.27784
htl-2x K02821 #18_	KAR1_	2.22698
htl-2x K02821 #18_	KAR1_	2.53968
htl-2x K02821 #18_	KAR1_	2.60787
htl-2x K02821 #18_	KAR1_	2.83816
htl-2x K02821 #18_	KAR1_	2.58444
[truncated: 94 more rows]

## Sheet: Figure 3D
Genotype	Treatment	Hypocotyl length
Col-0_	mock	5.43224
Col-0_	mock	4.79813
Col-0_	mock	3.54684
Col-0_	mock	4.61632
Col-0_	mock	4.29836
Col-0_	mock	4.51468
Col-0_	mock	4.0861
Col-0_	mock	3.59961
Col-0_	mock	4.33388
Col-0_	mock	4.20148
Col-0_	mock	4.20125
Col-0_	mock	4.54254
Col-0_	mock	4.32842
Col-0_	mock	4.66682
Col-0_	mock	4.11187
Col-0_	mock	4.57877
Col-0_	mock	3.85925
Col-0_	mock	4.19844
Col-0_	mock	4.10219
Col-0_	mock	4.26417
Col-0_	mock	4.19461
Col-0_	mock	4.35855
Col-0_	mock	4.83443
Col-0_	mock	4.26472
Col-0_	mock	4.2477
Col-0_	mock	4.47525
Col-0_	mock	4.72201
Col-0_	mock	4.6267
Col-0_	mock	4.18439
Col-0_	mock	3.91569
Col-0_	mock	4.39813
Col-0_	mock	3.87642
Col-0_	mock	4.9477
Col-0_	mock	3.18181
Col-0_	mock	4.32849
Col-0_	mock	3.94036
Col-0_	mock	4.57557
Col-0_	mock	5.03841
Col-0_	mock	4.48587
Col-0_	mock	5.59305
Col-0_	mock	4.33388
Col-0_	mock	4.79461
Col-0_	mock	3.70265
Col-0_	mock	3.99368
Col-0_	mock	4.8936
Col-0_	mock	4.06253
Col-0_	mock	3.86807
Col-0_	mock	4.03692
Col-0_	mock	5.06838
Col-0_	mock	4.60749
Col-0_	mock	4.50016
Col-0_	mock	4.37002
Col-0_	mock	4.38548
Col-0_	mock	4.421
Col-0_	mock	3.94512
Col-0_	mock	4.38759
Col-0_	mock	4.54871
Col-0_	mock	3.76557
Col-0_	mock	4.71991
Col-0_	mock	4.08064
Col-0_	mock	2.96862
Col-0_	mock	5.07307
Col-0_	mock	3.85379
Col-0_	mock	4.16956
Col-0_	mock	4.37658
Col-0_	mock	5.39633
Col-0_	mock	4.78774
Col-0_	mock	4.64746
Col-0_	mock	4.0637
Col-0_	mock	3.06838
Col-0_	mock	4.52951
Col-0_	mock	4.85582
Col-0_	mock	4.50328
Col-0_	mock	3.66245
Col-0_	mock	4.91835
Col-0_	mock	4.67635
Col-0_	mock	4.30578
Col-0_	mock	4.17205
Col-0_	mock	3.69852
Col-0_	mock	3.36643
Col-0_	mock	3.19383
Col-0_	mock	3.51936
Col-0_	mock	4.06448
Col-0_	mock	3.75652
Col-0_	mock	3.1854
Col-0_	mock	2.88126
Col-0_	mock	4.1363
Col-0_	mock	4.48899
Col-0_	mock	4.15074
Col-0_	mock	3.93778
Col-0_	mock	4.06971
Col-0_	mock	3.4918
Col-0_	mock	3.49336
Col-0_	mock	4.84333
Col-0_	mock	3.73279
Col-0_	mock	3.95597
Col-0_	mock	3.82842
Col-0_	mock	4.22201
Col-0_	mock	3.92342
Col-0_	mock	3.81842
Col-0_	mock	3.65956
Col-0_	mock	4.20047
Col-0_	mock	4.16979
Col-0_	mock	4.10234
Col-0_	mock	4.50515
Col-0_	mock	4.52436
Col-0_	mock	5.0217
Col-0_	mock	4.12763
Col-0_	mock	4.06885
Col-0_	mock	4.77908
Col-0_	mock	4.17611
Col-0_	mock	3.91093
Col-0_	mock	4.2071
Col-0_	mock	5.51655
Col-0_	mock	4.04536
Col-0_	mock	4.74161
Col-0_	mock	5.00851
Col-0_	mock	5.00578
Col-0_	mock	4.52373
Col-0_	mock	5.21569
Col-0_	mock	4.19313
Col-0_	mock	4.52568
Col-0_	mock	4.51124
Col-0_	mock	4.43927
Col-0_	mock	3.98821
Col-0_	mock	5.04473
Col-0_	mock	3.80101
Col-0_	mock	4.17268
Col-0_	mock	5.16651
Col-0_	mock	4.99914
Col-0_	mock	4.98306
Col-0_	mock	5.27127
Col-0_	mock	4.43778
Col-0_	mock	4.32311
Col-0_	mock	4.55496
Col-0_	mock	3.64801
Col-0_	mock	4.21507
Col-0_	mock	4.74895
Col-0_	mock	4.52912
Col-0_	mock	5.05418
Col-0_	mock	4.00664
Col-0_	mock	4.77486
Col-0_	mock	4.59454
Col-0_	mock	5.41046
Col-0_	mock	4.06237
Col-0_	mock	4.67424
Col-0_	mock	4.97799
Col-0_	mock	4.54785
Col-0_	mock	4.45246
Col-0_	mock	4.95941
Col-0_	mock	5.52459
Col-0_	mock	5.1808
Col-0_	mock	4.46354
Col-0_	mock	3.61632
Col-0_	mock	4.12912
Col-0_	GR24-5DS	2.27338
Col-0_	GR24-5DS	2.57002
Col-0_	GR24-5DS	2.62662
Col-0_	GR24-5DS	2.32006
Col-0_	GR24-5DS	2.73677
Col-0_	GR24-5DS	2.34973
Col-0_	GR24-5DS	2.45527
Col-0_	GR24-5DS	2.69672
Col-0_	GR24-5DS	2.23536
Col-0_	GR24-5DS	2.52881
Col-0_	GR24-5DS	2.13255
Col-0_	GR24-5DS	2.42818
Col-0_	GR24-5DS	2.5993
Col-0_	GR24-5DS	2.50031
Col-0_	GR24-5DS	2.10554
Col-0_	GR24-5DS	2.59555
Col-0_	GR24-5DS	2.54309
Col-0_	GR24-5DS	2.23614
Col-0_	GR24-5DS	2.42217
Col-0_	GR24-5DS	2.3637
Col-0_	GR24-5DS	2.11202
Col-0_	GR24-5DS	2.9509
Col-0_	GR24-5DS	2.35269
Col-0_	GR24-5DS	2.3445
Col-0_	GR24-5DS	3.76019
Col-0_	GR24-5DS	2.65902
Col-0_	GR24-5DS	2.5178
Col-0_	GR24-5DS	2.93646
Col-0_	GR24-5DS	2.53466
Col-0_	GR24-5DS	2.38915
Col-0_	GR24-5DS	3.33497
Col-0_	GR24-5DS	2.34715
Col-0_	GR24-5DS	2.78095
Col-0_	GR24-5DS	3.20999
Col-0_	GR24-5DS	2.34387
Col-0_	GR24-5DS	2.40991
Col-0_	GR24-5DS	2.36674
Col-0_	GR24-5DS	2.23802
Col-0_	GR24-5DS	2.27299
Col-0_	GR24-5DS	2.45277
Col-0_	GR24-5DS	2.4402
Col-0_	GR24-5DS	2.32771
Col-0_	GR24-5DS	2.03568
Col-0_	GR24-5DS	2.88126
Col-0_	GR24-5DS	2.61538
Col-0_	GR24-5DS	2.42506
Col-0_	GR24-5DS	2.37424
Col-0_	GR24-5DS	2.52834
Col-0_	GR24-5DS	2.03568
Col-0_	GR24-5DS	2.4993
Col-0_	GR24-5DS	2.58087
Col-0_	GR24-5DS	2.54278
Col-0_	GR24-5DS	2.52233
Col-0_	GR24-5DS	2.29594
Col-0_	GR24-5DS	1.9516
Col-0_	GR24-5DS	1.74559
Col-0_	GR24-5DS	2.13076
Col-0_	GR24-5DS	2.10921
Col-0_	GR24-5DS	1.87354
Col-0_	GR24-5DS	2.4388
Col-0_	GR24-5DS	2.50289
Col-0_	GR24-5DS	2.30523
Col-0_	GR24-5DS	2.27322
Col-0_	GR24-5DS	1.78017
Col-0_	GR24-5DS	2.05355
Col-0_	GR24-5DS	2.45129
Col-0_	GR24-5DS	2.04317
Col-0_	GR24-5DS	2.41998
Col-0_	GR24-5DS	2.27596
Col-0_	GR24-5DS	2.10999
Col-0_	GR24-5DS	2.13076
Col-0_	GR24-5DS	2.10195
Col-0_	GR24-5DS	2.44379
Col-0_	GR24-5DS	2.28532
Col-0_	GR24-5DS	2.56066
Col-0_	GR24-5DS	2.65878
Col-0_	GR24-5DS	2.38665
Col-0_	GR24-5DS	2.14356
Col-0_	GR24-5DS	1.75425
Col-0_	GR24-5DS	1.97767
Col-0_	GR24-5DS	2.65574
Col-0_	GR24-5DS	2.20671
Col-0_	GR24-5DS	3.30515
Col-0_	GR24-5DS	2.27596
Col-0_	GR24-5DS	2.73669
Col-0_	GR24-5DS	2.7523
Col-0_	GR24-5DS	2.39055
Col-0_	GR24-5DS	2.73716
Col-0_	GR24-5DS	2.51827
Col-0_	GR24-5DS	2.81257
Col-0_	GR24-5DS	2.27166
Col-0_	GR24-5DS	2.63966
Col-0_	GR24-5DS	2.46916
Col-0_	GR24-5DS	2.57963
Col-0_	GR24-5DS	2.86112
Col-0_	GR24-5DS	2.34746
Col-0_	GR24-5DS	2.22092
Col-0_	GR24-5DS	2.45043
Col-0_	GR24-5DS	2.43294
Col-0_	GR24-5DS	2.58868
Col-0_	GR24-5DS	2.99446
Col-0_	GR24-5DS	2.47736
Col-0_	GR24-5DS	2.20812
Col-0_	GR24-5DS	3.01155
Col-0_	GR24-5DS	2.83154
Col-0_	GR24-5DS	2.32959
Col-0_	GR24-5DS	2.71452
Col-0_	GR24-5DS	3.41671
Col-0_	GR24-5DS	2.13302
Col-0_	GR24-5DS	2.35543
Col-0_	GR24-5DS	2.11101
Col-0_	GR24-5DS	2.48376
Col-0_	GR24-5DS	2.35277
Col-0_	GR24-5DS	2.97073
Col-0_	GR24-5DS	2.33419
Col-0_	GR24-5DS	2.50453
Col-0_	GR24-5DS	2.92233
Col-0_	GR24-5DS	2.26628
Col-0_	GR24-5DS	2.76034
Col-0_	GR24-5DS	2.27596
Col-0_	GR24-5DS	2.08298
Col-0_	GR24-5DS	2.86495
Col-0_	GR24-5DS	2.03568
Col-0_	GR24-5DS	2.35301
Col-0_	GR24-5DS	2.126
Col-0_	GR24-5DS	2.79055
Col-0_	GR24-5DS	2.10195
Col-0_	GR24-5DS	2.32888
Col-0_	GR24-5DS	2.8541
Col-0_	GR24ent-5DS	2.3171
Col-0_	GR24ent-5DS	2.63341
Col-0_	GR24ent-5DS	3.06932
Col-0_	GR24ent-5DS	2.7477
Col-0_	GR24ent-5DS	2.42865
Col-0_	GR24ent-5DS	2.50101
Col-0_	GR24ent-5DS	2.30656
Col-0_	GR24ent-5DS	2.59657
Col-0_	GR24ent-5DS	2.24286
Col-0_	GR24ent-5DS	2.11101
Col-0_	GR24ent-5DS	2.60429
Col-0_	GR24ent-5DS	2.65878
Col-0_	GR24ent-5DS	2.43404
Col-0_	GR24ent-5DS	2.00406
Col-0_	GR24ent-5DS	3.17838
Col-0_	GR24ent-5DS	2.34161
Col-0_	GR24ent-5DS	3.11608
Col-0_	GR24ent-5DS	2.75308
Col-0_	GR24ent-5DS	2.79852
Col-0_	GR24ent-5DS	2.6886
Col-0_	GR24ent-5DS	2.70297
Col-0_	GR24ent-5DS	2.02966
Col-0_	GR24ent-5DS	2.4477
Col-0_	GR24ent-5DS	2.08852
Col-0_	GR24ent-5DS	2.33076
Col-0_	GR24ent-5DS	2.99204
Col-0_	GR24ent-5DS	2.62412
Col-0_	GR24ent-5DS	2.58673
Col-0_	GR24ent-5DS	2.2171
Col-0_	GR24ent-5DS	2.37283
Col-0_	GR24ent-5DS	1.95301
Col-0_	GR24ent-5DS	2.97619
Col-0_	GR24ent-5DS	2.41998
Col-0_	GR24ent-5DS	2.6185
Col-0_	GR24ent-5DS	2.6708
Col-0_	GR24ent-5DS	2.72881
Col-0_	GR24ent-5DS	2.19977
Col-0_	GR24ent-5DS	2.57799
Col-0_	GR24ent-5DS	1.89938
Col-0_	GR24ent-5DS	2.9057
Col-0_	GR24ent-5DS	2.11819
Col-0_	GR24ent-5DS	2.35379
Col-0_	GR24ent-5DS	2.04637
Col-0_	GR24ent-5DS	2.49508
Col-0_	GR24ent-5DS	2.63568
Col-0_	GR24ent-5DS	1.79422
Col-0_	GR24ent-5DS	2.50273
Col-0_	GR24ent-5DS	2.62303
Col-0_	GR24ent-5DS	2.21077
Col-0_	GR24ent-5DS	2.19875
Col-0_	GR24ent-5DS	2.95605
Col-0_	GR24ent-5DS	2.52061
Col-0_	GR24ent-5DS	2.04317
Col-0_	GR24ent-5DS	2.51749
Col-0_	GR24ent-5DS	1.97642
Col-0_	GR24ent-5DS	2.04317
Col-0_	GR24ent-5DS	2.15917
Col-0_	GR24ent-5DS	2.02514
Col-0_	GR24ent-5DS	2.19828
Col-0_	GR24ent-5DS	2.36003
Col-0_	GR24ent-5DS	2.4993
Col-0_	GR24ent-5DS	2.38954
Col-0_	GR24ent-5DS	1.97642
Col-0_	GR24ent-5DS	1.87354
Col-0_	GR24ent-5DS	2.30523
Col-0_	GR24ent-5DS	2.23677
Col-0_	GR24ent-5DS	2.24762
Col-0_	GR24ent-5DS	2.10921
Col-0_	GR24ent-5DS	2.41132
Col-0_	GR24ent-5DS	2.36261
Col-0_	GR24ent-5DS	2.23544
Col-0_	GR24ent-5DS	2.17463
Col-0_	GR24ent-5DS	3.05051
Col-0_	GR24ent-5DS	2.34192
Col-0_	GR24ent-5DS	2.51991
Col-0_	GR24ent-5DS	2.55043
Col-0_	GR24ent-5DS	2.50984
Col-0_	GR24ent-5DS	2.55746
Col-0_	GR24ent-5DS	2.321
Col-0_	GR24ent-5DS	2.29727
Col-0_	GR24ent-5DS	2.58087
Col-0_	GR24ent-5DS	2.47065
Col-0_	GR24ent-5DS	2.26386
Col-0_	GR24ent-5DS	2.4993
Col-0_	GR24ent-5DS	3.6096
Col-0_	GR24ent-5DS	2.27205
Col-0_	GR24ent-5DS	2.51639
Col-0_	GR24ent-5DS	2.53357
Col-0_	GR24ent-5DS	3.28002
Col-0_	GR24ent-5DS	2.78977
Col-0_	GR24ent-5DS	2.50047
Col-0_	GR24ent-5DS	2.80226
Col-0_	GR24ent-5DS	2.4993
Col-0_	GR24ent-5DS	2.4313
Col-0_	GR24ent-5DS	2.35363
Col-0_	GR24ent-5DS	2.82763
Col-0_	GR24ent-5DS	2.19133
Col-0_	GR24ent-5DS	2.37424
Col-0_	GR24ent-5DS	2.58087
Col-0_	GR24ent-5DS	2.26518
Col-0_	GR24ent-5DS	2.595
Col-0_	GR24ent-5DS	2.81468
Col-0_	GR24ent-5DS	2.92295
Col-0_	GR24ent-5DS	2.6918
Col-0_	GR24ent-5DS	2.3171
Col-0_	GR24ent-5DS	2.8587
Col-0_	GR24ent-5DS	3.01632
Col-0_	GR24ent-5DS	2.71881
Col-0_	GR24ent-5DS	2.9146
Col-0_	GR24ent-5DS	2.34325
Col-0_	GR24ent-5DS	2.49438
Col-0_	GR24ent-5DS	2.46862
Col-0_	GR24ent-5DS	2.49266
Col-0_	GR24ent-5DS	2.36003
Col-0_	GR24ent-5DS	2.56206
Col-0_	GR24ent-5DS	2.39469
Col-0_	GR24ent-5DS	2.57494
Col-0_	GR24ent-5DS	2.39469
Col-0_	GR24ent-5DS	2.77213
Col-0_	GR24ent-5DS	2.78962
Col-0_	GR24ent-5DS	1.9516
Col-0_	GR24ent-5DS	2.51991
Col-0_	GR24ent-5DS	2.15917
Col-0_	GR24ent-5DS	2.40991
Col-0_	GR24ent-5DS	2.48087
Col-0_	GR24ent-5DS	2.13076
Col-0_	GR24ent-5DS	2.02966
Col-0_	GR24ent-5DS	2.82865
Col-0_	GR24ent-5DS	2.81468
Col-0_	GR24ent-5DS	2.89781
Col-0_	GR24ent-5DS	2.34715
Col-0_	GR24ent-5DS	2.36261
Col-0_	GR24ent-5DS	2.39469
Col-0_	GR24ent-5DS	2.54161
d14-1 kai2-2_	mock	6.97104
d14-1 kai2-2_	mock	8.2434
d14-1 kai2-2_	mock	7.72982
d14-1 kai2-2_	mock	6.18384
d14-1 kai2-2_	mock	5.93747
d14-1 kai2-2_	mock	7.23443
d14-1 kai2-2_	mock	7.91842
d14-1 kai2-2_	mock	7.28845
d14-1 kai2-2_	mock	8.60117
d14-1 kai2-2_	mock	7.00406
d14-1 kai2-2_	mock	7.17447
d14-1 kai2-2_	mock	7.86838
d14-1 kai2-2_	mock	8.16237
d14-1 kai2-2_	mock	6.56292
d14-1 kai2-2_	mock	8.34075
d14-1 kai2-2_	mock	7.7797
d14-1 kai2-2_	mock	8.02873
d14-1 kai2-2_	mock	6.78829
d14-1 kai2-2_	mock	7.76315
d14-1 kai2-2_	mock	7.93958
d14-1 kai2-2_	mock	6.29711
d14-1 kai2-2_	mock	5.50913
d14-1 kai2-2_	mock	6.30211
d14-1 kai2-2_	mock	7.1854
d14-1 kai2-2_	mock	6.19852
d14-1 kai2-2_	mock	7.12584
d14-1 kai2-2_	mock	7.32225
d14-1 kai2-2_	mock	6.98751
d14-1 kai2-2_	mock	7.821
d14-1 kai2-2_	mock	7.52724
d14-1 kai2-2_	mock	6.28728
d14-1 kai2-2_	mock	9.03435
d14-1 kai2-2_	mock	9.63591
d14-1 kai2-2_	mock	7.14684
d14-1 kai2-2_	mock	9.53076
d14-1 kai2-2_	mock	8.07221
d14-1 kai2-2_	mock	7.62881
d14-1 kai2-2_	mock	6.38634
d14-1 kai2-2_	mock	7.41077
d14-1 kai2-2_	mock	7.16768
d14-1 kai2-2_	mock	6.71553
d14-1 kai2-2_	mock	7.18181
d14-1 kai2-2_	mock	6.99563
d14-1 kai2-2_	mock	7.3879
d14-1 kai2-2_	mock	7.26198
d14-1 kai2-2_	mock	6.20203
d14-1 kai2-2_	mock	7.52428
d14-1 kai2-2_	mock	7.57198
d14-1 kai2-2_	mock	7.43037
d14-1 kai2-2_	mock	6.34715
d14-1 kai2-2_	mock	5.36877
d14-1 kai2-2_	mock	6.41444
d14-1 kai2-2_	mock	7.39087
d14-1 kai2-2_	mock	6.863
d14-1 kai2-2_	mock	5.65925
d14-1 kai2-2_	mock	6.30913
d14-1 kai2-2_	mock	6.23005
d14-1 kai2-2_	mock	7.56487
d14-1 kai2-2_	mock	6.33115
d14-1 kai2-2_	mock	5.63739
d14-1 kai2-2_	mock	5.81327
d14-1 kai2-2_	mock	6.75464
d14-1 kai2-2_	mock	5.99454
d14-1 kai2-2_	mock	5.7918
d14-1 kai2-2_	mock	6.49625
d14-1 kai2-2_	mock	5.83044
d14-1 kai2-2_	mock	7.10343
d14-1 kai2-2_	mock	5.70726
d14-1 kai2-2_	mock	6.8701
d14-1 kai2-2_	mock	5.1171
d14-1 kai2-2_	mock	6.24496
d14-1 kai2-2_	mock	5.07127
d14-1 kai2-2_	mock	5.8491
d14-1 kai2-2_	mock	5.98564
d14-1 kai2-2_	mock	6.18977
d14-1 kai2-2_	mock	6.02092
d14-1 kai2-2_	mock	5.71296
d14-1 kai2-2_	mock	5.41577
d14-1 kai2-2_	mock	8.02935
d14-1 kai2-2_	mock	6.9217
d14-1 kai2-2_	mock	7.44988
d14-1 kai2-2_	mock	7.87666
d14-1 kai2-2_	mock	7.22295
d14-1 kai2-2_	mock	6.02834
d14-1 kai2-2_	mock	6.47557
d14-1 kai2-2_	mock	6.75004
d14-1 kai2-2_	mock	5.90156
d14-1 kai2-2_	mock	6.22482
d14-1 kai2-2_	mock	7.70937
d14-1 kai2-2_	mock	8.18329
d14-1 kai2-2_	mock	9.44801
d14-1 kai2-2_	mock	8.6185
d14-1 kai2-2_	mock	6.13552
d14-1 kai2-2_	mock	7.43091
d14-1 kai2-2_	mock	7.81015
d14-1 kai2-2_	mock	6.22693
d14-1 kai2-2_	mock	8.24465
d14-1 kai2-2_	mock	6.52022
d14-1 kai2-2_	mock	5.65667
d14-1 kai2-2_	mock	6.7619
d14-1 kai2-2_	mock	7.52943
d14-1 kai2-2_	mock	6.00773
d14-1 kai2-2_	mock	5.35301
d14-1 kai2-2_	mock	5.68626
d14-1 kai2-2_	mock	6.17158
d14-1 kai2-2_	mock	6.00999
d14-1 kai2-2_	mock	7.6776
d14-1 kai2-2_	mock	6.03802
d14-1 kai2-2_	mock	7.62654
d14-1 kai2-2_	mock	6.9071
d14-1 kai2-2_	mock	6.14192
d14-1 kai2-2_	mock	6.59859
d14-1 kai2-2_	mock	7.6274
d14-1 kai2-2_	mock	6.526
d14-1 kai2-2_	mock	7.51358
d14-1 kai2-2_	mock	6.90133
d14-1 kai2-2_	mock	7.2918
d14-1 kai2-2_	GR24-5DS	7.21874
d14-1 kai2-2_	GR24-5DS	7.90632
d14-1 kai2-2_	GR24-5DS	6.74965
d14-1 kai2-2_	GR24-5DS	7.56846
d14-1 kai2-2_	GR24-5DS	6.90304
d14-1 kai2-2_	GR24-5DS	8.42779
d14-1 kai2-2_	GR24-5DS	6.98025
d14-1 kai2-2_	GR24-5DS	5.59001
d14-1 kai2-2_	GR24-5DS	8.10008
d14-1 kai2-2_	GR24-5DS	7.31788
d14-1 kai2-2_	GR24-5DS	8.68821
d14-1 kai2-2_	GR24-5DS	6.66495
d14-1 kai2-2_	GR24-5DS	6.85722
d14-1 kai2-2_	GR24-5DS	7.00991
d14-1 kai2-2_	GR24-5DS	6.9452
d14-1 kai2-2_	GR24-5DS	6.93739
d14-1 kai2-2_	GR24-5DS	7.49258
d14-1 kai2-2_	GR24-5DS	7.07767
d14-1 kai2-2_	GR24-5DS	7.48095
d14-1 kai2-2_	GR24-5DS	8.92607
d14-1 kai2-2_	GR24-5DS	9.15301
d14-1 kai2-2_	GR24-5DS	7.04512
d14-1 kai2-2_	GR24-5DS	6.92451
d14-1 kai2-2_	GR24-5DS	8.55074
d14-1 kai2-2_	GR24-5DS	7.21913
d14-1 kai2-2_	GR24-5DS	8.81226
d14-1 kai2-2_	GR24-5DS	6.31624
d14-1 kai2-2_	GR24-5DS	6.96651
d14-1 kai2-2_	GR24-5DS	5.57447
d14-1 kai2-2_	GR24-5DS	8.1427
d14-1 kai2-2_	GR24-5DS	6.05425
d14-1 kai2-2_	GR24-5DS	6.54091
d14-1 kai2-2_	GR24-5DS	7.53841
d14-1 kai2-2_	GR24-5DS	6.15308
d14-1 kai2-2_	GR24-5DS	5.36862
d14-1 kai2-2_	GR24-5DS	7.16815
d14-1 kai2-2_	GR24-5DS	6.31983
d14-1 kai2-2_	GR24-5DS	7.21429
d14-1 kai2-2_	GR24-5DS	6.66245
d14-1 kai2-2_	GR24-5DS	6.6299
d14-1 kai2-2_	GR24-5DS	5.20117
d14-1 kai2-2_	GR24-5DS	6.62685
d14-1 kai2-2_	GR24-5DS	5.41967
d14-1 kai2-2_	GR24-5DS	6.10773
d14-1 kai2-2_	GR24-5DS	6.21717
d14-1 kai2-2_	GR24-5DS	5.1975
d14-1 kai2-2_	GR24-5DS	5.0719
d14-1 kai2-2_	GR24-5DS	5.58673
d14-1 kai2-2_	GR24-5DS	6.57877
d14-1 kai2-2_	GR24-5DS	5.86011
d14-1 kai2-2_	GR24-5DS	6.89235
d14-1 kai2-2_	GR24-5DS	5.78158
d14-1 kai2-2_	GR24-5DS	6.58017
d14-1 kai2-2_	GR24-5DS	4.22037
d14-1 kai2-2_	GR24-5DS	6.71967
d14-1 kai2-2_	GR24-5DS	6.12155
d14-1 kai2-2_	GR24-5DS	5.56924
d14-1 kai2-2_	GR24-5DS	5.47783
d14-1 kai2-2_	GR24-5DS	6.33942
d14-1 kai2-2_	GR24-5DS	6.02826
d14-1 kai2-2_	GR24-5DS	6.60945
d14-1 kai2-2_	GR24-5DS	7.04254
d14-1 kai2-2_	GR24-5DS	6.91257
d14-1 kai2-2_	GR24-5DS	6.38095
d14-1 kai2-2_	GR24-5DS	4.92037
d14-1 kai2-2_	GR24-5DS	5.99977
d14-1 kai2-2_	GR24-5DS	6.50749
d14-1 kai2-2_	GR24-5DS	5.91835
d14-1 kai2-2_	GR24-5DS	5.58119
d14-1 kai2-2_	GR24-5DS	5.78673
d14-1 kai2-2_	GR24-5DS	4.13622
d14-1 kai2-2_	GR24-5DS	6.45316
d14-1 kai2-2_	GR24-5DS	6.35066
d14-1 kai2-2_	GR24-5DS	6.47877
d14-1 kai2-2_	GR24-5DS	5.88251
d14-1 kai2-2_	GR24-5DS	7.3345
d14-1 kai2-2_	GR24-5DS	6.2281
d14-1 kai2-2_	GR24-5DS	6.50476
d14-1 kai2-2_	GR24-5DS	6.85667
d14-1 kai2-2_	GR24-5DS	8.64465
d14-1 kai2-2_	GR24-5DS	8.82709
d14-1 kai2-2_	GR24-5DS	6.75082
d14-1 kai2-2_	GR24-5DS	8.31874
d14-1 kai2-2_	GR24-5DS	8.51179
d14-1 kai2-2_	GR24-5DS	7.1128
d14-1 kai2-2_	GR24-5DS	7.37338
d14-1 kai2-2_	GR24-5DS	7.03607
d14-1 kai2-2_	GR24-5DS	8.77721
d14-1 kai2-2_	GR24-5DS	8.85238
d14-1 kai2-2_	GR24-5DS	7.01663
d14-1 kai2-2_	GR24-5DS	8.60203
d14-1 kai2-2_	GR24-5DS	8.20609
d14-1 kai2-2_	GR24-5DS	7.89118
d14-1 kai2-2_	GR24-5DS	5.91663
d14-1 kai2-2_	GR24-5DS	7.31343
d14-1 kai2-2_	GR24-5DS	6.49875
d14-1 kai2-2_	GR24-5DS	5.9381
d14-1 kai2-2_	GR24-5DS	5.27736
d14-1 kai2-2_	GR24-5DS	7.60422
d14-1 kai2-2_	GR24-5DS	5.63357
d14-1 kai2-2_	GR24-5DS	7.31538
d14-1 kai2-2_	GR24-5DS	8.28743
d14-1 kai2-2_	GR24-5DS	6.11374
d14-1 kai2-2_	GR24-5DS	5.03536
d14-1 kai2-2_	GR24-5DS	6.05488
d14-1 kai2-2_	GR24-5DS	5.63068
d14-1 kai2-2_	GR24-5DS	7.87596
d14-1 kai2-2_	GR24-5DS	6.1324
d14-1 kai2-2_	GR24-5DS	5.8936
d14-1 kai2-2_	GR24-5DS	7.35332
d14-1 kai2-2_	GR24-5DS	6.62896
d14-1 kai2-2_	GR24-5DS	7.54372
d14-1 kai2-2_	GR24ent-5DS	7.13934
d14-1 kai2-2_	GR24ent-5DS	7.49141
d14-1 kai2-2_	GR24ent-5DS	7.72966
d14-1 kai2-2_	GR24ent-5DS	7.15222
d14-1 kai2-2_	GR24ent-5DS	6.31249
d14-1 kai2-2_	GR24ent-5DS	8.16573
d14-1 kai2-2_	GR24ent-5DS	8.56206
d14-1 kai2-2_	GR24ent-5DS	5.96167
d14-1 kai2-2_	GR24ent-5DS	7.31413
d14-1 kai2-2_	GR24ent-5DS	7.43013
d14-1 kai2-2_	GR24ent-5DS	5.88759
d14-1 kai2-2_	GR24ent-5DS	7.16128
d14-1 kai2-2_	GR24ent-5DS	7.53802
d14-1 kai2-2_	GR24ent-5DS	6.9242
d14-1 kai2-2_	GR24ent-5DS	7.53232
d14-1 kai2-2_	GR24ent-5DS	4.8345
d14-1 kai2-2_	GR24ent-5DS	6.79688
d14-1 kai2-2_	GR24ent-5DS	7.89305
d14-1 kai2-2_	GR24ent-5DS	6.75199
d14-1 kai2-2_	GR24ent-5DS	8.25831
d14-1 kai2-2_	GR24ent-5DS	7.45808
d14-1 kai2-2_	GR24ent-5DS	7.47494
d14-1 kai2-2_	GR24ent-5DS	7.26448
d14-1 kai2-2_	GR24ent-5DS	6.72974
d14-1 kai2-2_	GR24ent-5DS	5.96854
d14-1 kai2-2_	GR24ent-5DS	6.96432
d14-1 kai2-2_	GR24ent-5DS	7.91343
d14-1 kai2-2_	GR24ent-5DS	6.32209
d14-1 kai2-2_	GR24ent-5DS	5.76659
d14-1 kai2-2_	GR24ent-5DS	7.40991
d14-1 kai2-2_	GR24ent-5DS	6.91085
d14-1 kai2-2_	GR24ent-5DS	7.00515
d14-1 kai2-2_	GR24ent-5DS	6.73341
d14-1 kai2-2_	GR24ent-5DS	5.94653
d14-1 kai2-2_	GR24ent-5DS	6.14598
d14-1 kai2-2_	GR24ent-5DS	6.32795
d14-1 kai2-2_	GR24ent-5DS	7.05621
d14-1 kai2-2_	GR24ent-5DS	6.50601
d14-1 kai2-2_	GR24ent-5DS	6.35753
d14-1 kai2-2_	GR24ent-5DS	6.45808
d14-1 kai2-2_	GR24ent-5DS	6.68704
d14-1 kai2-2_	GR24ent-5DS	6.45105
d14-1 kai2-2_	GR24ent-5DS	6.81803
d14-1 kai2-2_	GR24ent-5DS	5.9897
d14-1 kai2-2_	GR24ent-5DS	6.3797
d14-1 kai2-2_	GR24ent-5DS	6.30757
d14-1 kai2-2_	GR24ent-5DS	6.45785
d14-1 kai2-2_	GR24ent-5DS	6.50101
d14-1 kai2-2_	GR24ent-5DS	6.48025
d14-1 kai2-2_	GR24ent-5DS	5.91663
d14-1 kai2-2_	GR24ent-5DS	6.37299
d14-1 kai2-2_	GR24ent-5DS	6.14012
d14-1 kai2-2_	GR24ent-5DS	6.42943
d14-1 kai2-2_	GR24ent-5DS	5.79789
d14-1 kai2-2_	GR24ent-5DS	7.4968
d14-1 kai2-2_	GR24ent-5DS	6.52646
d14-1 kai2-2_	GR24ent-5DS	4.85535
d14-1 kai2-2_	GR24ent-5DS	6.15613
d14-1 kai2-2_	GR24ent-5DS	6.84863
d14-1 kai2-2_	GR24ent-5DS	6.71101
d14-1 kai2-2_	GR24ent-5DS	7.89797
d14-1 kai2-2_	GR24ent-5DS	5.98181
d14-1 kai2-2_	GR24ent-5DS	5.66073
d14-1 kai2-2_	GR24ent-5DS	7.17518
d14-1 kai2-2_	GR24ent-5DS	5.2765
d14-1 kai2-2_	GR24ent-5DS	6.7484
d14-1 kai2-2_	GR24ent-5DS	6.08462
d14-1 kai2-2_	GR24ent-5DS	6.78126
d14-1 kai2-2_	GR24ent-5DS	6.79149
d14-1 kai2-2_	GR24ent-5DS	7.63208
d14-1 kai2-2_	GR24ent-5DS	6.07041
d14-1 kai2-2_	GR24ent-5DS	7.26495
d14-1 kai2-2_	GR24ent-5DS	7.5694
d14-1 kai2-2_	GR24ent-5DS	6.64426
d14-1 kai2-2_	GR24ent-5DS	7.82256
d14-1 kai2-2_	GR24ent-5DS	5.93864
d14-1 kai2-2_	GR24ent-5DS	4.95956
d14-1 kai2-2_	GR24ent-5DS	6.46901
d14-1 kai2-2_	GR24ent-5DS	7.34379
d14-1 kai2-2_	GR24ent-5DS	7.19266
d14-1 kai2-2_	GR24ent-5DS	6.92194
d14-1 kai2-2_	GR24ent-5DS	6.75519
d14-1 kai2-2_	GR24ent-5DS	6.8502
d14-1 kai2-2_	GR24ent-5DS	6.77518
d14-1 kai2-2_	GR24ent-5DS	6.84887
d14-1 kai2-2_	GR24ent-5DS	7.02178
d14-1 kai2-2_	GR24ent-5DS	7.65402
d14-1 kai2-2_	GR24ent-5DS	5.71569
d14-1 kai2-2_	GR24ent-5DS	7.51124
d14-1 kai2-2_	GR24ent-5DS	7.61788
d14-1 kai2-2_	GR24ent-5DS	7.49266
d14-1 kai2-2_	GR24ent-5DS	6.69797
d14-1 kai2-2_	GR24ent-5DS	6.31538
d14-1 kai2-2_	GR24ent-5DS	7.07385
d14-1 kai2-2_	GR24ent-5DS	7.32966
d14-1 kai2-2_	GR24ent-5DS	8.46909
d14-1 kai2-2_	GR24ent-5DS	7.23927
d14-1 kai2-2_	GR24ent-5DS	8.57229
d14-1 kai2-2_	GR24ent-5DS	8.34824
d14-1 kai2-2_	GR24ent-5DS	7.2975
d14-1 kai2-2_	GR24ent-5DS	7.69836
d14-1 kai2-2_	GR24ent-5DS	6.79336
d14-1 kai2-2_	GR24ent-5DS	6.16362
d14-1 kai2-2_	GR24ent-5DS	6.89415
d14-1 kai2-2_	GR24ent-5DS	6.91468
d14-1 kai2-2_	GR24ent-5DS	5.33458
d14-1 kai2-2_	GR24ent-5DS	6.34208
d14-1 kai2-2_	GR24ent-5DS	7.69859
d14-1 kai2-2_	GR24ent-5DS	5.63466
d14-1 kai2-2_	GR24ent-5DS	4.73888
d14-1 kai2-2_	GR24ent-5DS	5.86198
d14-1 kai2-2_	GR24ent-5DS	6.14965
d14-1 kai2-2_	GR24ent-5DS	6.53349
d14-1 kai2-2_	GR24ent-5DS	6.19461
d14-1 kai2-2_	GR24ent-5DS	5.81632
d14-1 kai2-2_	GR24ent-5DS	5.60141
d14-1 kai2-2_	GR24ent-5DS	6.31616
d14-1 kai2-2_	GR24ent-5DS	6.64793
d14-1 kai2-2_	GR24ent-5DS	5.99844
d14-1 kai2-2_	GR24ent-5DS	6.17681
d14-1 kai2-2_	GR24ent-5DS	6.72873
d14-1 kai2-2_	GR24ent-5DS	5.95621
d14-1 kai2-2_	GR24ent-5DS	5.90664
d14-1 kai2-2_	GR24ent-5DS	6.85277
d14-1 kai2-2_	GR24ent-5DS	6.09133
d14-1 kai2-2_	GR24ent-5DS	6.05909
d14-1 kai2-2_	GR24ent-5DS	6.96425
d14-1 kai2-2 LjKAI2a #32_	mock	3.90609
d14-1 kai2-2 LjKAI2a #32_	mock	4.03458
d14-1 kai2-2 LjKAI2a #32_	mock	3.67486
d14-1 kai2-2 LjKAI2a #32_	mock	5.17377
d14-1 kai2-2 LjKAI2a #32_	mock	3.58899
d14-1 kai2-2 LjKAI2a #32_	mock	5.94738
d14-1 kai2-2 LjKAI2a #32_	mock	5.11499
d14-1 kai2-2 LjKAI2a #32_	mock	4.19789
d14-1 kai2-2 LjKAI2a #32_	mock	4.16347
d14-1 kai2-2 LjKAI2a #32_	mock	3.69173
d14-1 kai2-2 LjKAI2a #32_	mock	5.62701
d14-1 kai2-2 LjKAI2a #32_	mock	3.10976
d14-1 kai2-2 LjKAI2a #32_	mock	4.91436
d14-1 kai2-2 LjKAI2a #32_	mock	3.76206
d14-1 kai2-2 LjKAI2a #32_	mock	3.83443
d14-1 kai2-2 LjKAI2a #32_	mock	3.89703
d14-1 kai2-2 LjKAI2a #32_	mock	4.2217
d14-1 kai2-2 LjKAI2a #32_	mock	5.48946
d14-1 kai2-2 LjKAI2a #32_	mock	6.53232
d14-1 kai2-2 LjKAI2a #32_	mock	5.17705
d14-1 kai2-2 LjKAI2a #32_	mock	4.59048
d14-1 kai2-2 LjKAI2a #32_	mock	5.2445
d14-1 kai2-2 LjKAI2a #32_	mock	5.6961
d14-1 kai2-2 LjKAI2a #32_	mock	6.2395
d14-1 kai2-2 LjKAI2a #32_	mock	4.6502
d14-1 kai2-2 LjKAI2a #32_	mock	5.09852
d14-1 kai2-2 LjKAI2a #32_	mock	4.73138
d14-1 kai2-2 LjKAI2a #32_	mock	5.96479
d14-1 kai2-2 LjKAI2a #32_	mock	6.05262
d14-1 kai2-2 LjKAI2a #32_	mock	5.85293
d14-1 kai2-2 LjKAI2a #32_	mock	5.62904
d14-1 kai2-2 LjKAI2a #32_	mock	6.01218
d14-1 kai2-2 LjKAI2a #32_	mock	5.68876
d14-1 kai2-2 LjKAI2a #32_	mock	4.8587
d14-1 kai2-2 LjKAI2a #32_	mock	4.76401
d14-1 kai2-2 LjKAI2a #32_	mock	5.1534
d14-1 kai2-2 LjKAI2a #32_	mock	4.51343
d14-1 kai2-2 LjKAI2a #32_	mock	6.01764
d14-1 kai2-2 LjKAI2a #32_	mock	4.85894
d14-1 kai2-2 LjKAI2a #32_	mock	4.89891
d14-1 kai2-2 LjKAI2a #32_	mock	5.26362
d14-1 kai2-2 LjKAI2a #32_	mock	4.48712
d14-1 kai2-2 LjKAI2a #32_	mock	4.68431
d14-1 kai2-2 LjKAI2a #32_	mock	5.09461
d14-1 kai2-2 LjKAI2a #32_	mock	4.47674
d14-1 kai2-2 LjKAI2a #32_	mock	5.39204
d14-1 kai2-2 LjKAI2a #32_	mock	4.87533
d14-1 kai2-2 LjKAI2a #32_	mock	5.35855
d14-1 kai2-2 LjKAI2a #32_	mock	5.48111
d14-1 kai2-2 LjKAI2a #32_	mock	5.76456
d14-1 kai2-2 LjKAI2a #32_	mock	4.83614
d14-1 kai2-2 LjKAI2a #32_	mock	4.41436
d14-1 kai2-2 LjKAI2a #32_	mock	5.09774
d14-1 kai2-2 LjKAI2a #32_	mock	5.00211
d14-1 kai2-2 LjKAI2a #32_	mock	5.22482
d14-1 kai2-2 LjKAI2a #32_	mock	4.3249
d14-1 kai2-2 LjKAI2a #32_	mock	4.37775
d14-1 kai2-2 LjKAI2a #32_	mock	4.29415
d14-1 kai2-2 LjKAI2a #32_	mock	4.47447
d14-1 kai2-2 LjKAI2a #32_	mock	3.9345
d14-1 kai2-2 LjKAI2a #32_	mock	3.85699
d14-1 kai2-2 LjKAI2a #32_	mock	4.60796
d14-1 kai2-2 LjKAI2a #32_	mock	4.38931
d14-1 kai2-2 LjKAI2a #32_	mock	3.8815
d14-1 kai2-2 LjKAI2a #32_	mock	3.71148
d14-1 kai2-2 LjKAI2a #32_	mock	4.06097
d14-1 kai2-2 LjKAI2a #32_	mock	4.48603
d14-1 kai2-2 LjKAI2a #32_	mock	4.25433
d14-1 kai2-2 LjKAI2a #32_	mock	3.67408
d14-1 kai2-2 LjKAI2a #32_	mock	4.57822
d14-1 kai2-2 LjKAI2a #32_	mock	4.46526
d14-1 kai2-2 LjKAI2a #32_	mock	4.87088
d14-1 kai2-2 LjKAI2a #32_	mock	3.63146
d14-1 kai2-2 LjKAI2a #32_	mock	4.21116
d14-1 kai2-2 LjKAI2a #32_	mock	4.83271
d14-1 kai2-2 LjKAI2a #32_	mock	4.26432
d14-1 kai2-2 LjKAI2a #32_	mock	5.02623
d14-1 kai2-2 LjKAI2a #32_	mock	4.33318
d14-1 kai2-2 LjKAI2a #32_	mock	4.49196
d14-1 kai2-2 LjKAI2a #32_	mock	5.36784
d14-1 kai2-2 LjKAI2a #32_	mock	4.91436
d14-1 kai2-2 LjKAI2a #32_	mock	4.57525
d14-1 kai2-2 LjKAI2a #32_	mock	5.48087
d14-1 kai2-2 LjKAI2a #32_	mock	4.79914
d14-1 kai2-2 LjKAI2a #32_	mock	4.90273
d14-1 kai2-2 LjKAI2a #32_	mock	4.98681
d14-1 kai2-2 LjKAI2a #32_	mock	5.64551
d14-1 kai2-2 LjKAI2a #32_	mock	4.44044
d14-1 kai2-2 LjKAI2a #32_	mock	5.06331
d14-1 kai2-2 LjKAI2a #32_	mock	5.13279
d14-1 kai2-2 LjKAI2a #32_	mock	5.36464
d14-1 kai2-2 LjKAI2a #32_	mock	5.44699
d14-1 kai2-2 LjKAI2a #32_	mock	5.80742
d14-1 kai2-2 LjKAI2a #32_	mock	5.04582
d14-1 kai2-2 LjKAI2a #32_	mock	6.16136
d14-1 kai2-2 LjKAI2a #32_	mock	6.75675
d14-1 kai2-2 LjKAI2a #32_	GR24-5DS	3.75652
d14-1 kai2-2 LjKAI2a #32_	GR24-5DS	4.20328
d14-1 kai2-2 LjKAI2a #32_	GR24-5DS	4.17674
d14-1 kai2-2 LjKAI2a #32_	GR24-5DS	4.41077
d14-1 kai2-2 LjKAI2a #32_	GR24-5DS	4.94949
d14-1 kai2-2 LjKAI2a #32_	GR24-5DS	5.5007
d14-1 kai2-2 LjKAI2a #32_	GR24-5DS	4.08329
d14-1 kai2-2 LjKAI2a #32_	GR24-5DS	4.87244
d14-1 kai2-2 LjKAI2a #32_	GR24-5DS	4.76877
d14-1 kai2-2 LjKAI2a #32_	GR24-5DS	3.65043
d14-1 kai2-2 LjKAI2a #32_	GR24-5DS	3.92935
d14-1 kai2-2 LjKAI2a #32_	GR24-5DS	3.89212
d14-1 kai2-2 LjKAI2a #32_	GR24-5DS	4.25433
d14-1 kai2-2 LjKAI2a #32_	GR24-5DS	3.88181
d14-1 kai2-2 LjKAI2a #32_	GR24-5DS	3.99352
d14-1 kai2-2 LjKAI2a #32_	GR24-5DS	4.52771
d14-1 kai2-2 LjKAI2a #32_	GR24-5DS	4.46753
d14-1 kai2-2 LjKAI2a #32_	GR24-5DS	4.8338
d14-1 kai2-2 LjKAI2a #32_	GR24-5DS	4.73372
d14-1 kai2-2 LjKAI2a #32_	GR24-5DS	3.74325
d14-1 kai2-2 LjKAI2a #32_	GR24-5DS	4.40117
d14-1 kai2-2 LjKAI2a #32_	GR24-5DS	5.50016
d14-1 kai2-2 LjKAI2a #32_	GR24-5DS	4.3975
d14-1 kai2-2 LjKAI2a #32_	GR24-5DS	4.58111
d14-1 kai2-2 LjKAI2a #32_	GR24-5DS	4.47135
d14-1 kai2-2 LjKAI2a #32_	GR24-5DS	5.07385
d14-1 kai2-2 LjKAI2a #32_	GR24-5DS	4.58501
d14-1 kai2-2 LjKAI2a #32_	GR24-5DS	4.4306
d14-1 kai2-2 LjKAI2a #32_	GR24-5DS	2.66144
d14-1 kai2-2 LjKAI2a #32_	GR24-5DS	5.21179
d14-1 kai2-2 LjKAI2a #32_	GR24-5DS	4.7388
d14-1 kai2-2 LjKAI2a #32_	GR24-5DS	3.93372
d14-1 kai2-2 LjKAI2a #32_	GR24-5DS	3.99282
d14-1 kai2-2 LjKAI2a #32_	GR24-5DS	3.91569
d14-1 kai2-2 LjKAI2a #32_	GR24-5DS	4.16963
d14-1 kai2-2 LjKAI2a #32_	GR24-5DS	3.45909
d14-1 kai2-2 LjKAI2a #32_	GR24-5DS	4.5822
d14-1 kai2-2 LjKAI2a #32_	GR24-5DS	3.71483
d14-1 kai2-2 LjKAI2a #32_	GR24-5DS	4.34973
d14-1 kai2-2 LjKAI2a #32_	GR24-5DS	3.90453
d14-1 kai2-2 LjKAI2a #32_	GR24-5DS	4.02951
d14-1 kai2-2 LjKAI2a #32_	GR24-5DS	4.53536
d14-1 kai2-2 LjKAI2a #32_	GR24-5DS	4.36128
d14-1 kai2-2 LjKAI2a #32_	GR24-5DS	3.77713
d14-1 kai2-2 LjKAI2a #32_	GR24-5DS	4.01546
d14-1 kai2-2 LjKAI2a #32_	GR24-5DS	5.86909
d14-1 kai2-2 LjKAI2a #32_	GR24-5DS	5.3413
d14-1 kai2-2 LjKAI2a #32_	GR24-5DS	5.39516
d14-1 kai2-2 LjKAI2a #32_	GR24-5DS	5.01374
d14-1 kai2-2 LjKAI2a #32_	GR24-5DS	3.61468
d14-1 kai2-2 LjKAI2a #32_	GR24-5DS	4.24606
d14-1 kai2-2 LjKAI2a #32_	GR24-5DS	5.29625
d14-1 kai2-2 LjKAI2a #32_	GR24-5DS	6.57002
d14-1 kai2-2 LjKAI2a #32_	GR24-5DS	4.45488
d14-1 kai2-2 LjKAI2a #32_	GR24-5DS	3.79297
d14-1 kai2-2 LjKAI2a #32_	GR24-5DS	5.56682
d14-1 kai2-2 LjKAI2a #32_	GR24-5DS	5.51538
d14-1 kai2-2 LjKAI2a #32_	GR24-5DS	4.00578
d14-1 kai2-2 LjKAI2a #32_	GR24-5DS	4.40211
d14-1 kai2-2 LjKAI2a #32_	GR24-5DS	5.42709
d14-1 kai2-2 LjKAI2a #32_	GR24-5DS	4.56347
d14-1 kai2-2 LjKAI2a #32_	GR24-5DS	3.79641
d14-1 kai2-2 LjKAI2a #32_	GR24-5DS	5.57416
d14-1 kai2-2 LjKAI2a #32_	GR24-5DS	4.81803
d14-1 kai2-2 LjKAI2a #32_	GR24-5DS	4.00328
d14-1 kai2-2 LjKAI2a #32_	GR24-5DS	3.85386
d14-1 kai2-2 LjKAI2a #32_	GR24-5DS	3.72506
d14-1 kai2-2 LjKAI2a #32_	GR24-5DS	3.63981
d14-1 kai2-2 LjKAI2a #32_	GR24-5DS	4.60125
d14-1 kai2-2 LjKAI2a #32_	GR24-5DS	5.258
d14-1 kai2-2 LjKAI2a #32_	GR24-5DS	4.00827
d14-1 kai2-2 LjKAI2a #32_	GR24-5DS	4.36245
d14-1 kai2-2 LjKAI2a #32_	GR24-5DS	4.77557
d14-1 kai2-2 LjKAI2a #32_	GR24-5DS	4.88603
d14-1 kai2-2 LjKAI2a #32_	GR24-5DS	3.90461
d14-1 kai2-2 LjKAI2a #32_	GR24-5DS	4.07143
d14-1 kai2-2 LjKAI2a #32_	GR24-5DS	3.55012
d14-1 kai2-2 LjKAI2a #32_	GR24-5DS	4.47705
d14-1 kai2-2 LjKAI2a #32_	GR24-5DS	3.56456
d14-1 kai2-2 LjKAI2a #32_	GR24-5DS	5.82959
d14-1 kai2-2 LjKAI2a #32_	GR24-5DS	3.48017
d14-1 kai2-2 LjKAI2a #32_	GR24-5DS	4.56682
d14-1 kai2-2 LjKAI2a #32_	GR24-5DS	4.0548
d14-1 kai2-2 LjKAI2a #32_	GR24-5DS	4.82373
d14-1 kai2-2 LjKAI2a #32_	GR24-5DS	5.54949
d14-1 kai2-2 LjKAI2a #32_	GR24-5DS	5.81257
d14-1 kai2-2 LjKAI2a #32_	GR24-5DS	4.67494
d14-1 kai2-2 LjKAI2a #32_	GR24-5DS	4.08314
d14-1 kai2-2 LjKAI2a #32_	GR24-5DS	4.84247
d14-1 kai2-2 LjKAI2a #32_	GR24-5DS	4.91577
d14-1 kai2-2 LjKAI2a #32_	GR24-5DS	4.58181
d14-1 kai2-2 LjKAI2a #32_	GR24-5DS	4.01983
d14-1 kai2-2 LjKAI2a #32_	GR24ent-5DS	3.16987
d14-1 kai2-2 LjKAI2a #32_	GR24ent-5DS	3.59742
d14-1 kai2-2 LjKAI2a #32_	GR24ent-5DS	4.8808
d14-1 kai2-2 LjKAI2a #32_	GR24ent-5DS	4.40125
d14-1 kai2-2 LjKAI2a #32_	GR24ent-5DS	3.11085
d14-1 kai2-2 LjKAI2a #32_	GR24ent-5DS	4.05004
d14-1 kai2-2 LjKAI2a #32_	GR24ent-5DS	3.85699
d14-1 kai2-2 LjKAI2a #32_	GR24ent-5DS	2.80859
d14-1 kai2-2 LjKAI2a #32_	GR24ent-5DS	3.37783
d14-1 kai2-2 LjKAI2a #32_	GR24ent-5DS	3.23349
d14-1 kai2-2 LjKAI2a #32_	GR24ent-5DS	3.59321
d14-1 kai2-2 LjKAI2a #32_	GR24ent-5DS	3.38283
d14-1 kai2-2 LjKAI2a #32_	GR24ent-5DS	3.32451
d14-1 kai2-2 LjKAI2a #32_	GR24ent-5DS	3.75199
d14-1 kai2-2 LjKAI2a #32_	GR24ent-5DS	3.36581
d14-1 kai2-2 LjKAI2a #32_	GR24ent-5DS	3.61077
d14-1 kai2-2 LjKAI2a #32_	GR24ent-5DS	4.06245
d14-1 kai2-2 LjKAI2a #32_	GR24ent-5DS	4.33841
d14-1 kai2-2 LjKAI2a #32_	GR24ent-5DS	3.38642
d14-1 kai2-2 LjKAI2a #32_	GR24ent-5DS	3.84239
d14-1 kai2-2 LjKAI2a #32_	GR24ent-5DS	3.13817
d14-1 kai2-2 LjKAI2a #32_	GR24ent-5DS	4.02998
d14-1 kai2-2 LjKAI2a #32_	GR24ent-5DS	3.7427
d14-1 kai2-2 LjKAI2a #32_	GR24ent-5DS	4.01413
d14-1 kai2-2 LjKAI2a #32_	GR24ent-5DS	3.39539
d14-1 kai2-2 LjKAI2a #32_	GR24ent-5DS	4.32178
d14-1 kai2-2 LjKAI2a #32_	GR24ent-5DS	4.2516
d14-1 kai2-2 LjKAI2a #32_	GR24ent-5DS	3.81304
d14-1 kai2-2 LjKAI2a #32_	GR24ent-5DS	3.48244
d14-1 kai2-2 LjKAI2a #32_	GR24ent-5DS	4.03044
d14-1 kai2-2 LjKAI2a #32_	GR24ent-5DS	3.63404
d14-1 kai2-2 LjKAI2a #32_	GR24ent-5DS	3.36823
d14-1 kai2-2 LjKAI2a #32_	GR24ent-5DS	3.74496
d14-1 kai2-2 LjKAI2a #32_	GR24ent-5DS	3.43888
d14-1 kai2-2 LjKAI2a #32_	GR24ent-5DS	4.57658
d14-1 kai2-2 LjKAI2a #32_	GR24ent-5DS	3.49984
d14-1 kai2-2 LjKAI2a #32_	GR24ent-5DS	3.84215
d14-1 kai2-2 LjKAI2a #32_	GR24ent-5DS	3.15964
d14-1 kai2-2 LjKAI2a #32_	GR24ent-5DS	3.27681
d14-1 kai2-2 LjKAI2a #32_	GR24ent-5DS	3.87151
d14-1 kai2-2 LjKAI2a #32_	GR24ent-5DS	2.74239
d14-1 kai2-2 LjKAI2a #32_	GR24ent-5DS	3.12451
d14-1 kai2-2 LjKAI2a #32_	GR24ent-5DS	2.55886
d14-1 kai2-2 LjKAI2a #32_	GR24ent-5DS	3.49126
d14-1 kai2-2 LjKAI2a #32_	GR24ent-5DS	3.47557
d14-1 kai2-2 LjKAI2a #32_	GR24ent-5DS	3.98915
d14-1 kai2-2 LjKAI2a #32_	GR24ent-5DS	3.85074
d14-1 kai2-2 LjKAI2a #32_	GR24ent-5DS	3.59251
d14-1 kai2-2 LjKAI2a #32_	GR24ent-5DS	3.6669
d14-1 kai2-2 LjKAI2a #32_	GR24ent-5DS	3.26097
d14-1 kai2-2 LjKAI2a #32_	GR24ent-5DS	3.46846
d14-1 kai2-2 LjKAI2a #32_	GR24ent-5DS	2.97268
d14-1 kai2-2 LjKAI2a #32_	GR24ent-5DS	4.9388
d14-1 kai2-2 LjKAI2a #32_	GR24ent-5DS	2.67244
d14-1 kai2-2 LjKAI2a #32_	GR24ent-5DS	3.82756
d14-1 kai2-2 LjKAI2a #32_	GR24ent-5DS	3.65902
d14-1 kai2-2 LjKAI2a #32_	GR24ent-5DS	4.86081
d14-1 kai2-2 LjKAI2a #32_	GR24ent-5DS	4.38946
d14-1 kai2-2 LjKAI2a #32_	GR24ent-5DS	3.22623
d14-1 kai2-2 LjKAI2a #32_	GR24ent-5DS	3.55613
d14-1 kai2-2 LjKAI2a #32_	GR24ent-5DS	3.30562
d14-1 kai2-2 LjKAI2a #32_	GR24ent-5DS	3.8701
d14-1 kai2-2 LjKAI2a #32_	GR24ent-5DS	4.23903
d14-1 kai2-2 LjKAI2a #32_	GR24ent-5DS	3.90843
d14-1 kai2-2 LjKAI2a #32_	GR24ent-5DS	4.95496
d14-1 kai2-2 LjKAI2a #32_	GR24ent-5DS	4.76667
d14-1 kai2-2 LjKAI2a #32_	GR24ent-5DS	4.65347
d14-1 kai2-2 LjKAI2a #32_	GR24ent-5DS	5.49141
d14-1 kai2-2 LjKAI2a #32_	GR24ent-5DS	6.48595
d14-1 kai2-2 LjKAI2a #32_	GR24ent-5DS	4.64731
d14-1 kai2-2 LjKAI2a #32_	GR24ent-5DS	4.70008
d14-1 kai2-2 LjKAI2a #32_	GR24ent-5DS	3.99055
d14-1 kai2-2 LjKAI2a #32_	GR24ent-5DS	4.2644
d14-1 kai2-2 LjKAI2a #32_	GR24ent-5DS	2.9498
d14-1 kai2-2 LjKAI2a #32_	GR24ent-5DS	4.4249
d14-1 kai2-2 LjKAI2a #32_	GR24ent-5DS	3.92888
d14-1 kai2-2 LjKAI2a #32_	GR24ent-5DS	3.34887
d14-1 kai2-2 LjKAI2a #32_	GR24ent-5DS	3.18571
d14-1 kai2-2 LjKAI2a #32_	GR24ent-5DS	4.17705
d14-1 kai2-2 LjKAI2a #32_	GR24ent-5DS	4.86674
d14-1 kai2-2 LjKAI2a #32_	GR24ent-5DS	4.72639
d14-1 kai2-2 LjKAI2a #32_	GR24ent-5DS	4.51764
d14-1 kai2-2 LjKAI2a #32_	GR24ent-5DS	3.85074
d14-1 kai2-2 LjKAI2a #32_	GR24ent-5DS	4.2783
d14-1 kai2-2 LjKAI2a #32_	GR24ent-5DS	4.5968
d14-1 kai2-2 LjKAI2a #32_	GR24ent-5DS	3.57916
d14-1 kai2-2 LjKAI2a #32_	GR24ent-5DS	3.3904
d14-1 kai2-2 LjKAI2a #32_	GR24ent-5DS	3.83841
d14-1 kai2-2 LjKAI2a #32_	GR24ent-5DS	4.30101
d14-1 kai2-2 LjKAI2a #32_	GR24ent-5DS	3.47416
d14-1 kai2-2 LjKAI2a #32_	GR24ent-5DS	3.50593
d14-1 kai2-2 LjKAI2a #32_	GR24ent-5DS	4.74692
d14-1 kai2-2 LjKAI2a #32_	GR24ent-5DS	3.52201
d14-1 kai2-2 LjKAI2a #32_	GR24ent-5DS	4.80531
d14-1 kai2-2 LjKAI2a #32_	GR24ent-5DS	3.30679
d14-1 kai2-2 LjKAI2a #32_	GR24ent-5DS	4.31296
d14-1 kai2-2 LjKAI2a #32_	GR24ent-5DS	4.34465
d14-1 kai2-2 LjKAI2a #32_	GR24ent-5DS	3.37939
d14-1 kai2-2 LjKAI2a #32_	GR24ent-5DS	4.67276
d14-1 kai2-2 LjKAI2a #32_	GR24ent-5DS	3.31319
d14-1 kai2-2 LjKAI2a #32_	GR24ent-5DS	5.11538
d14-1 kai2-2 LjKAI2a #32_	GR24ent-5DS	4.06792
d14-1 kai2-2 LjKAI2a #46_	mock	5.27939
d14-1 kai2-2 LjKAI2a #46_	mock	5.49219
d14-1 kai2-2 LjKAI2a #46_	mock	3.93942
d14-1 kai2-2 LjKAI2a #46_	mock	4.51772
d14-1 kai2-2 LjKAI2a #46_	mock	4.43747
d14-1 kai2-2 LjKAI2a #46_	mock	4.64778
d14-1 kai2-2 LjKAI2a #46_	mock	3.77689
d14-1 kai2-2 LjKAI2a #46_	mock	5.53825
d14-1 kai2-2 LjKAI2a #46_	mock	4.98642
d14-1 kai2-2 LjKAI2a #46_	mock	4.47838
d14-1 kai2-2 LjKAI2a #46_	mock	5.0776
d14-1 kai2-2 LjKAI2a #46_	mock	4.23763
d14-1 kai2-2 LjKAI2a #46_	mock	5.75152
d14-1 kai2-2 LjKAI2a #46_	mock	5.88087
d14-1 kai2-2 LjKAI2a #46_	mock	6.95457
d14-1 kai2-2 LjKAI2a #46_	mock	5.00273
d14-1 kai2-2 LjKAI2a #46_	mock	4.11288
d14-1 kai2-2 LjKAI2a #46_	mock	3.73052
d14-1 kai2-2 LjKAI2a #46_	mock	4.2089
d14-1 kai2-2 LjKAI2a #46_	mock	4.02615
d14-1 kai2-2 LjKAI2a #46_	mock	5.39836
d14-1 kai2-2 LjKAI2a #46_	mock	4.43404
d14-1 kai2-2 LjKAI2a #46_	mock	4.97877
d14-1 kai2-2 LjKAI2a #46_	mock	5.0477
d14-1 kai2-2 LjKAI2a #46_	mock	4.94192
d14-1 kai2-2 LjKAI2a #46_	mock	4.81928
d14-1 kai2-2 LjKAI2a #46_	mock	5.65488
d14-1 kai2-2 LjKAI2a #46_	mock	5.15074
d14-1 kai2-2 LjKAI2a #46_	mock	6.01749
d14-1 kai2-2 LjKAI2a #46_	mock	6.06831
d14-1 kai2-2 LjKAI2a #46_	mock	5.10671
d14-1 kai2-2 LjKAI2a #46_	mock	6.89258
d14-1 kai2-2 LjKAI2a #46_	mock	5.72865
d14-1 kai2-2 LjKAI2a #46_	mock	4.86885
d14-1 kai2-2 LjKAI2a #46_	mock	4.96877
d14-1 kai2-2 LjKAI2a #46_	mock	4.37541
d14-1 kai2-2 LjKAI2a #46_	mock	6.30461
d14-1 kai2-2 LjKAI2a #46_	mock	5.27166
d14-1 kai2-2 LjKAI2a #46_	mock	5.45269
d14-1 kai2-2 LjKAI2a #46_	mock	5.97002
d14-1 kai2-2 LjKAI2a #46_	mock	5.20023
d14-1 kai2-2 LjKAI2a #46_	mock	5.31866
d14-1 kai2-2 LjKAI2a #46_	mock	5.51889
d14-1 kai2-2 LjKAI2a #46_	mock	5.34793
d14-1 kai2-2 LjKAI2a #46_	mock	4.62881
d14-1 kai2-2 LjKAI2a #46_	mock	5.45636
d14-1 kai2-2 LjKAI2a #46_	mock	3.80788
d14-1 kai2-2 LjKAI2a #46_	mock	5.21452
d14-1 kai2-2 LjKAI2a #46_	mock	5.14934
d14-1 kai2-2 LjKAI2a #46_	mock	4.72053
d14-1 kai2-2 LjKAI2a #46_	mock	4.9121
d14-1 kai2-2 LjKAI2a #46_	mock	5.47112
d14-1 kai2-2 LjKAI2a #46_	mock	5.69766
d14-1 kai2-2 LjKAI2a #46_	mock	4.95761
d14-1 kai2-2 LjKAI2a #46_	mock	4.69063
d14-1 kai2-2 LjKAI2a #46_	mock	4.11468
d14-1 kai2-2 LjKAI2a #46_	mock	6.16105
d14-1 kai2-2 LjKAI2a #46_	mock	5.24762
d14-1 kai2-2 LjKAI2a #46_	mock	5.18579
d14-1 kai2-2 LjKAI2a #46_	GR24-5DS	3.64215
d14-1 kai2-2 LjKAI2a #46_	GR24-5DS	3.7872
d14-1 kai2-2 LjKAI2a #46_	GR24-5DS	4.79758
d14-1 kai2-2 LjKAI2a #46_	GR24-5DS	4.85613
d14-1 kai2-2 LjKAI2a #46_	GR24-5DS	3.97588
d14-1 kai2-2 LjKAI2a #46_	GR24-5DS	5.05121
d14-1 kai2-2 LjKAI2a #46_	GR24-5DS	4.62724
d14-1 kai2-2 LjKAI2a #46_	GR24-5DS	3.96815
d14-1 kai2-2 LjKAI2a #46_	GR24-5DS	4.05464
d14-1 kai2-2 LjKAI2a #46_	GR24-5DS	3.87588
d14-1 kai2-2 LjKAI2a #46_	GR24-5DS	5.26963
d14-1 kai2-2 LjKAI2a #46_	GR24-5DS	5.36425
d14-1 kai2-2 LjKAI2a #46_	GR24-5DS	5.41444
d14-1 kai2-2 LjKAI2a #46_	GR24-5DS	4.25379
d14-1 kai2-2 LjKAI2a #46_	GR24-5DS	4.36674
d14-1 kai2-2 LjKAI2a #46_	GR24-5DS	4.09383
d14-1 kai2-2 LjKAI2a #46_	GR24-5DS	3.94895
d14-1 kai2-2 LjKAI2a #46_	GR24-5DS	3.38946
d14-1 kai2-2 LjKAI2a #46_	GR24-5DS	4.78314
d14-1 kai2-2 LjKAI2a #46_	GR24-5DS	4.38665
d14-1 kai2-2 LjKAI2a #46_	GR24-5DS	5.29508
d14-1 kai2-2 LjKAI2a #46_	GR24-5DS	3.62256
d14-1 kai2-2 LjKAI2a #46_	GR24-5DS	4.33396
d14-1 kai2-2 LjKAI2a #46_	GR24-5DS	5.58181
d14-1 kai2-2 LjKAI2a #46_	GR24-5DS	3.46667
d14-1 kai2-2 LjKAI2a #46_	GR24-5DS	4.6427
d14-1 kai2-2 LjKAI2a #46_	GR24-5DS	3.78119
d14-1 kai2-2 LjKAI2a #46_	GR24-5DS	4.94699
d14-1 kai2-2 LjKAI2a #46_	GR24-5DS	4.69009
d14-1 kai2-2 LjKAI2a #46_	GR24-5DS	3.974
d14-1 kai2-2 LjKAI2a #46_	GR24-5DS	3.72834
d14-1 kai2-2 LjKAI2a #46_	GR24-5DS	4.92482
d14-1 kai2-2 LjKAI2a #46_	GR24-5DS	4.59313
d14-1 kai2-2 LjKAI2a #46_	GR24-5DS	5.23575
d14-1 kai2-2 LjKAI2a #46_	GR24-5DS	4.98259
d14-1 kai2-2 LjKAI2a #46_	GR24-5DS	5.19547
d14-1 kai2-2 LjKAI2a #46_	GR24-5DS	4.73755
d14-1 kai2-2 LjKAI2a #46_	GR24-5DS	5.14223
d14-1 kai2-2 LjKAI2a #46_	GR24-5DS	4.01483
d14-1 kai2-2 LjKAI2a #46_	GR24-5DS	4.31054
d14-1 kai2-2 LjKAI2a #46_	GR24-5DS	4.28298
d14-1 kai2-2 LjKAI2a #46_	GR24-5DS	3.08087
d14-1 kai2-2 LjKAI2a #46_	GR24-5DS	3.79071
d14-1 kai2-2 LjKAI2a #46_	GR24-5DS	5.23739
d14-1 kai2-2 LjKAI2a #46_	GR24-5DS	3.92436
d14-1 kai2-2 LjKAI2a #46_	GR24-5DS	4.85332
d14-1 kai2-2 LjKAI2a #46_	GR24-5DS	3.4363
d14-1 kai2-2 LjKAI2a #46_	GR24-5DS	4.37104
d14-1 kai2-2 LjKAI2a #46_	GR24-5DS	4.14614
d14-1 kai2-2 LjKAI2a #46_	GR24-5DS	3.68392
d14-1 kai2-2 LjKAI2a #46_	GR24-5DS	3.22912
d14-1 kai2-2 LjKAI2a #46_	GR24-5DS	4.94785
d14-1 kai2-2 LjKAI2a #46_	GR24-5DS	4.38907
d14-1 kai2-2 LjKAI2a #46_	GR24-5DS	4.42022
d14-1 kai2-2 LjKAI2a #46_	GR24-5DS	5.82451
d14-1 kai2-2 LjKAI2a #46_	GR24-5DS	3.88064
d14-1 kai2-2 LjKAI2a #46_	GR24-5DS	4.29539
d14-1 kai2-2 LjKAI2a #46_	GR24-5DS	4.44215
d14-1 kai2-2 LjKAI2a #46_	GR24-5DS	4.12514
d14-1 kai2-2 LjKAI2a #46_	GR24-5DS	4.22904
d14-1 kai2-2 LjKAI2a #46_	GR24-5DS	4.18197
d14-1 kai2-2 LjKAI2a #46_	GR24-5DS	4.65027
d14-1 kai2-2 LjKAI2a #46_	GR24-5DS	3.54161
d14-1 kai2-2 LjKAI2a #46_	GR24-5DS	3.54824
d14-1 kai2-2 LjKAI2a #46_	GR24-5DS	3.24567
d14-1 kai2-2 LjKAI2a #46_	GR24ent-5DS	3.60453
d14-1 kai2-2 LjKAI2a #46_	GR24ent-5DS	3.14887
d14-1 kai2-2 LjKAI2a #46_	GR24ent-5DS	3.8324
d14-1 kai2-2 LjKAI2a #46_	GR24ent-5DS	3.80047
d14-1 kai2-2 LjKAI2a #46_	GR24ent-5DS	3.75527
d14-1 kai2-2 LjKAI2a #46_	GR24ent-5DS	3.3719
d14-1 kai2-2 LjKAI2a #46_	GR24ent-5DS	3.17939
d14-1 kai2-2 LjKAI2a #46_	GR24ent-5DS	3.46667
d14-1 kai2-2 LjKAI2a #46_	GR24ent-5DS	3.26081
d14-1 kai2-2 LjKAI2a #46_	GR24ent-5DS	2.28876
d14-1 kai2-2 LjKAI2a #46_	GR24ent-5DS	3.36635
d14-1 kai2-2 LjKAI2a #46_	GR24ent-5DS	3.90468
d14-1 kai2-2 LjKAI2a #46_	GR24ent-5DS	3.25683
d14-1 kai2-2 LjKAI2a #46_	GR24ent-5DS	2.69711
d14-1 kai2-2 LjKAI2a #46_	GR24ent-5DS	2.68462
d14-1 kai2-2 LjKAI2a #46_	GR24ent-5DS	3.69563
d14-1 kai2-2 LjKAI2a #46_	GR24ent-5DS	2.91475
d14-1 kai2-2 LjKAI2a #46_	GR24ent-5DS	3.40991
d14-1 kai2-2 LjKAI2a #46_	GR24ent-5DS	2.82006
d14-1 kai2-2 LjKAI2a #46_	GR24ent-5DS	4.53833
d14-1 kai2-2 LjKAI2a #46_	GR24ent-5DS	4.04902
d14-1 kai2-2 LjKAI2a #46_	GR24ent-5DS	3.65972
d14-1 kai2-2 LjKAI2a #46_	GR24ent-5DS	3.84848
d14-1 kai2-2 LjKAI2a #46_	GR24ent-5DS	4.04934
d14-1 kai2-2 LjKAI2a #46_	GR24ent-5DS	4.42022
d14-1 kai2-2 LjKAI2a #46_	GR24ent-5DS	4.65082
d14-1 kai2-2 LjKAI2a #46_	GR24ent-5DS	3.85917
d14-1 kai2-2 LjKAI2a #46_	GR24ent-5DS	3.10164
d14-1 kai2-2 LjKAI2a #46_	GR24ent-5DS	4.31835
d14-1 kai2-2 LjKAI2a #46_	GR24ent-5DS	2.81819
d14-1 kai2-2 LjKAI2a #46_	GR24ent-5DS	4.07143
d14-1 kai2-2 LjKAI2a #46_	GR24ent-5DS	3.87869
d14-1 kai2-2 LjKAI2a #46_	GR24ent-5DS	3.09118
d14-1 kai2-2 LjKAI2a #46_	GR24ent-5DS	3.22264
d14-1 kai2-2 LjKAI2a #46_	GR24ent-5DS	4.11655
d14-1 kai2-2 LjKAI2a #46_	GR24ent-5DS	4.57057
d14-1 kai2-2 LjKAI2a #46_	GR24ent-5DS	4.50679
d14-1 kai2-2 LjKAI2a #46_	GR24ent-5DS	2.74481
d14-1 kai2-2 LjKAI2a #46_	GR24ent-5DS	3.32756
d14-1 kai2-2 LjKAI2a #46_	GR24ent-5DS	3.7612
d14-1 kai2-2 LjKAI2a #46_	GR24ent-5DS	3.73341
d14-1 kai2-2 LjKAI2a #46_	GR24ent-5DS	3.94699
d14-1 kai2-2 LjKAI2a #46_	GR24ent-5DS	3.85402
d14-1 kai2-2 LjKAI2a #46_	GR24ent-5DS	3.59282
d14-1 kai2-2 LjKAI2a #46_	GR24ent-5DS	3.49032
d14-1 kai2-2 LjKAI2a #46_	GR24ent-5DS	3.61444
d14-1 kai2-2 LjKAI2a #46_	GR24ent-5DS	4.40023
d14-1 kai2-2 LjKAI2a #46_	GR24ent-5DS	4.0235
d14-1 kai2-2 LjKAI2a #46_	GR24ent-5DS	4.20999
d14-1 kai2-2 LjKAI2a #46_	GR24ent-5DS	4.0381
d14-1 kai2-2 LjKAI2a #46_	GR24ent-5DS	3.95504
d14-1 kai2-2 LjKAI2a #46_	GR24ent-5DS	4.11382
d14-1 kai2-2 LjKAI2a #46_	GR24ent-5DS	3.16237
d14-1 kai2-2 LjKAI2a #46_	GR24ent-5DS	3.10281
d14-1 kai2-2 LjKAI2a #46_	GR24ent-5DS	3.53669
d14-1 kai2-2 LjKAI2a #46_	GR24ent-5DS	2.96823
d14-1 kai2-2 LjKAI2a #46_	GR24ent-5DS	3.61749
d14-1 kai2-2 LjKAI2a #46_	GR24ent-5DS	3.03146
d14-1 kai2-2 LjKAI2a #46_	GR24ent-5DS	4.22826
d14-1 kai2-2 LjKAI2a #46_	GR24ent-5DS	3.30562
d14-1 kai2-2 LjKAI2a #46_	GR24ent-5DS	3.51023
d14-1 kai2-2 LjKAI2a #46_	GR24ent-5DS	2.95144
d14-1 kai2-2 LjKAI2a #46_	GR24ent-5DS	3.14575
d14-1 kai2-2 LjKAI2b #29_	mock	4.08915
d14-1 kai2-2 LjKAI2b #29_	mock	4.87408
d14-1 kai2-2 LjKAI2b #29_	mock	4.85082
d14-1 kai2-2 LjKAI2b #29_	mock	5.295
d14-1 kai2-2 LjKAI2b #29_	mock	5.20617
d14-1 kai2-2 LjKAI2b #29_	mock	4.80742
d14-1 kai2-2 LjKAI2b #29_	mock	4.77143
d14-1 kai2-2 LjKAI2b #29_	mock	5.2612
d14-1 kai2-2 LjKAI2b #29_	mock	3.36362
d14-1 kai2-2 LjKAI2b #29_	mock	4.21959
d14-1 kai2-2 LjKAI2b #29_	mock	5.4669
d14-1 kai2-2 LjKAI2b #29_	mock	4.64005
d14-1 kai2-2 LjKAI2b #29_	mock	5.342
d14-1 kai2-2 LjKAI2b #29_	mock	5.13271
d14-1 kai2-2 LjKAI2b #29_	mock	5.25886
d14-1 kai2-2 LjKAI2b #29_	mock	5.41444
d14-1 kai2-2 LjKAI2b #29_	mock	4.94668
d14-1 kai2-2 LjKAI2b #29_	mock	6.5943
d14-1 kai2-2 LjKAI2b #29_	mock	5.27721
d14-1 kai2-2 LjKAI2b #29_	mock	5.86479
d14-1 kai2-2 LjKAI2b #29_	mock	5.72326
d14-1 kai2-2 LjKAI2b #29_	mock	4.40219
d14-1 kai2-2 LjKAI2b #29_	mock	4.27369
d14-1 kai2-2 LjKAI2b #29_	mock	4.44395
d14-1 kai2-2 LjKAI2b #29_	mock	5.10039
d14-1 kai2-2 LjKAI2b #29_	mock	5.63903
d14-1 kai2-2 LjKAI2b #29_	mock	5.01959
d14-1 kai2-2 LjKAI2b #29_	mock	6.25816
d14-1 kai2-2 LjKAI2b #29_	mock	5.44091
d14-1 kai2-2 LjKAI2b #29_	mock	4.17463
d14-1 kai2-2 LjKAI2b #29_	mock	4.31561
d14-1 kai2-2 LjKAI2b #29_	mock	4.13435
d14-1 kai2-2 LjKAI2b #29_	mock	5.07681
d14-1 kai2-2 LjKAI2b #29_	mock	5.00601
d14-1 kai2-2 LjKAI2b #29_	mock	5.68829
d14-1 kai2-2 LjKAI2b #29_	mock	5.31468
d14-1 kai2-2 LjKAI2b #29_	mock	4.91811
d14-1 kai2-2 LjKAI2b #29_	mock	5.14817
d14-1 kai2-2 LjKAI2b #29_	mock	5.0007
d14-1 kai2-2 LjKAI2b #29_	mock	5.9082
d14-1 kai2-2 LjKAI2b #29_	mock	6.10187
d14-1 kai2-2 LjKAI2b #29_	mock	4.82397
d14-1 kai2-2 LjKAI2b #29_	mock	5.68454
d14-1 kai2-2 LjKAI2b #29_	mock	5.83724
d14-1 kai2-2 LjKAI2b #29_	mock	5.3918
d14-1 kai2-2 LjKAI2b #29_	mock	4.99617
d14-1 kai2-2 LjKAI2b #29_	mock	6.68368
d14-1 kai2-2 LjKAI2b #29_	mock	5.13388
d14-1 kai2-2 LjKAI2b #29_	mock	4.65761
d14-1 kai2-2 LjKAI2b #29_	mock	5.02529
d14-1 kai2-2 LjKAI2b #29_	mock	4.69781
d14-1 kai2-2 LjKAI2b #29_	mock	5.59336
d14-1 kai2-2 LjKAI2b #29_	mock	6.13825
d14-1 kai2-2 LjKAI2b #29_	mock	5.16948
d14-1 kai2-2 LjKAI2b #29_	mock	5.59196
d14-1 kai2-2 LjKAI2b #29_	mock	6.03044
d14-1 kai2-2 LjKAI2b #29_	mock	6.07666
d14-1 kai2-2 LjKAI2b #29_	mock	4.73084
d14-1 kai2-2 LjKAI2b #29_	mock	5.65995
d14-1 kai2-2 LjKAI2b #29_	mock	5.84762
d14-1 kai2-2 LjKAI2b #29_	mock	4.50195
d14-1 kai2-2 LjKAI2b #29_	mock	5.37377
d14-1 kai2-2 LjKAI2b #29_	mock	6.15972
d14-1 kai2-2 LjKAI2b #29_	mock	6.31124
d14-1 kai2-2 LjKAI2b #29_	mock	6.72537
d14-1 kai2-2 LjKAI2b #29_	mock	5.47877
d14-1 kai2-2 LjKAI2b #29_	mock	6.29258
d14-1 kai2-2 LjKAI2b #29_	mock	5.30976
d14-1 kai2-2 LjKAI2b #29_	mock	5.04793
d14-1 kai2-2 LjKAI2b #29_	mock	3.24754
d14-1 kai2-2 LjKAI2b #29_	mock	5.27034
d14-1 kai2-2 LjKAI2b #29_	mock	6.31093
d14-1 kai2-2 LjKAI2b #29_	mock	6.28002
d14-1 kai2-2 LjKAI2b #29_	mock	6.00016
d14-1 kai2-2 LjKAI2b #29_	mock	5.73521
d14-1 kai2-2 LjKAI2b #29_	mock	5.33208
d14-1 kai2-2 LjKAI2b #29_	mock	5.77151
d14-1 kai2-2 LjKAI2b #29_	mock	5.86261
d14-1 kai2-2 LjKAI2b #29_	mock	5.26753
d14-1 kai2-2 LjKAI2b #29_	GR24-5DS	5.74465
d14-1 kai2-2 LjKAI2b #29_	GR24-5DS	5.63911
d14-1 kai2-2 LjKAI2b #29_	GR24-5DS	6.23724
d14-1 kai2-2 LjKAI2b #29_	GR24-5DS	5.16737
d14-1 kai2-2 LjKAI2b #29_	GR24-5DS	6.19969
d14-1 kai2-2 LjKAI2b #29_	GR24-5DS	6.0936
d14-1 kai2-2 LjKAI2b #29_	GR24-5DS	6.76862
d14-1 kai2-2 LjKAI2b #29_	GR24-5DS	6.04707
d14-1 kai2-2 LjKAI2b #29_	GR24-5DS	4.92209
d14-1 kai2-2 LjKAI2b #29_	GR24-5DS	4.27939
d14-1 kai2-2 LjKAI2b #29_	GR24-5DS	4.90476
d14-1 kai2-2 LjKAI2b #29_	GR24-5DS	5.96698
d14-1 kai2-2 LjKAI2b #29_	GR24-5DS	5.52451
d14-1 kai2-2 LjKAI2b #29_	GR24-5DS	5.9
d14-1 kai2-2 LjKAI2b #29_	GR24-5DS	5.6879
d14-1 kai2-2 LjKAI2b #29_	GR24-5DS	6.13169
d14-1 kai2-2 LjKAI2b #29_	GR24-5DS	5.31288
d14-1 kai2-2 LjKAI2b #29_	GR24-5DS	5.62662
d14-1 kai2-2 LjKAI2b #29_	GR24-5DS	5.21866
d14-1 kai2-2 LjKAI2b #29_	GR24-5DS	4.84161
d14-1 kai2-2 LjKAI2b #29_	GR24-5DS	6.2612
d14-1 kai2-2 LjKAI2b #29_	GR24-5DS	4.76776
d14-1 kai2-2 LjKAI2b #29_	GR24-5DS	5.82927
d14-1 kai2-2 LjKAI2b #29_	GR24-5DS	4.94762
d14-1 kai2-2 LjKAI2b #29_	GR24-5DS	6.00679
d14-1 kai2-2 LjKAI2b #29_	GR24-5DS	4.78689
d14-1 kai2-2 LjKAI2b #29_	GR24-5DS	6.3267
d14-1 kai2-2 LjKAI2b #29_	GR24-5DS	5.81764
d14-1 kai2-2 LjKAI2b #29_	GR24-5DS	4.62006
d14-1 kai2-2 LjKAI2b #29_	GR24-5DS	4.64863
d14-1 kai2-2 LjKAI2b #29_	GR24-5DS	5.39938
d14-1 kai2-2 LjKAI2b #29_	GR24-5DS	5.87049
d14-1 kai2-2 LjKAI2b #29_	GR24-5DS	5.10585
d14-1 kai2-2 LjKAI2b #29_	GR24-5DS	5.65285
d14-1 kai2-2 LjKAI2b #29_	GR24-5DS	5.3918
d14-1 kai2-2 LjKAI2b #29_	GR24-5DS	5.15457
d14-1 kai2-2 LjKAI2b #29_	GR24-5DS	5.68634
d14-1 kai2-2 LjKAI2b #29_	GR24-5DS	5.60476
d14-1 kai2-2 LjKAI2b #29_	GR24-5DS	5.72116
d14-1 kai2-2 LjKAI2b #29_	GR24-5DS	5.32397
d14-1 kai2-2 LjKAI2b #29_	GR24-5DS	6.02053
d14-1 kai2-2 LjKAI2b #29_	GR24-5DS	5.09282
d14-1 kai2-2 LjKAI2b #29_	GR24-5DS	5.52802
d14-1 kai2-2 LjKAI2b #29_	GR24-5DS	5.62467
d14-1 kai2-2 LjKAI2b #29_	GR24-5DS	5.76823
d14-1 kai2-2 LjKAI2b #29_	GR24-5DS	5.11171
d14-1 kai2-2 LjKAI2b #29_	GR24-5DS	4.25746
d14-1 kai2-2 LjKAI2b #29_	GR24-5DS	5.54122
d14-1 kai2-2 LjKAI2b #29_	GR24-5DS	5.35855
d14-1 kai2-2 LjKAI2b #29_	GR24-5DS	5.94824
d14-1 kai2-2 LjKAI2b #29_	GR24-5DS	5.38806
d14-1 kai2-2 LjKAI2b #29_	GR24-5DS	6.0274
d14-1 kai2-2 LjKAI2b #29_	GR24-5DS	5.17619
d14-1 kai2-2 LjKAI2b #29_	GR24-5DS	5.84809
d14-1 kai2-2 LjKAI2b #29_	GR24-5DS	4.48618
d14-1 kai2-2 LjKAI2b #29_	GR24-5DS	4.98423
d14-1 kai2-2 LjKAI2b #29_	GR24-5DS	4.98415
d14-1 kai2-2 LjKAI2b #29_	GR24-5DS	5.53076
d14-1 kai2-2 LjKAI2b #29_	GR24-5DS	6.15301
d14-1 kai2-2 LjKAI2b #29_	GR24-5DS	4.97198
d14-1 kai2-2 LjKAI2b #29_	GR24-5DS	5.19547
d14-1 kai2-2 LjKAI2b #29_	GR24-5DS	4.68384
d14-1 kai2-2 LjKAI2b #29_	GR24-5DS	5.70484
d14-1 kai2-2 LjKAI2b #29_	GR24-5DS	5.75043
d14-1 kai2-2 LjKAI2b #29_	GR24-5DS	5.04856
d14-1 kai2-2 LjKAI2b #29_	GR24-5DS	6.28665
d14-1 kai2-2 LjKAI2b #29_	GR24-5DS	5.05956
d14-1 kai2-2 LjKAI2b #29_	GR24-5DS	5.11593
d14-1 kai2-2 LjKAI2b #29_	GR24-5DS	5.82998
d14-1 kai2-2 LjKAI2b #29_	GR24-5DS	6.49547
d14-1 kai2-2 LjKAI2b #29_	GR24-5DS	5.31069
d14-1 kai2-2 LjKAI2b #29_	GR24-5DS	5.32966
d14-1 kai2-2 LjKAI2b #29_	GR24-5DS	7.84551
d14-1 kai2-2 LjKAI2b #29_	GR24-5DS	6.01952
d14-1 kai2-2 LjKAI2b #29_	GR24-5DS	6.04223
d14-1 kai2-2 LjKAI2b #29_	GR24-5DS	5.98259
d14-1 kai2-2 LjKAI2b #29_	GR24-5DS	6.46643
d14-1 kai2-2 LjKAI2b #29_	GR24-5DS	6.5587
d14-1 kai2-2 LjKAI2b #29_	GR24-5DS	4.40109
d14-1 kai2-2 LjKAI2b #29_	GR24-5DS	6.28618
d14-1 kai2-2 LjKAI2b #29_	GR24-5DS	4.91819
d14-1 kai2-2 LjKAI2b #29_	GR24-5DS	3.15925
d14-1 kai2-2 LjKAI2b #29_	GR24-5DS	4.49188
d14-1 kai2-2 LjKAI2b #29_	GR24-5DS	6.18782
d14-1 kai2-2 LjKAI2b #29_	GR24-5DS	5.31327
d14-1 kai2-2 LjKAI2b #29_	GR24-5DS	6.6235
d14-1 kai2-2 LjKAI2b #29_	GR24-5DS	5.56003
d14-1 kai2-2 LjKAI2b #29_	GR24-5DS	5.27432
d14-1 kai2-2 LjKAI2b #29_	GR24-5DS	5.59524
d14-1 kai2-2 LjKAI2b #29_	GR24-5DS	6.32857
d14-1 kai2-2 LjKAI2b #29_	GR24-5DS	5.558
d14-1 kai2-2 LjKAI2b #29_	GR24-5DS	5.02201
d14-1 kai2-2 LjKAI2b #29_	GR24-5DS	4.43201
d14-1 kai2-2 LjKAI2b #29_	GR24-5DS	5.86425
d14-1 kai2-2 LjKAI2b #29_	GR24-5DS	4.55902
d14-1 kai2-2 LjKAI2b #29_	GR24-5DS	5.38915
d14-1 kai2-2 LjKAI2b #29_	GR24-5DS	6.65012
d14-1 kai2-2 LjKAI2b #29_	GR24-5DS	5.20906
d14-1 kai2-2 LjKAI2b #29_	GR24-5DS	4.18493
d14-1 kai2-2 LjKAI2b #29_	GR24-5DS	6.90062
d14-1 kai2-2 LjKAI2b #29_	GR24-5DS	5.7879
d14-1 kai2-2 LjKAI2b #29_	GR24-5DS	4.7847
d14-1 kai2-2 LjKAI2b #29_	GR24ent-5DS	4.44473
d14-1 kai2-2 LjKAI2b #29_	GR24ent-5DS	4.89235
d14-1 kai2-2 LjKAI2b #29_	GR24ent-5DS	4.15917
d14-1 kai2-2 LjKAI2b #29_	GR24ent-5DS	5.00671
d14-1 kai2-2 LjKAI2b #29_	GR24ent-5DS	4.70991
d14-1 kai2-2 LjKAI2b #29_	GR24ent-5DS	4.52389
d14-1 kai2-2 LjKAI2b #29_	GR24ent-5DS	6.26105
d14-1 kai2-2 LjKAI2b #29_	GR24ent-5DS	5.67307
d14-1 kai2-2 LjKAI2b #29_	GR24ent-5DS	3.9897
d14-1 kai2-2 LjKAI2b #29_	GR24ent-5DS	5.68322
d14-1 kai2-2 LjKAI2b #29_	GR24ent-5DS	5.11202
d14-1 kai2-2 LjKAI2b #29_	GR24ent-5DS	5.41569
d14-1 kai2-2 LjKAI2b #29_	GR24ent-5DS	5.80734
d14-1 kai2-2 LjKAI2b #29_	GR24ent-5DS	4.88228
d14-1 kai2-2 LjKAI2b #29_	GR24ent-5DS	5.97158
d14-1 kai2-2 LjKAI2b #29_	GR24ent-5DS	5.07252
d14-1 kai2-2 LjKAI2b #29_	GR24ent-5DS	4.54809
d14-1 kai2-2 LjKAI2b #29_	GR24ent-5DS	4.02498
d14-1 kai2-2 LjKAI2b #29_	GR24ent-5DS	4.06011
d14-1 kai2-2 LjKAI2b #29_	GR24ent-5DS	4.05878
d14-1 kai2-2 LjKAI2b #29_	GR24ent-5DS	4.41866
d14-1 kai2-2 LjKAI2b #29_	GR24ent-5DS	5.00929
d14-1 kai2-2 LjKAI2b #29_	GR24ent-5DS	5.3267
d14-1 kai2-2 LjKAI2b #29_	GR24ent-5DS	4.96066
d14-1 kai2-2 LjKAI2b #29_	GR24ent-5DS	4.5434
d14-1 kai2-2 LjKAI2b #29_	GR24ent-5DS	5.15613
d14-1 kai2-2 LjKAI2b #29_	GR24ent-5DS	6.07642
d14-1 kai2-2 LjKAI2b #29_	GR24ent-5DS	4.10312
d14-1 kai2-2 LjKAI2b #29_	GR24ent-5DS	4.96737
d14-1 kai2-2 LjKAI2b #29_	GR24ent-5DS	5.38634
d14-1 kai2-2 LjKAI2b #29_	GR24ent-5DS	4.8185
d14-1 kai2-2 LjKAI2b #29_	GR24ent-5DS	5.35105
d14-1 kai2-2 LjKAI2b #29_	GR24ent-5DS	5.76995
d14-1 kai2-2 LjKAI2b #29_	GR24ent-5DS	4.80117
d14-1 kai2-2 LjKAI2b #29_	GR24ent-5DS	4.47143
d14-1 kai2-2 LjKAI2b #29_	GR24ent-5DS	5.30718
d14-1 kai2-2 LjKAI2b #29_	GR24ent-5DS	4.53404
d14-1 kai2-2 LjKAI2b #29_	GR24ent-5DS	5.38938
d14-1 kai2-2 LjKAI2b #29_	GR24ent-5DS	3.75683
d14-1 kai2-2 LjKAI2b #29_	GR24ent-5DS	5.3943
d14-1 kai2-2 LjKAI2b #29_	GR24ent-5DS	5.57385
d14-1 kai2-2 LjKAI2b #29_	GR24ent-5DS	5.07744
d14-1 kai2-2 LjKAI2b #29_	GR24ent-5DS	4.80406
d14-1 kai2-2 LjKAI2b #29_	GR24ent-5DS	6.74325
d14-1 kai2-2 LjKAI2b #29_	GR24ent-5DS	4.71842
d14-1 kai2-2 LjKAI2b #29_	GR24ent-5DS	5.99266
d14-1 kai2-2 LjKAI2b #29_	GR24ent-5DS	4.7961
d14-1 kai2-2 LjKAI2b #29_	GR24ent-5DS	5.5363
d14-1 kai2-2 LjKAI2b #29_	GR24ent-5DS	4.54676
d14-1 kai2-2 LjKAI2b #29_	GR24ent-5DS	4.12326
d14-1 kai2-2 LjKAI2b #29_	GR24ent-5DS	5.49344
d14-1 kai2-2 LjKAI2b #29_	GR24ent-5DS	4.56589
d14-1 kai2-2 LjKAI2b #29_	GR24ent-5DS	4.51296
d14-1 kai2-2 LjKAI2b #29_	GR24ent-5DS	4.72264
d14-1 kai2-2 LjKAI2b #29_	GR24ent-5DS	5.42084
d14-1 kai2-2 LjKAI2b #29_	GR24ent-5DS	4.21928
d14-1 kai2-2 LjKAI2b #29_	GR24ent-5DS	6.09727
d14-1 kai2-2 LjKAI2b #29_	GR24ent-5DS	5.04442
d14-1 kai2-2 LjKAI2b #29_	GR24ent-5DS	5.72225
d14-1 kai2-2 LjKAI2b #29_	GR24ent-5DS	5.13372
d14-1 kai2-2 LjKAI2b #29_	GR24ent-5DS	5.6434
d14-1 kai2-2 LjKAI2b #29_	GR24ent-5DS	5.3598
d14-1 kai2-2 LjKAI2b #29_	GR24ent-5DS	4.3783
d14-1 kai2-2 LjKAI2b #29_	GR24ent-5DS	5.09282
d14-1 kai2-2 LjKAI2b #29_	GR24ent-5DS	6.49641
d14-1 kai2-2 LjKAI2b #29_	GR24ent-5DS	5.41116
d14-1 kai2-2 LjKAI2b #29_	GR24ent-5DS	4.51101
d14-1 kai2-2 LjKAI2b #29_	GR24ent-5DS	5.56987
d14-1 kai2-2 LjKAI2b #29_	GR24ent-5DS	5.11952
d14-1 kai2-2 LjKAI2b #29_	GR24ent-5DS	4.242
d14-1 kai2-2 LjKAI2b #29_	GR24ent-5DS	5.1331
d14-1 kai2-2 LjKAI2b #29_	GR24ent-5DS	5.02443
d14-1 kai2-2 LjKAI2b #29_	GR24ent-5DS	6.77799
d14-1 kai2-2 LjKAI2b #29_	GR24ent-5DS	4.97244
d14-1 kai2-2 LjKAI2b #29_	GR24ent-5DS	4.52779
d14-1 kai2-2 LjKAI2b #29_	GR24ent-5DS	7.43966
d14-1 kai2-2 LjKAI2b #29_	GR24ent-5DS	4.92974
d14-1 kai2-2 LjKAI2b #29_	GR24ent-5DS	4.35051
d14-1 kai2-2 LjKAI2b #29_	GR24ent-5DS	3.63739
d14-1 kai2-2 LjKAI2b #29_	GR24ent-5DS	5.04738
d14-1 kai2-2 LjKAI2b #29_	GR24ent-5DS	5.64731
d14-1 kai2-2 LjKAI2b #29_	GR24ent-5DS	5.35222
d14-1 kai2-2 LjKAI2b #29_	GR24ent-5DS	5.40383
d14-1 kai2-2 LjKAI2b #29_	GR24ent-5DS	5.97892
d14-1 kai2-2 LjKAI2b #29_	GR24ent-5DS	6.42943
d14-1 kai2-2 LjKAI2b #29_	GR24ent-5DS	6.08376
d14-1 kai2-2 LjKAI2b #29_	GR24ent-5DS	5.03739
d14-1 kai2-2 LjKAI2b #29_	GR24ent-5DS	5.44379
d14-1 kai2-2 LjKAI2b #29_	GR24ent-5DS	4.0313
d14-1 kai2-2 LjKAI2b #29_	GR24ent-5DS	4.5324
d14-1 kai2-2 LjKAI2b #29_	GR24ent-5DS	5.81491
d14-1 kai2-2 LjKAI2b #29_	GR24ent-5DS	5.23474
d14-1 kai2-2 LjKAI2b #29_	GR24ent-5DS	4.62654
d14-1 kai2-2 LjKAI2b #29_	GR24ent-5DS	3.66987
d14-1 kai2-2 LjKAI2b #29_	GR24ent-5DS	3.67627
d14-1 kai2-2 LjKAI2b #29_	GR24ent-5DS	5.8292
d14-1 kai2-2 LjKAI2b #29_	GR24ent-5DS	5.47588
d14-1 kai2-2 LjKAI2b #29_	GR24ent-5DS	5.54473
d14-1 kai2-2 LjKAI2b #29_	GR24ent-5DS	4.22576
d14-1 kai2-2 LjKAI2b #29_	GR24ent-5DS	4.87603
d14-1 kai2-2 LjKAI2b #29_	GR24ent-5DS	4.59828
d14-1 kai2-2 LjKAI2b #29_	GR24ent-5DS	4.9313
d14-1 kai2-2 LjKAI2b #29_	GR24ent-5DS	6.29641
d14-1 kai2-2 LjKAI2b #29_	GR24ent-5DS	4.84403
d14-1 kai2-2 LjKAI2b #29_	GR24ent-5DS	5.95066
d14-1 kai2-2 LjKAI2b #31_	mock	5.4897
d14-1 kai2-2 LjKAI2b #31_	mock	5.95792
d14-1 kai2-2 LjKAI2b #31_	mock	6.11132
d14-1 kai2-2 LjKAI2b #31_	mock	5.79165
d14-1 kai2-2 LjKAI2b #31_	mock	5.04395
d14-1 kai2-2 LjKAI2b #31_	mock	3.36511
d14-1 kai2-2 LjKAI2b #31_	mock	5.92225
d14-1 kai2-2 LjKAI2b #31_	mock	5.421
d14-1 kai2-2 LjKAI2b #31_	mock	4.69859
d14-1 kai2-2 LjKAI2b #31_	mock	4.88618
d14-1 kai2-2 LjKAI2b #31_	mock	5.00429
d14-1 kai2-2 LjKAI2b #31_	mock	4.78985
d14-1 kai2-2 LjKAI2b #31_	mock	5.4057
d14-1 kai2-2 LjKAI2b #31_	mock	6.96097
d14-1 kai2-2 LjKAI2b #31_	mock	6.57627
d14-1 kai2-2 LjKAI2b #31_	mock	7.21991
d14-1 kai2-2 LjKAI2b #31_	mock	4.73685
d14-1 kai2-2 LjKAI2b #31_	mock	5.10312
d14-1 kai2-2 LjKAI2b #31_	mock	6.09539
d14-1 kai2-2 LjKAI2b #31_	mock	5.71702
d14-1 kai2-2 LjKAI2b #31_	mock	6.46542
d14-1 kai2-2 LjKAI2b #31_	mock	5.7452
d14-1 kai2-2 LjKAI2b #31_	mock	6.06948
d14-1 kai2-2 LjKAI2b #31_	mock	4.46323
d14-1 kai2-2 LjKAI2b #31_	mock	4.12615
d14-1 kai2-2 LjKAI2b #31_	mock	6.35746
d14-1 kai2-2 LjKAI2b #31_	mock	4.98852
d14-1 kai2-2 LjKAI2b #31_	mock	5.5313
d14-1 kai2-2 LjKAI2b #31_	mock	5.96066
d14-1 kai2-2 LjKAI2b #31_	mock	4.68384
d14-1 kai2-2 LjKAI2b #31_	mock	4.88985
d14-1 kai2-2 LjKAI2b #31_	mock	5.0566
d14-1 kai2-2 LjKAI2b #31_	mock	6.1982
d14-1 kai2-2 LjKAI2b #31_	mock	5.47244
d14-1 kai2-2 LjKAI2b #31_	mock	6.68813
d14-1 kai2-2 LjKAI2b #31_	mock	6.55332
d14-1 kai2-2 LjKAI2b #31_	mock	5.41764
d14-1 kai2-2 LjKAI2b #31_	mock	6.41733
d14-1 kai2-2 LjKAI2b #31_	mock	7.03927
d14-1 kai2-2 LjKAI2b #31_	mock	6.43841
d14-1 kai2-2 LjKAI2b #31_	mock	5.76753
d14-1 kai2-2 LjKAI2b #31_	mock	6.63934
d14-1 kai2-2 LjKAI2b #31_	mock	5.65074
d14-1 kai2-2 LjKAI2b #31_	mock	7.99454
d14-1 kai2-2 LjKAI2b #31_	mock	5.13123
d14-1 kai2-2 LjKAI2b #31_	mock	5.21163
d14-1 kai2-2 LjKAI2b #31_	mock	6.59149
d14-1 kai2-2 LjKAI2b #31_	mock	5.0936
d14-1 kai2-2 LjKAI2b #31_	mock	5.76237
d14-1 kai2-2 LjKAI2b #31_	mock	4.35628
d14-1 kai2-2 LjKAI2b #31_	mock	5.11694
d14-1 kai2-2 LjKAI2b #31_	mock	5.10023
d14-1 kai2-2 LjKAI2b #31_	mock	6.47627
d14-1 kai2-2 LjKAI2b #31_	mock	4.34067
d14-1 kai2-2 LjKAI2b #31_	mock	4.90617
d14-1 kai2-2 LjKAI2b #31_	mock	4.81436
d14-1 kai2-2 LjKAI2b #31_	mock	3.48033
d14-1 kai2-2 LjKAI2b #31_	mock	5.07213
d14-1 kai2-2 LjKAI2b #31_	mock	3.80422
d14-1 kai2-2 LjKAI2b #31_	mock	5.28876
d14-1 kai2-2 LjKAI2b #31_	mock	4.7943
d14-1 kai2-2 LjKAI2b #31_	mock	5.2
d14-1 kai2-2 LjKAI2b #31_	mock	5.20476
d14-1 kai2-2 LjKAI2b #31_	mock	4.77057
d14-1 kai2-2 LjKAI2b #31_	mock	3.75527
d14-1 kai2-2 LjKAI2b #31_	mock	4.44778
d14-1 kai2-2 LjKAI2b #31_	mock	5.1
d14-1 kai2-2 LjKAI2b #31_	mock	4.14949
d14-1 kai2-2 LjKAI2b #31_	mock	4.22287
d14-1 kai2-2 LjKAI2b #31_	mock	4.73568
d14-1 kai2-2 LjKAI2b #31_	mock	4.87346
d14-1 kai2-2 LjKAI2b #31_	mock	4.09009
d14-1 kai2-2 LjKAI2b #31_	mock	5.50047
d14-1 kai2-2 LjKAI2b #31_	mock	4.54871
d14-1 kai2-2 LjKAI2b #31_	mock	4.91905
d14-1 kai2-2 LjKAI2b #31_	mock	6.16159
d14-1 kai2-2 LjKAI2b #31_	mock	5.58876
d14-1 kai2-2 LjKAI2b #31_	mock	3.50484
d14-1 kai2-2 LjKAI2b #31_	mock	5.77963
d14-1 kai2-2 LjKAI2b #31_	mock	5.44137
d14-1 kai2-2 LjKAI2b #31_	mock	5.86581
d14-1 kai2-2 LjKAI2b #31_	mock	5.17736
d14-1 kai2-2 LjKAI2b #31_	mock	5.16698
d14-1 kai2-2 LjKAI2b #31_	mock	4.64333
d14-1 kai2-2 LjKAI2b #31_	mock	5.9815
d14-1 kai2-2 LjKAI2b #31_	mock	5.3466
d14-1 kai2-2 LjKAI2b #31_	mock	5.57135
d14-1 kai2-2 LjKAI2b #31_	mock	6.07721
d14-1 kai2-2 LjKAI2b #31_	GR24-5DS	5.74949
d14-1 kai2-2 LjKAI2b #31_	GR24-5DS	6.24481
d14-1 kai2-2 LjKAI2b #31_	GR24-5DS	5.66612
d14-1 kai2-2 LjKAI2b #31_	GR24-5DS	5.16518
d14-1 kai2-2 LjKAI2b #31_	GR24-5DS	4.62272
d14-1 kai2-2 LjKAI2b #31_	GR24-5DS	4.89243
d14-1 kai2-2 LjKAI2b #31_	GR24-5DS	7.21093
d14-1 kai2-2 LjKAI2b #31_	GR24-5DS	5.12881
d14-1 kai2-2 LjKAI2b #31_	GR24-5DS	4.9886
d14-1 kai2-2 LjKAI2b #31_	GR24-5DS	6.12685
d14-1 kai2-2 LjKAI2b #31_	GR24-5DS	6.47455
d14-1 kai2-2 LjKAI2b #31_	GR24-5DS	5.15035
d14-1 kai2-2 LjKAI2b #31_	GR24-5DS	6.3427
d14-1 kai2-2 LjKAI2b #31_	GR24-5DS	6.05855
d14-1 kai2-2 LjKAI2b #31_	GR24-5DS	6.99321
d14-1 kai2-2 LjKAI2b #31_	GR24-5DS	6.62834
d14-1 kai2-2 LjKAI2b #31_	GR24-5DS	5.86987
d14-1 kai2-2 LjKAI2b #31_	GR24-5DS	5.61296
d14-1 kai2-2 LjKAI2b #31_	GR24-5DS	6.99727
d14-1 kai2-2 LjKAI2b #31_	GR24-5DS	6.76503
d14-1 kai2-2 LjKAI2b #31_	GR24-5DS	5.85847
d14-1 kai2-2 LjKAI2b #31_	GR24-5DS	6.25574
d14-1 kai2-2 LjKAI2b #31_	GR24-5DS	4.62615
d14-1 kai2-2 LjKAI2b #31_	GR24-5DS	5.87307
d14-1 kai2-2 LjKAI2b #31_	GR24-5DS	5.5217
d14-1 kai2-2 LjKAI2b #31_	GR24-5DS	5.97291
d14-1 kai2-2 LjKAI2b #31_	GR24-5DS	4.08415
d14-1 kai2-2 LjKAI2b #31_	GR24-5DS	6.10375
d14-1 kai2-2 LjKAI2b #31_	GR24-5DS	5.21616
d14-1 kai2-2 LjKAI2b #31_	GR24-5DS	5.67666
d14-1 kai2-2 LjKAI2b #31_	GR24-5DS	5.96448
d14-1 kai2-2 LjKAI2b #31_	GR24-5DS	5.45667
d14-1 kai2-2 LjKAI2b #31_	GR24-5DS	6.40632
d14-1 kai2-2 LjKAI2b #31_	GR24-5DS	5.00906
d14-1 kai2-2 LjKAI2b #31_	GR24-5DS	5.03841
d14-1 kai2-2 LjKAI2b #31_	GR24-5DS	5.90187
d14-1 kai2-2 LjKAI2b #31_	GR24-5DS	5.95621
d14-1 kai2-2 LjKAI2b #31_	GR24-5DS	5.70312
d14-1 kai2-2 LjKAI2b #31_	GR24-5DS	6.16768
d14-1 kai2-2 LjKAI2b #31_	GR24-5DS	5.35504
d14-1 kai2-2 LjKAI2b #31_	GR24-5DS	4.82279
d14-1 kai2-2 LjKAI2b #31_	GR24-5DS	5.74426
d14-1 kai2-2 LjKAI2b #31_	GR24-5DS	6.11405
d14-1 kai2-2 LjKAI2b #31_	GR24-5DS	6.44536
d14-1 kai2-2 LjKAI2b #31_	GR24-5DS	6.37127
d14-1 kai2-2 LjKAI2b #31_	GR24-5DS	5.76659
d14-1 kai2-2 LjKAI2b #31_	GR24-5DS	5.62303
d14-1 kai2-2 LjKAI2b #31_	GR24-5DS	5.4534
d14-1 kai2-2 LjKAI2b #31_	GR24-5DS	4.63052
d14-1 kai2-2 LjKAI2b #31_	GR24-5DS	6.32077
d14-1 kai2-2 LjKAI2b #31_	GR24-5DS	5.25449
d14-1 kai2-2 LjKAI2b #31_	GR24-5DS	6.99696
d14-1 kai2-2 LjKAI2b #31_	GR24-5DS	4.94254
d14-1 kai2-2 LjKAI2b #31_	GR24-5DS	5.89594
d14-1 kai2-2 LjKAI2b #31_	GR24-5DS	5.51109
d14-1 kai2-2 LjKAI2b #31_	GR24-5DS	5.69173
d14-1 kai2-2 LjKAI2b #31_	GR24-5DS	5.0114
d14-1 kai2-2 LjKAI2b #31_	GR24-5DS	4.42217
d14-1 kai2-2 LjKAI2b #31_	GR24-5DS	4.3751
d14-1 kai2-2 LjKAI2b #31_	GR24-5DS	4.35964
d14-1 kai2-2 LjKAI2b #31_	GR24-5DS	4.39547
d14-1 kai2-2 LjKAI2b #31_	GR24-5DS	4.76136
d14-1 kai2-2 LjKAI2b #31_	GR24-5DS	3.9146
d14-1 kai2-2 LjKAI2b #31_	GR24-5DS	4.8701
d14-1 kai2-2 LjKAI2b #31_	GR24-5DS	5.1356
d14-1 kai2-2 LjKAI2b #31_	GR24-5DS	5.06472
d14-1 kai2-2 LjKAI2b #31_	GR24-5DS	4.14317
d14-1 kai2-2 LjKAI2b #31_	GR24-5DS	5.69258
d14-1 kai2-2 LjKAI2b #31_	GR24-5DS	5.87096
d14-1 kai2-2 LjKAI2b #31_	GR24-5DS	5.5929
d14-1 kai2-2 LjKAI2b #31_	GR24-5DS	4.09305
d14-1 kai2-2 LjKAI2b #31_	GR24-5DS	5.0708
d14-1 kai2-2 LjKAI2b #31_	GR24-5DS	4.75316
d14-1 kai2-2 LjKAI2b #31_	GR24-5DS	4.42888
d14-1 kai2-2 LjKAI2b #31_	GR24-5DS	5.35012
d14-1 kai2-2 LjKAI2b #31_	GR24-5DS	6.07424
d14-1 kai2-2 LjKAI2b #31_	GR24-5DS	4.74856
d14-1 kai2-2 LjKAI2b #31_	GR24-5DS	5.08009
d14-1 kai2-2 LjKAI2b #31_	GR24-5DS	4.63942
d14-1 kai2-2 LjKAI2b #31_	GR24-5DS	5.69071
d14-1 kai2-2 LjKAI2b #31_	GR24-5DS	5.98337
d14-1 kai2-2 LjKAI2b #31_	GR24-5DS	6.12646
d14-1 kai2-2 LjKAI2b #31_	GR24-5DS	6.02763
d14-1 kai2-2 LjKAI2b #31_	GR24-5DS	6.64028
d14-1 kai2-2 LjKAI2b #31_	GR24-5DS	5.21366
d14-1 kai2-2 LjKAI2b #31_	GR24ent-5DS	4.8943
d14-1 kai2-2 LjKAI2b #31_	GR24ent-5DS	6.14145
d14-1 kai2-2 LjKAI2b #31_	GR24ent-5DS	5.50515
d14-1 kai2-2 LjKAI2b #31_	GR24ent-5DS	4.77557
d14-1 kai2-2 LjKAI2b #31_	GR24ent-5DS	5.57916
d14-1 kai2-2 LjKAI2b #31_	GR24ent-5DS	5.1466
d14-1 kai2-2 LjKAI2b #31_	GR24ent-5DS	4.05941
d14-1 kai2-2 LjKAI2b #31_	GR24ent-5DS	5.51788
d14-1 kai2-2 LjKAI2b #31_	GR24ent-5DS	6.50078
d14-1 kai2-2 LjKAI2b #31_	GR24ent-5DS	3.92927
d14-1 kai2-2 LjKAI2b #31_	GR24ent-5DS	4.32217
d14-1 kai2-2 LjKAI2b #31_	GR24ent-5DS	4.45347
d14-1 kai2-2 LjKAI2b #31_	GR24ent-5DS	4.07611
d14-1 kai2-2 LjKAI2b #31_	GR24ent-5DS	4.16753
d14-1 kai2-2 LjKAI2b #31_	GR24ent-5DS	5.38119
d14-1 kai2-2 LjKAI2b #31_	GR24ent-5DS	4.28126
d14-1 kai2-2 LjKAI2b #31_	GR24ent-5DS	4.39828
d14-1 kai2-2 LjKAI2b #31_	GR24ent-5DS	4.85894
d14-1 kai2-2 LjKAI2b #31_	GR24ent-5DS	4.37104
d14-1 kai2-2 LjKAI2b #31_	GR24ent-5DS	6.08486
d14-1 kai2-2 LjKAI2b #31_	GR24ent-5DS	5.12295
d14-1 kai2-2 LjKAI2b #31_	GR24ent-5DS	4.5555
d14-1 kai2-2 LjKAI2b #31_	GR24ent-5DS	5.13263
d14-1 kai2-2 LjKAI2b #31_	GR24ent-5DS	5.21819
d14-1 kai2-2 LjKAI2b #31_	GR24ent-5DS	5.3502
d14-1 kai2-2 LjKAI2b #31_	GR24ent-5DS	7.23755
d14-1 kai2-2 LjKAI2b #31_	GR24ent-5DS	5.92006
d14-1 kai2-2 LjKAI2b #31_	GR24ent-5DS	4.33107
d14-1 kai2-2 LjKAI2b #31_	GR24ent-5DS	5.94988
d14-1 kai2-2 LjKAI2b #31_	GR24ent-5DS	4.81959
d14-1 kai2-2 LjKAI2b #31_	GR24ent-5DS	5.42966
d14-1 kai2-2 LjKAI2b #31_	GR24ent-5DS	6.53825
d14-1 kai2-2 LjKAI2b #31_	GR24ent-5DS	4.72639
d14-1 kai2-2 LjKAI2b #31_	GR24ent-5DS	6.30008
d14-1 kai2-2 LjKAI2b #31_	GR24ent-5DS	5.08431
d14-1 kai2-2 LjKAI2b #31_	GR24ent-5DS	6.85543
d14-1 kai2-2 LjKAI2b #31_	GR24ent-5DS	5.30906
d14-1 kai2-2 LjKAI2b #31_	GR24ent-5DS	6.48002
d14-1 kai2-2 LjKAI2b #31_	GR24ent-5DS	5.95683
d14-1 kai2-2 LjKAI2b #31_	GR24ent-5DS	6.64715
d14-1 kai2-2 LjKAI2b #31_	GR24ent-5DS	4.75418
d14-1 kai2-2 LjKAI2b #31_	GR24ent-5DS	4.9128
d14-1 kai2-2 LjKAI2b #31_	GR24ent-5DS	4.91155
d14-1 kai2-2 LjKAI2b #31_	GR24ent-5DS	4.0413
d14-1 kai2-2 LjKAI2b #31_	GR24ent-5DS	5.18267
d14-1 kai2-2 LjKAI2b #31_	GR24ent-5DS	4.24949
d14-1 kai2-2 LjKAI2b #31_	GR24ent-5DS	4.6121
d14-1 kai2-2 LjKAI2b #31_	GR24ent-5DS	4.36417
d14-1 kai2-2 LjKAI2b #31_	GR24ent-5DS	4.0224
d14-1 kai2-2 LjKAI2b #31_	GR24ent-5DS	4.73044
d14-1 kai2-2 LjKAI2b #31_	GR24ent-5DS	5.02771
d14-1 kai2-2 LjKAI2b #31_	GR24ent-5DS	5.7555
d14-1 kai2-2 LjKAI2b #31_	GR24ent-5DS	5.1007
d14-1 kai2-2 LjKAI2b #31_	GR24ent-5DS	5.95582
d14-1 kai2-2 LjKAI2b #31_	GR24ent-5DS	5.70671
d14-1 kai2-2 LjKAI2b #31_	GR24ent-5DS	5.57845
d14-1 kai2-2 LjKAI2b #31_	GR24ent-5DS	4.41226
d14-1 kai2-2 LjKAI2b #31_	GR24ent-5DS	4.24949
d14-1 kai2-2 LjKAI2b #31_	GR24ent-5DS	5.34262
d14-1 kai2-2 LjKAI2b #31_	GR24ent-5DS	4.11194
d14-1 kai2-2 LjKAI2b #31_	GR24ent-5DS	5.09063
d14-1 kai2-2 LjKAI2b #31_	GR24ent-5DS	5.63482
d14-1 kai2-2 LjKAI2b #31_	GR24ent-5DS	5.75558
d14-1 kai2-2 LjKAI2b #31_	GR24ent-5DS	4.78165
d14-1 kai2-2 LjKAI2b #31_	GR24ent-5DS	5.51741
d14-1 kai2-2 LjKAI2b #31_	GR24ent-5DS	4.40601
d14-1 kai2-2 LjKAI2b #31_	GR24ent-5DS	5.05464
d14-1 kai2-2 LjKAI2b #31_	GR24ent-5DS	5.6292
d14-1 kai2-2 LjKAI2b #31_	GR24ent-5DS	5.72084
d14-1 kai2-2 LjKAI2b #31_	GR24ent-5DS	4.72389
d14-1 kai2-2 LjKAI2b #31_	GR24ent-5DS	5.83443
d14-1 kai2-2 LjKAI2b #31_	GR24ent-5DS	4.90375
d14-1 kai2-2 LjKAI2b #31_	GR24ent-5DS	5.62795
d14-1 kai2-2 LjKAI2b #31_	GR24ent-5DS	5.51233

## Sheet: Figure 4B curve
protein	Temperature, °C	0μM	0μM	0μM	25μM	25μM	25μM	50μM	50μM	50μM	100μM	100μM	100μM	200μM	200μM	200μM	400 µM	400 µM	400 µM	200μM	200μM	400 µM	400 µM	400 µM	400 µM
KAI2a	20.11	0.520452	0.417332	0.326567	0.487313	0.450461	0.375022	0.374412	0.420981	0.346462	0.573938	0.400734	0.421264	0.428611	0.361613	0.364107	0.502613	0.423277	0.336778	0.445683	0.602804	0.503432	0.633521	0.34439	0.574873
KAI2a	20.6188	0.520452	0.417332	0.326567	0.487313	0.450461	0.375022	0.374412	0.420981	0.346462	0.573938	0.400734	0.421264	0.428611	0.361613	0.364107	0.502613	0.423277	0.336778	0.445683	0.602804	0.503432	0.633521	0.34439	0.574873
KAI2a	21.1276	0.459112	0.391642	0.287204	0.412278	0.399694	0.321867	0.327295	0.382573	0.313925	0.509745	0.340896	0.36951	0.401733	0.343951	0.332054	0.465638	0.385582	0.322842	0.407884	0.538779	0.452372	0.569709	0.298548	0.525231
KAI2a	21.6365	0.378667	0.351834	0.240095	0.333078	0.347858	0.266939	0.270802	0.339082	0.278313	0.437476	0.267447	0.321337	0.361326	0.32579	0.296269	0.435538	0.348873	0.301892	0.351586	0.446811	0.384215	0.475843	0.264181	0.443807
KAI2a	22.1453	0.305355	0.304185	0.199238	0.268609	0.300879	0.223849	0.210885	0.29977	0.245532	0.371588	0.210089	0.286065	0.30924	0.314945	0.265933	0.396884	0.307746	0.276157	0.301125	0.366611	0.328887	0.391733	0.248476	0.360617
KAI2a	22.6541	0.254826	0.262093	0.18404	0.229054	0.260779	0.201512	0.158299	0.271486	0.224427	0.320938	0.178644	0.265782	0.266553	0.305183	0.251379	0.342706	0.27313	0.25613	0.267743	0.306278	0.289088	0.330119	0.235822	0.298331
KAI2a	23.1629	0.224712	0.229529	0.1842	0.207312	0.232351	0.194381	0.118926	0.252805	0.216717	0.289561	0.164286	0.254094	0.244005	0.294769	0.25364	0.29681	0.262875	0.246321	0.24814	0.271234	0.264806	0.290304	0.228833	0.271131
KAI2a	23.6717	0.207205	0.206543	0.182219	0.191889	0.218171	0.188208	0.089985	0.239113	0.216382	0.272525	0.162201	0.250136	0.228272	0.287554	0.265018	0.272612	0.270426	0.248267	0.230923	0.249566	0.251303	0.267289	0.227896	0.266536
KAI2a	24.1806	0.188475	0.188409	0.183353	0.178423	0.206207	0.179219	0.078176	0.223689	0.213585	0.256784	0.166356	0.251925	0.209879	0.280975	0.277902	0.257576	0.272196	0.256066	0.208034	0.225398	0.2338	0.247391	0.221582	0.253574
KAI2a	24.6894	0.165623	0.170159	0.189489	0.164136	0.186398	0.173331	0.088152	0.206558	0.2066	0.237772	0.16444	0.254612	0.191541	0.273172	0.289864	0.247907	0.262507	0.258177	0.189669	0.203625	0.214266	0.227232	0.208041	0.229458
KAI2a	25.1982	0.152941	0.154012	0.195788	0.153131	0.172857	0.174458	0.111241	0.195487	0.208787	0.227349	0.156918	0.264911	0.179859	0.272475	0.299567	0.248407	0.252395	0.258097	0.181936	0.185915	0.196608	0.210927	0.189715	0.203504
KAI2a	25.707	0.148227	0.143565	0.200489	0.146508	0.169939	0.179239	0.13259	0.192877	0.222916	0.227376	0.15096	0.27963	0.175827	0.278271	0.306286	0.249745	0.246859	0.26037	0.174464	0.168415	0.17912	0.190983	0.168029	0.176229
KAI2a	26.2158	0.138678	0.137318	0.199554	0.136334	0.163546	0.180619	0.140627	0.192228	0.228817	0.223377	0.141247	0.281637	0.170946	0.276252	0.306395	0.24268	0.24264	0.255807	0.16374	0.149414	0.163826	0.168809	0.15342	0.157982
KAI2a	26.7247	0.123683	0.1288	0.191919	0.124013	0.153339	0.178095	0.139856	0.188072	0.221659	0.214284	0.129712	0.272178	0.164291	0.265847	0.301244	0.229129	0.238277	0.246472	0.153574	0.131832	0.153269	0.151654	0.144922	0.151669
KAI2a	27.2335	0.109971	0.121946	0.181965	0.114355	0.146896	0.176239	0.13648	0.182429	0.211655	0.206864	0.128396	0.26451	0.164029	0.260811	0.295709	0.214032	0.234837	0.242024	0.145287	0.118574	0.141732	0.132078	0.132876	0.142595
KAI2a	27.7423	0.102723	0.119757	0.175148	0.107749	0.143424	0.175552	0.13212	0.178583	0.206007	0.201904	0.133223	0.262265	0.17051	0.262312	0.289335	0.201177	0.227512	0.239059	0.13317	0.0982722	0.127256	0.107235	0.118839	0.125692
KAI2a	28.2511	0.095105	0.113133	0.169394	0.103306	0.137776	0.167951	0.121606	0.170488	0.199929	0.193973	0.133239	0.252204	0.171946	0.259243	0.277421	0.184887	0.214291	0.230055	0.120282	0.0725798	0.110447	0.0852568	0.107623	0.105879
KAI2a	28.7599	0.083174	0.098041	0.158089	0.096891	0.129441	0.153791	0.10029	0.158326	0.188044	0.180484	0.128822	0.232991	0.165883	0.247789	0.26054	0.168619	0.200492	0.217276	0.111218	0.0552383	0.0975358	0.0713392	0.100085	0.0844711
KAI2a	29.2687	0.07704	0.083248	0.145315	0.0898	0.128933	0.149075	0.082586	0.153822	0.183128	0.169841	0.127596	0.221236	0.161824	0.23677	0.250543	0.16197	0.190782	0.206753	0.0987348	0.0482268	0.0929341	0.0671166	0.0949564	0.067862
KAI2a	29.7776	0.077499	0.076681	0.132118	0.081107	0.135423	0.15103	0.071683	0.154527	0.178699	0.161693	0.124501	0.211344	0.158718	0.227456	0.241426	0.152432	0.177645	0.197278	0.0928525	0.050693	0.0892031	0.0648127	0.0861776	0.0580023
KAI2a	30.2864	0.074451	0.077168	0.116953	0.069339	0.132752	0.14648	0.059672	0.14738	0.163168	0.15159	0.113768	0.196478	0.151652	0.21067	0.22366	0.135718	0.158905	0.184421	0.0983337	0.0574033	0.0861784	0.0600017	0.0759118	0.0548306
KAI2a	30.7952	0.074244	0.084746	0.113133	0.068929	0.1304	0.143464	0.055012	0.142993	0.152446	0.148626	0.108185	0.191044	0.148022	0.195335	0.211969	0.128304	0.147464	0.172759	0.106011	0.0614408	0.0823767	0.0622158	0.0754151	0.0593219
KAI2a	31.304	0.087861	0.10633	0.127202	0.087911	0.147141	0.155984	0.068655	0.159452	0.161265	0.162525	0.122655	0.200973	0.152351	0.199854	0.212421	0.136504	0.149155	0.172262	0.111236	0.0614189	0.0789029	0.0700044	0.0782844	0.0643742
KAI2a	31.8128	0.109953	0.135692	0.14839	0.114467	0.173797	0.177562	0.092039	0.186532	0.181991	0.182382	0.147394	0.215839	0.156136	0.209651	0.213236	0.146021	0.156596	0.17781	0.114506	0.0642211	0.0805809	0.0716472	0.075841	0.0644606
KAI2a	32.3216	0.136888	0.160779	0.170767	0.141167	0.196896	0.197651	0.118277	0.207582	0.204327	0.199506	0.166297	0.232121	0.161579	0.20983	0.213263	0.149589	0.164076	0.179437	0.119869	0.0724932	0.0858936	0.0681954	0.074171	0.061817
KAI2a	32.8305	0.167802	0.186055	0.195904	0.171065	0.220257	0.224469	0.150648	0.22933	0.232535	0.222474	0.188087	0.259451	0.175496	0.216569	0.222151	0.158767	0.175405	0.185189	0.120471	0.079478	0.0875702	0.0649353	0.073818	0.0564568
KAI2a	33.3393	0.19536	0.217406	0.221916	0.200639	0.246575	0.258134	0.179454	0.258084	0.261148	0.247721	0.216897	0.289386	0.191322	0.232221	0.233701	0.17132	0.187244	0.194531	0.116584	0.0810653	0.0811079	0.0563922	0.0715539	0.0485414
KAI2a	33.8481	0.214265	0.242631	0.242828	0.221989	0.268476	0.280448	0.202367	0.278081	0.279648	0.262154	0.237373	0.306339	0.201436	0.243116	0.236888	0.176313	0.19351	0.199601	0.119084	0.0813981	0.0715646	0.0463602	0.0704866	0.043774
KAI2a	34.3569	0.232437	0.258739	0.262286	0.243871	0.28702	0.296349	0.228207	0.291892	0.297966	0.268748	0.252971	0.318456	0.209584	0.249874	0.241275	0.177529	0.194396	0.204358	0.122761	0.082259	0.0625456	0.0369992	0.0671045	0.0347078
KAI2a	34.8657	0.256632	0.277507	0.286923	0.27022	0.307857	0.318749	0.257528	0.314862	0.321553	0.276394	0.271671	0.33345	0.21768	0.254195	0.251366	0.177314	0.187538	0.208841	0.117273	0.0764059	0.0478969	0.0205964	0.0561994	0.0159272
KAI2a	35.3746	0.280582	0.295964	0.309018	0.289167	0.32529	0.338121	0.283918	0.335083	0.340137	0.284984	0.280131	0.342435	0.218859	0.247832	0.252767	0.166079	0.172776	0.20309	0.105604	0.0617211	0.021915	0.00068281	0.0435319	-0.0105816
KAI2a	35.8834	0.297749	0.311253	0.323212	0.302663	0.339131	0.352582	0.303378	0.345216	0.351254	0.291995	0.278494	0.341613	0.209942	0.232159	0.23899	0.139591	0.153461	0.184251	0.0932255	0.0467851	-0.0028462	-0.0231832	0.0314982	-0.0411683
KAI2a	36.3922	0.302839	0.321231	0.329829	0.308789	0.347022	0.361898	0.311141	0.344503	0.350285	0.283981	0.272354	0.332101	0.184728	0.208914	0.210677	0.099987	0.122574	0.15346	0.0774256	0.0337854	-0.023722	-0.0574006	0.0158514	-0.0668807
KAI2a	36.901	0.304162	0.327642	0.334102	0.308263	0.344089	0.361433	0.307561	0.334015	0.341008	0.261056	0.258929	0.313977	0.150388	0.173521	0.17415	0.052155	0.076914	0.111228	0.0586658	0.0152646	-0.055504	-0.099899	-0.0034162	-0.0967641
KAI2a	37.4098	0.312276	0.332621	0.341061	0.307785	0.337046	0.35699	0.299986	0.324795	0.332741	0.235963	0.24042	0.287039	0.112138	0.127638	0.132739	-0.005324	0.022062	0.059193	0.040348	-0.011506	-0.0985247	-0.147107	-0.0287837	-0.142325
KAI2a	37.9187	0.316845	0.328975	0.341163	0.299763	0.327274	0.346568	0.288043	0.312399	0.319146	0.20528	0.209424	0.247717	0.055895	0.070401	0.074176	-0.083887	-0.047203	-0.009161	0.0148202	-0.0465725	-0.147109	-0.197269	-0.060178	-0.195804
KAI2a	38.4275	0.309299	0.318702	0.332076	0.283459	0.309979	0.327691	0.267159	0.285672	0.297075	0.161883	0.16482	0.19929	-0.018971	-0.002717	-0.004122	-0.180214	-0.134584	-0.095368	-0.0184782	-0.0834833	-0.192543	-0.250105	-0.0925215	-0.249041
KAI2a	38.9363	0.298347	0.30831	0.323123	0.261852	0.28626	0.307023	0.237816	0.252264	0.267796	0.103004	0.112588	0.144329	-0.107489	-0.091602	-0.09433	-0.288823	-0.235412	-0.195253	-0.0571545	-0.12346	-0.232524	-0.308768	-0.130922	-0.302721
KAI2a	39.4451	0.285631	0.293302	0.309353	0.233389	0.258631	0.279632	0.202727	0.217849	0.228907	0.036813	0.050355	0.07598	-0.207623	-0.188345	-0.193563	-0.411176	-0.348189	-0.30688	-0.0958172	-0.17211	-0.276687	-0.365797	-0.178175	-0.350314
KAI2a	39.9539	0.263041	0.270921	0.283119	0.200281	0.22296	0.241039	0.157312	0.171444	0.179631	-0.032804	-0.023251	-0.004845	-0.309424	-0.286002	-0.297445	-0.537525	-0.463996	-0.423631	-0.134242	-0.221163	-0.321796	-0.413352	-0.223968	-0.383645
KAI2a	40.4628	0.235721	0.242442	0.25214	0.158816	0.175278	0.1939	0.096531	0.108539	0.120139	-0.118577	-0.109997	-0.093858	-0.410282	-0.387439	-0.407306	-0.660734	-0.574017	-0.54046	-0.172781	-0.26863	-0.358447	-0.45377	-0.264813	-0.416084
KAI2a	40.9716	0.200832	0.202743	0.216999	0.104306	0.117828	0.136645	0.024939	0.035674	0.051419	-0.217714	-0.20901	-0.191461	-0.513083	-0.489088	-0.520567	-0.776529	-0.681322	-0.650746	-0.207058	-0.311867	-0.382408	-0.483707	-0.303597	-0.455565
KAI2a	41.4804	0.151561	0.153607	0.168457	0.041353	0.055305	0.068319	-0.050799	-0.041147	-0.024903	-0.317346	-0.312208	-0.293765	-0.606007	-0.577216	-0.617268	-0.869587	-0.771417	-0.742288	-0.246477	-0.355397	-0.396756	-0.503442	-0.34293	-0.494535
KAI2a	41.9892	0.093288	0.093981	0.104678	-0.031947	-0.019897	-0.015983	-0.137412	-0.1257	-0.112499	-0.418069	-0.418831	-0.400494	-0.679963	-0.647388	-0.693937	-0.929874	-0.829601	-0.808085	-0.290901	-0.405039	-0.406657	-0.522276	-0.381152	-0.518052
KAI2a	42.498	0.020174	0.017855	0.028242	-0.123126	-0.114417	-0.115913	-0.239015	-0.226909	-0.214637	-0.515778	-0.529137	-0.508012	-0.734926	-0.702236	-0.754049	-0.958521	-0.858446	-0.845208	-0.333343	-0.454747	-0.419314	-0.541759	-0.412606	-0.526972
KAI2a	43.0069	-0.079288	-0.077947	-0.068357	-0.234677	-0.227782	-0.231071	-0.358258	-0.348089	-0.333958	-0.613122	-0.642524	-0.618747	-0.781634	-0.755732	-0.808275	-0.970326	-0.877056	-0.867392	-0.382706	-0.509456	-0.454773	-0.560976	-0.450897	-0.535847
KAI2a	43.5157	-0.212406	-0.20375	-0.196695	-0.371622	-0.364925	-0.372403	-0.50519	-0.492334	-0.47676	-0.725063	-0.770708	-0.74294	-0.839704	-0.823194	-0.875199	-0.987568	-0.905296	-0.897913	-0.448597	-0.568808	-0.501708	-0.587055	-0.500002	-0.548722
KAI2a	44.0245	-0.383761	-0.367079	-0.365253	-0.539404	-0.533339	-0.546354	-0.681477	-0.664718	-0.645174	-0.854691	-0.922883	-0.886811	-0.921409	-0.910845	-0.965834	-1.02157	-0.948424	-0.945724	-0.531813	-0.645535	-0.546471	-0.635661	-0.561434	-0.583256
KAI2a	44.5333	-0.605076	-0.572348	-0.585697	-0.749295	-0.744879	-0.765772	-0.894276	-0.870908	-0.852268	-1.01424	-1.11112	-1.06565	-1.04201	-1.03487	-1.09263	-1.09096	-1.0258	-1.02452	-0.637293	-0.751702	-0.612227	-0.713306	-0.647753	-0.652241
KAI2a	45.0421	-0.888994	-0.826344	-0.864476	-1.01184	-1.00758	-1.04227	-1.15661	-1.12613	-1.1135	-1.22265	-1.35441	-1.29668	-1.21168	-1.20917	-1.26411	-1.21005	-1.15301	-1.15142	-0.761988	-0.879491	-0.701945	-0.803401	-0.751494	-0.744627
KAI2a	45.5509	-1.23412	-1.13236	-1.20256	-1.323	-1.32037	-1.37079	-1.47023	-1.43883	-1.42501	-1.47869	-1.65519	-1.58166	-1.42388	-1.42628	-1.48518	-1.3725	-1.32544	-1.32283	-0.896205	-1.02513	-0.800367	-0.894447	-0.871308	-0.844107
KAI2a	46.0598	-1.64005	-1.4959	-1.60143	-1.6815	-1.68357	-1.75051	-1.83464	-1.80466	-1.78757	-1.77609	-2.00304	-1.91279	-1.66739	-1.67655	-1.74691	-1.56839	-1.52859	-1.52553	-1.0354	-1.17904	-0.90037	-0.989376	-1.00227	-0.932025
KAI2a	46.5686	-2.10881	-1.91793	-2.06356	-2.0955	-2.09978	-2.18742	-2.25452	-2.22064	-2.20615	-2.11821	-2.39846	-2.29466	-1.9401	-1.9588	-2.041	-1.79261	-1.75988	-1.76062	-1.17907	-1.33584	-0.99285	-1.09534	-1.13061	-1.01639
KAI2a	47.0774	-2.61639	-2.37293	-2.56724	-2.54977	-2.54844	-2.66322	-2.70873	-2.66612	-2.65598	-2.48888	-2.82506	-2.70704	-2.22658	-2.25051	-2.35113	-2.02881	-2.00547	-2.01296	-1.30998	-1.48168	-1.06721	-1.19403	-1.24167	-1.09711
KAI2a	47.5862	-3.12339	-2.82487	-3.06885	-2.99732	-2.99399	-3.13218	-3.15573	-3.10296	-3.09471	-2.845	-3.23535	-3.10028	-2.48498	-2.50995	-2.63097	-2.23954	-2.22375	-2.2378	-1.40274	-1.59389	-1.11167	-1.24922	-1.32019	-1.14095
KAI2a	48.095	-3.60031	-3.24922	-3.53244	-3.40179	-3.40194	-3.55811	-3.56027	-3.49999	-3.49166	-3.14924	-3.59365	-3.44029	-2.6802	-2.70947	-2.8438	-2.39394	-2.38829	-2.40295	-1.44738	-1.65003	-1.10654	-1.2462	-1.35125	-1.12612
KAI2a	48.6039	-3.97356	-3.58323	-3.89185	-3.70533	-3.70305	-3.87477	-3.85242	-3.7874	-3.77872	-3.3404	-3.83381	-3.66163	-2.76544	-2.79536	-2.94171	-2.44424	-2.4533	-2.46718	-1.42791	-1.62604	-1.04183	-1.17838	-1.31539	-1.04906
KAI2a	49.1127	-4.17192	-3.75672	-4.09258	-3.84592	-3.84373	-4.02139	-3.97511	-3.90216	-3.8914	-3.37543	-3.8951	-3.71097	-2.70945	-2.7375	-2.89583	-2.36624	-2.39154	-2.40973	-1.32302	-1.51098	-0.914639	-1.04277	-1.20049	-0.924141
KAI2a	49.6215	-4.14805	-3.72581	-4.08196	-3.77635	-3.78713	-3.95881	-3.88081	-3.80919	-3.79761	-3.22587	-3.74452	-3.55854	-2.49728	-2.5322	-2.69362	-2.1565	-2.20191	-2.21994	-1.13004	-1.29661	-0.728904	-0.837047	-1.00698	-0.74555
KAI2a	50.1303	-3.84766	-3.45693	-3.8026	-3.45822	-3.47935	-3.63946	-3.52254	-3.46884	-3.46287	-2.86015	-3.34939	-3.17818	-2.11493	-2.15858	-2.31178	-1.80377	-1.8684	-1.88021	-0.876916	-1.00228	-0.506196	-0.575564	-0.755667	-0.508094
KAI2a	50.6391	-3.26555	-2.94261	-3.2477	-2.88782	-2.91236	-3.05661	-2.90969	-2.87635	-2.88101	-2.29626	-2.7203	-2.57738	-1.58606	-1.63193	-1.76707	-1.32239	-1.39965	-1.41051	-0.580485	-0.656733	-0.260401	-0.285822	-0.457671	-0.235368
KAI2a	51.148	-2.45067	-2.21015	-2.45397	-2.10862	-2.14265	-2.25799	-2.09711	-2.08191	-2.10296	-1.58511	-1.90825	-1.80326	-0.964498	-1.01096	-1.11829	-0.758662	-0.848453	-0.862278	-0.266605	-0.286894	-0.0118968	-0.004624	-0.145281	0.0321303
KAI2a	51.6568	-1.50581	-1.35535	-1.53028	-1.23012	-1.27679	-1.34975	-1.19154	-1.19498	-1.22832	-0.807238	-1.01654	-0.961868	-0.328753	-0.37581	-0.446756	-0.186501	-0.286884	-0.29879	0.0209207	0.051755	0.20495	0.231925	0.125596	0.25527
KAI2a	52.1656	-0.56912	-0.513151	-0.612024	-0.382333	-0.433314	-0.460813	-0.32077	-0.337416	-0.37319	-0.069283	-0.171751	-0.165239	0.238078	0.199044	0.161259	0.320067	0.2222	0.215693	0.2501	0.311071	0.36469	0.411936	0.328194	0.414262
KAI2a	52.6744	0.2172	0.195326	0.17099	0.321732	0.283473	0.288845	0.402608	0.378405	0.339477	0.524949	0.515929	0.48966	0.670745	0.648274	0.633254	0.70104	0.620062	0.615625	0.407745	0.484878	0.461162	0.52847	0.465046	0.509992
KAI2a	53.1832	0.767904	0.696467	0.72548	0.814013	0.79524	0.818881	0.908822	0.878034	0.833529	0.918414	0.983877	0.938907	0.945228	0.933466	0.943558	0.938847	0.87459	0.866857	0.501224	0.588611	0.509366	0.586094	0.549231	0.565277
KAI2a	53.6921	1.08344	0.983375	1.04807	1.08676	1.08034	1.12106	1.18598	1.15242	1.11093	1.12185	1.23644	1.1822	1.08018	1.06758	1.10372	1.0507	0.994555	0.98606	0.537437	0.638003	0.526996	0.608451	0.581952	0.591756
KAI2a	54.2009	1.21634	1.10495	1.19299	1.19105	1.19259	1.24815	1.28963	1.25634	1.23018	1.19703	1.3385	1.27555	1.11959	1.10742	1.15148	1.07846	1.02747	1.01998	0.537037	0.649691	0.523828	0.608242	0.570581	0.591689
KAI2a	54.7097	1.23645	1.12715	1.22109	1.20354	1.21002	1.26541	1.29611	1.2619	1.25213	1.19746	1.35255	1.28303	1.10436	1.0983	1.13399	1.0643	1.01618	1.00661	0.530957	0.63417	0.511289	0.594179	0.542589	0.579524
KAI2a	55.2185	1.20193	1.10083	1.18676	1.17459	1.18239	1.22939	1.25353	1.22214	1.22052	1.16265	1.31742	1.24894	1.0643	1.06377	1.09497	1.03155	0.983764	0.972646	0.525376	0.609334	0.49716	0.573913	0.518984	0.556081
KAI2a	55.7273	1.15112	1.05412	1.12982	1.12295	1.13413	1.17841	1.19805	1.17139	1.16996	1.1198	1.26803	1.20221	1.02178	1.02567	1.05873	0.992948	0.947585	0.938821	0.507465	0.590449	0.482044	0.547608	0.496648	0.527279
KAI2a	56.2361	1.09986	0.999197	1.07531	1.06306	1.08221	1.12622	1.14894	1.12007	1.11717	1.07351	1.21702	1.15394	0.982908	0.989525	1.01806	0.953839	0.908754	0.905754	0.480126	0.565307	0.462719	0.523593	0.471702	0.505939
KAI2a	56.745	1.04658	0.945107	1.02179	1.00838	1.0286	1.06866	1.09872	1.05957	1.06087	1.02089	1.15887	1.09628	0.942048	0.947542	0.968998	0.910925	0.867359	0.860963	0.454274	0.528695	0.436821	0.498625	0.443704	0.489348
KAI2a	57.2538	0.990971	0.900423	0.970414	0.962318	0.977676	1.01648	1.04726	0.999543	1.0094	0.968853	1.09837	1.03909	0.902438	0.902956	0.923683	0.865149	0.824594	0.81314	0.434984	0.498753	0.412336	0.469942	0.419221	0.472613
KAI2a	57.7626	0.945763	0.870452	0.940475	0.930016	0.944904	0.989869	1.00912	0.963674	0.978036	0.934733	1.05452	1.00754	0.875205	0.869993	0.89233	0.83169	0.790788	0.781419	0.415658	0.474671	0.396534	0.445104	0.400776	0.445639
KAI2a	58.2714	0.915733	0.847673	0.921471	0.907616	0.924342	0.972574	0.979631	0.941275	0.954792	0.913616	1.01877	0.984508	0.854688	0.848169	0.87018	0.807499	0.768776	0.763809	0.393793	0.450308	0.385863	0.426559	0.383039	0.418122
KAI2a	58.7802	0.882702	0.818385	0.885113	0.876557	0.895907	0.939297	0.942785	0.906348	0.918977	0.883702	0.974601	0.948248	0.833193	0.823285	0.84405	0.781759	0.741446	0.743671	0.381519	0.433515	0.373201	0.411639	0.371223	0.403257
KAI2a	59.2891	0.837675	0.782923	0.837985	0.833889	0.856716	0.894399	0.898925	0.860652	0.873998	0.843899	0.927247	0.911169	0.80734	0.79936	0.819959	0.756431	0.712629	0.716351	0.375241	0.429358	0.362419	0.396253	0.369131	0.391924
KAI2a	59.7979	0.808196	0.755384	0.809588	0.801465	0.823792	0.861793	0.866302	0.826979	0.84558	0.812226	0.889657	0.889643	0.784265	0.783224	0.806722	0.73677	0.695523	0.694969	0.366113	0.423274	0.362046	0.386788	0.368824	0.379227
KAI2a	60.3067	0.794741	0.737109	0.794363	0.784723	0.803914	0.847547	0.845255	0.809047	0.833447	0.78999	0.861994	0.875275	0.769942	0.766408	0.788741	0.718072	0.68108	0.683722	0.356395	0.399417	0.358126	0.37876	0.357134	0.368157
KAI2a	60.8155	0.780691	0.724083	0.780845	0.772515	0.795298	0.841394	0.829074	0.801976	0.827226	0.777594	0.85343	0.868611	0.76455	0.759915	0.780617	0.708232	0.675904	0.686728	0.348169	0.386208	0.346239	0.366617	0.343503	0.365505
KAI2a	61.3243	0.767625	0.711076	0.765157	0.757019	0.786073	0.828751	0.821156	0.795064	0.821306	0.775369	0.860208	0.871093	0.768934	0.768188	0.789453	0.715648	0.686661	0.698685	0.342292	0.38798	0.337012	0.357169	0.335793	0.364939
KAI2a	61.8332	0.751665	0.695124	0.747082	0.743187	0.771384	0.81312	0.813837	0.780348	0.807539	0.771614	0.857887	0.863477	0.768724	0.769354	0.790137	0.721484	0.692677	0.699169	0.341147	0.374484	0.331772	0.35237	0.333534	0.351832
KAI2a	62.342	0.736722	0.682446	0.732109	0.739044	0.759402	0.80173	0.802506	0.76502	0.793857	0.763876	0.847022	0.849495	0.762941	0.76209	0.786299	0.720846	0.689352	0.69175	0.341532	0.355704	0.329218	0.349097	0.335739	0.335752
KAI2a	62.8508	0.724669	0.675087	0.723197	0.733167	0.750632	0.789237	0.794064	0.755068	0.787416	0.754024	0.841684	0.841353	0.757096	0.7553	0.78338	0.715967	0.681783	0.68808	0.333024	0.350027	0.320285	0.337373	0.329485	0.326924
KAI2a	63.3596	0.721196	0.672603	0.721268	0.726102	0.745789	0.782764	0.789783	0.751253	0.788475	0.743615	0.844077	0.836329	0.744554	0.745788	0.776662	0.70184	0.674529	0.683524	0.325947	0.354277	0.311738	0.322616	0.315763	0.318516
KAI2a	63.8684	0.728317	0.672991	0.720731	0.727729	0.742921	0.785348	0.788433	0.751095	0.789855	0.737268	0.844789	0.832691	0.732604	0.737983	0.76782	0.689712	0.670822	0.679024	0.330684	0.355139	0.313171	0.319731	0.306877	0.308419
KAI2a	64.3772	0.735493	0.673912	0.722614	0.733206	0.741955	0.787853	0.789161	0.74948	0.78851	0.736491	0.843602	0.82939	0.726784	0.733703	0.764437	0.687575	0.668638	0.678132	0.335933	0.355073	0.316192	0.329188	0.307802	0.313834
KAI2a	64.8861	0.739858	0.674338	0.726442	0.738951	0.74434	0.784994	0.794484	0.748063	0.78765	0.738985	0.844167	0.824057	0.7227	0.727963	0.761986	0.686996	0.66902	0.675034	0.33525	0.357881	0.316496	0.335959	0.306148	0.334825
KAI2a	65.3949	0.74072	0.671553	0.727072	0.737862	0.743393	0.778447	0.797171	0.75005	0.784698	0.739755	0.847222	0.819676	0.72214	0.722862	0.758141	0.683595	0.66763	0.670759	0.335865	0.359646	0.32111	0.337039	0.305099	0.341986
KAI2a	65.9037	0.737215	0.666899	0.722999	0.729263	0.738188	0.773178	0.789846	0.748512	0.784178	0.734159	0.847237	0.818471	0.722278	0.719142	0.758013	0.679772	0.663513	0.671088	0.335344	0.358501	0.323039	0.33691	0.310848	0.327526
KAI2a	66.4125	0.731024	0.662718	0.720369	0.723622	0.731233	0.773517	0.785247	0.741348	0.785249	0.725801	0.839775	0.819951	0.72064	0.718764	0.761739	0.682205	0.66787	0.679151	0.334496	0.364574	0.319628	0.339616	0.313179	0.314645
KAI2a	66.9213	0.724506	0.654905	0.718169	0.717763	0.721676	0.771228	0.783612	0.733836	0.780263	0.721332	0.832501	0.817548	0.715727	0.720717	0.765133	0.685602	0.677203	0.68536	0.337952	0.377365	0.32073	0.344462	0.311998	0.321244
KAI2a	67.4302	0.71735	0.64669	0.71258	0.71175	0.712297	0.758883	0.777381	0.729356	0.771141	0.719158	0.828695	0.807011	0.708143	0.718117	0.760617	0.681411	0.675528	0.678505	0.338642	0.376231	0.324692	0.340957	0.308728	0.334156
KAI2a	67.939	0.711009	0.64203	0.704817	0.707433	0.701308	0.745499	0.770982	0.725241	0.758597	0.712783	0.822	0.792671	0.700813	0.709816	0.751523	0.671744	0.666065	0.668331	0.33912	0.367462	0.321415	0.332881	0.304904	0.331864
KAI2a	68.4478	0.711053	0.638915	0.698905	0.701959	0.69418	0.739424	0.768774	0.722114	0.751643	0.70675	0.815022	0.78465	0.696959	0.705805	0.748243	0.668273	0.663055	0.667943	0.336189	0.363618	0.310301	0.327296	0.300009	0.320119
KAI2a	68.9566	0.712499	0.636944	0.695056	0.69783	0.693343	0.737215	0.768329	0.721148	0.754277	0.705526	0.816868	0.784384	0.694768	0.704492	0.746664	0.670277	0.66458	0.672913	0.331128	0.360327	0.303248	0.326206	0.296177	0.315442
KAI2a	69.4654	0.712705	0.637292	0.692713	0.696446	0.693261	0.734293	0.768251	0.719196	0.749961	0.70273	0.813902	0.777804	0.686305	0.696908	0.735627	0.661769	0.656867	0.67012	0.328011	0.359064	0.303014	0.328168	0.296383	0.316585
KAI2a	69.9742	0.714884	0.637788	0.696216	0.699328	0.692466	0.732234	0.767772	0.718494	0.741201	0.69688	0.79984	0.765234	0.674775	0.687686	0.720959	0.650117	0.644845	0.657407	0.326498	0.365658	0.306513	0.332003	0.299359	0.316856
KAI2a	70.4831	0.715271	0.634592	0.696865	0.698883	0.687347	0.72528	0.761038	0.718119	0.734479	0.691582	0.786901	0.757246	0.664752	0.677431	0.711012	0.640746	0.638654	0.643365	0.334576	0.375213	0.312837	0.338417	0.304723	0.319744
KAI2a	70.9919	0.708826	0.625556	0.689901	0.689059	0.680572	0.712123	0.751531	0.712994	0.724007	0.6871	0.780076	0.751106	0.659021	0.669635	0.704238	0.633433	0.634265	0.636896	0.346938	0.377453	0.317202	0.34658	0.307371	0.317455
KAI2a	71.5007	0.695797	0.6128	0.679936	0.675506	0.668523	0.70052	0.745737	0.702909	0.713989	0.677309	0.776769	0.739344	0.653882	0.664134	0.694521	0.630271	0.62781	0.631549	0.347664	0.370816	0.312402	0.34501	0.303499	0.307603
KAI2a	72.0095	0.682457	0.603845	0.669238	0.663908	0.653359	0.692106	0.737659	0.693188	0.705913	0.664039	0.772034	0.727614	0.641815	0.654863	0.682303	0.622334	0.619094	0.622486	0.335126	0.366038	0.303252	0.33556	0.299639	0.302726
KAI2a	72.5183	0.673589	0.602082	0.661362	0.655645	0.643817	0.687204	0.725316	0.687001	0.696183	0.656646	0.769083	0.724828	0.631579	0.650886	0.678511	0.617691	0.618385	0.619011	0.328021	0.369236	0.300184	0.334924	0.299405	0.307274
KAI2a	73.0272	0.670318	0.600877	0.659569	0.650566	0.639561	0.685734	0.720221	0.687546	0.690373	0.658929	0.771133	0.726461	0.63495	0.654109	0.689025	0.626916	0.628572	0.623548	0.331218	0.371237	0.300243	0.340162	0.302708	0.32045
KAI2a	73.536	0.667735	0.592866	0.659086	0.645273	0.6377	0.681918	0.721941	0.689545	0.688938	0.662698	0.771846	0.726595	0.641453	0.655891	0.697766	0.637116	0.632785	0.629105	0.330165	0.369982	0.295328	0.339967	0.305279	0.326117
KAI2a	74.0448	0.660234	0.580853	0.651851	0.637122	0.6322	0.672749	0.716986	0.683178	0.680893	0.656561	0.763992	0.7226	0.635002	0.65249	0.690126	0.632799	0.624215	0.624717	0.32273	0.366224	0.288398	0.329498	0.296355	0.315486
KAI2a	74.5536	0.650594	0.5749	0.644401	0.631579	0.623244	0.663275	0.704174	0.671971	0.669104	0.647304	0.753785	0.714155	0.622805	0.642315	0.674278	0.620343	0.61527	0.61249	0.316559	0.358372	0.285308	0.319466	0.282177	0.302019
KAI2a	75.0624	0.639157	0.571697	0.639159	0.623325	0.60966	0.65144	0.689155	0.661375	0.655774	0.636557	0.743943	0.70216	0.609496	0.62281	0.655788	0.607753	0.604122	0.595689	0.311887	0.356014	0.28198	0.319237	0.274459	0.294548
KAI2a	75.5713	0.635288	0.566871	0.632983	0.616275	0.603941	0.64327	0.683041	0.657979	0.645628	0.626867	0.735897	0.691592	0.593954	0.604889	0.642273	0.594546	0.589331	0.579121	0.308975	0.360193	0.277344	0.322436	0.2756	0.28701
KAI2a	76.0801	0.640957	0.565858	0.626194	0.616522	0.609074	0.64105	0.683063	0.659676	0.642107	0.624127	0.731628	0.686368	0.583949	0.616704	0.634971	0.585316	0.579695	0.569792	0.30982	0.361441	0.276135	0.32612	0.282695	0.279196
KAI2a	76.5889	0.63708	0.563	0.618327	0.611144	0.606302	0.63223	0.675364	0.654458	0.633645	0.621067	0.723691	0.681097	0.578801	0.666928	0.624714	0.579902	0.570335	0.564607	0.309917	0.360938	0.278555	0.329364	0.288912	0.280895
KAI2a	77.0977	0.622705	0.550007	0.607043	0.59708	0.592887	0.619003	0.661755	0.637896	0.617761	0.611829	0.709749	0.669388	0.571598	0.683496	0.612733	0.574319	0.558977	0.558284	0.305667	0.361582	0.279601	0.329719	0.290128	0.291197
KAI2a	77.6065	0.609847	0.535597	0.595796	0.58537	0.579276	0.611911	0.650207	0.621568	0.605651	0.602209	0.698138	0.655176	0.560659	0.62772	0.603257	0.567125	0.552972	0.549436	0.304024	0.358233	0.276121	0.326457	0.287462	0.29474
KAI2a	78.1154	0.600116	0.527653	0.590312	0.579312	0.570365	0.606949	0.640623	0.614049	0.598768	0.593698	0.69126	0.645459	0.550802	0.572714	0.594644	0.561431	0.549473	0.543048	0.301554	0.35234	0.27474	0.322215	0.284667	0.290776
KAI2a	78.6242	0.592796	0.521225	0.583636	0.5717	0.562429	0.595722	0.628026	0.606429	0.590465	0.583575	0.684667	0.638255	0.546071	0.552495	0.586586	0.556605	0.54273	0.539566	0.292681	0.347598	0.271877	0.318467	0.279686	0.290191
KAI2a	79.133	0.587809	0.513752	0.570871	0.560808	0.55502	0.582295	0.613066	0.593347	0.580928	0.575581	0.675478	0.630079	0.542638	0.545172	0.578234	0.549951	0.535686	0.532818	0.286321	0.344485	0.262482	0.312293	0.271837	0.288879
KAI2a	79.6418	0.580747	0.507647	0.560781	0.55489	0.550089	0.574056	0.60746	0.586452	0.57322	0.570302	0.669164	0.622651	0.537628	0.540715	0.570693	0.546336	0.530104	0.524054	0.285534	0.341539	0.258036	0.302752	0.26943	0.279255
KAI2a	80.1506	0.571236	0.502489	0.555764	0.55355	0.544071	0.568411	0.60568	0.583018	0.565294	0.56593	0.666919	0.615537	0.528773	0.533434	0.565033	0.542142	0.523802	0.517794	0.283366	0.334754	0.255169	0.295829	0.265705	0.266828
KAI2a	80.6595	0.567101	0.498362	0.549774	0.547633	0.535318	0.562111	0.596284	0.571937	0.556763	0.559372	0.659139	0.605388	0.517605	0.524463	0.553394	0.531824	0.512607	0.509115	0.278196	0.325753	0.249051	0.29599	0.25888	0.263365
KAI2a	81.1683	0.565669	0.496156	0.546674	0.54113	0.529659	0.557092	0.587772	0.562767	0.552113	0.552152	0.653034	0.59393	0.510258	0.521521	0.538753	0.522721	0.502557	0.497787	0.27445	0.323507	0.247017	0.298353	0.259797	0.27066
KAI2a	81.6771	0.559062	0.492236	0.546157	0.538158	0.527653	0.554879	0.580889	0.560218	0.548923	0.544324	0.658755	0.585368	0.505864	0.518234	0.528117	0.51661	0.497174	0.49083	0.269208	0.324174	0.246612	0.296902	0.260295	0.280017
KAI2a	82.1859	0.549494	0.485421	0.540804	0.534102	0.525689	0.551059	0.573212	0.554295	0.541268	0.535439	0.666736	0.579837	0.498292	0.50446	0.51729	0.505442	0.486278	0.482477	0.262477	0.31966	0.24507	0.289896	0.256366	0.277307
KAI2a	82.6947	0.543202	0.477482	0.530708	0.52619	0.521011	0.540821	0.564659	0.543027	0.529607	0.526711	0.660432	0.571832	0.484181	0.487026	0.503481	0.489854	0.470789	0.465028	0.258994	0.313054	0.241428	0.282261	0.2515	0.260433
KAI2a	83.2035	0.538479	0.470331	0.521284	0.517467	0.511491	0.527789	0.551535	0.530871	0.519225	0.515392	0.635449	0.557581	0.468935	0.47377	0.49124	0.477953	0.458796	0.447743	0.255761	0.306725	0.23574	0.279414	0.247568	0.251348
KAI2a	83.7124	0.530164	0.46399	0.514038	0.511556	0.499116	0.517978	0.538915	0.519304	0.511291	0.506123	0.606428	0.54683	0.460497	0.464529	0.482635	0.472977	0.450724	0.44026	0.25325	0.304984	0.232109	0.277607	0.247184	0.256386
KAI2a	84.2212	0.521302	0.458676	0.506624	0.506681	0.488464	0.511207	0.529874	0.51127	0.507053	0.501875	0.587543	0.542606	0.459556	0.458948	0.476448	0.469748	0.447876	0.440438	0.252332	0.311173	0.231902	0.272047	0.248871	0.258407
KAI2a	84.73	0.521302	0.458676	0.506624	0.506681	0.488464	0.511207	0.529874	0.51127	0.507053	0.501875	0.587543	0.542606	0.459556	0.458948	0.476448	0.469748	0.447876	0.440438	0.252332	0.311173	0.231902	0.272047	0.248871	0.258407
KAI2b	20.11	-0.17189	-0.14069	-0.280996	-0.316798	-0.189868	-0.14848	-0.256848	-0.159277	-0.280091	-0.157335	-0.101421	-0.266929	-0.115907	-0.036628	-0.163381	-0.214244	-0.311625	-0.262767	0.0878947	0.00844177	0.0755813	0.0934226	0.0567282	0.102591
KAI2b	20.6188	-0.17189	-0.14069	-0.280996	-0.316798	-0.189868	-0.14848	-0.256848	-0.159277	-0.280091	-0.157335	-0.101421	-0.266929	-0.115907	-0.036628	-0.163381	-0.214244	-0.311625	-0.262767	0.0878947	0.00844177	0.0755813	0.0934226	0.0567282	0.102591
KAI2b	21.1276	-0.169113	-0.091371	-0.254995	-0.33174	-0.165645	-0.136362	-0.27157	-0.137258	-0.242175	-0.134827	-0.100154	-0.297964	-0.100965	-0.026558	-0.220559	-0.215887	-0.300771	-0.263132	0.0838533	0.0172526	0.0593523	0.0805309	0.0440507	0.0930343
KAI2b	21.6365	-0.150518	-0.047727	-0.208554	-0.335997	-0.142329	-0.116619	-0.267694	-0.115401	-0.214874	-0.11193	-0.091379	-0.329431	-0.09609	-0.009624	-0.275783	-0.224615	-0.274667	-0.255267	0.0831067	0.0129944	0.0502888	0.0670985	0.0303594	0.0768934
KAI2b	22.1453	-0.118427	-0.026707	-0.145075	-0.321132	-0.126002	-0.099719	-0.277944	-0.108902	-0.17825	-0.094487	-0.088532	-0.336133	-0.094955	0.008381	-0.298798	-0.224646	-0.254805	-0.236856	0.0820365	-0.0025286	0.0466777	0.044481	0.019472	0.0631043
KAI2b	22.6541	-0.085877	-0.027558	-0.120103	-0.286125	-0.116453	-0.094647	-0.331622	-0.115078	-0.142211	-0.088455	-0.097936	-0.299944	-0.093456	0.023284	-0.286041	-0.203177	-0.25261	-0.211163	0.0749382	-0.0142505	0.0402227	0.0110526	0.0144235	0.0573434
KAI2b	23.1629	-0.059648	-0.038414	-0.135599	-0.238425	-0.106885	-0.090036	-0.357221	-0.114876	-0.125309	-0.082967	-0.096907	-0.227376	-0.079052	0.034981	-0.244882	-0.168362	-0.240324	-0.176083	0.0729256	-0.0172561	0.0304186	-0.0223271	0.0148757	0.0602361
KAI2b	23.6717	-0.037731	-0.044364	-0.129159	-0.191874	-0.087091	-0.074273	-0.31206	-0.09606	-0.121193	-0.063941	-0.067571	-0.144466	-0.0341	0.04903	-0.17753	-0.129611	-0.194194	-0.123001	0.0778499	-0.0218564	0.0244431	-0.0475294	0.0143668	0.0626945
KAI2b	24.1806	-0.022278	-0.042903	-0.095955	-0.154337	-0.059573	-0.054859	-0.248217	-0.05532	-0.118173	-0.036091	-0.025655	-0.077399	0.023376	0.058008	-0.100792	-0.098688	-0.127431	-0.058602	0.0797617	-0.0361264	0.0208227	-0.057848	0.011161	0.0610594
KAI2b	24.6894	-0.015297	-0.039612	-0.067782	-0.120951	-0.028694	-0.043015	-0.20843	-0.002005	-0.105731	-0.011502	0.007171	-0.03235	0.065606	0.058157	-0.03756	-0.081897	-0.061282	-0.006536	0.0795508	-0.0538525	0.0154414	-0.050168	0.00861029	0.05953
KAI2b	25.1982	-0.00479	-0.031143	-0.046024	-0.08063	0.009696	-0.031395	-0.173629	0.044527	-0.07784	0.011792	0.036246	0.009289	0.094864	0.059607	0.013197	-0.074726	-0.003095	0.0323	0.0790758	-0.0660427	0.0147151	-0.0379399	0.00739857	0.057227
KAI2b	25.707	0.019557	-0.010945	-0.022519	-0.048061	0.04719	-0.003694	-0.129403	0.070776	-0.033766	0.038154	0.071577	0.054607	0.118729	0.062415	0.0581	-0.062513	0.046418	0.066435	0.0779381	-0.0729348	0.013194	-0.0291807	0.00574545	0.0550431
KAI2b	26.2158	0.042056	0.013219	0.006908	-0.041166	0.068114	0.025689	-0.095662	0.060918	0.010346	0.060974	0.105425	0.08689	0.134671	0.062023	0.090598	-0.024801	0.081717	0.088535	0.0807999	-0.0791881	0.00760398	-0.021826	0.00158852	0.0524258
KAI2b	26.7247	0.044137	0.032463	0.036883	-0.03426	0.076563	0.042197	-0.075211	0.053241	0.041041	0.082905	0.129345	0.100175	0.144414	0.066815	0.108824	0.025962	0.102401	0.096793	0.0853622	-0.0852833	0.0128616	-0.013993	-0.0046359	0.0479283
KAI2b	27.2335	0.032135	0.046916	0.060491	-0.009991	0.085416	0.059639	-0.060206	0.07153	0.062183	0.109818	0.143906	0.110571	0.154028	0.082895	0.118889	0.062983	0.120106	0.107805	0.089771	-0.0872595	0.0313213	-0.0065052	-0.0047218	0.0453353
KAI2b	27.7423	0.032286	0.060299	0.082203	0.022399	0.098261	0.081509	-0.042199	0.086917	0.08366	0.133833	0.157904	0.125488	0.162607	0.111034	0.128115	0.088974	0.141202	0.124966	0.0959823	-0.0818771	0.0455597	-0.0018053	0.00239986	0.0467793
KAI2b	28.2511	0.047195	0.074227	0.10177	0.053497	0.110085	0.10164	-0.016839	0.097102	0.106195	0.146342	0.172894	0.136153	0.166446	0.1432	0.137171	0.105717	0.153683	0.13663	0.096397	-0.0731841	0.0537943	-0.0007194	0.0100774	0.0496913
KAI2b	28.7599	0.059274	0.084437	0.110412	0.075203	0.117867	0.11713	0.008722	0.105011	0.121029	0.152266	0.18079	0.139213	0.170607	0.164499	0.14301	0.111962	0.149493	0.139512	0.0943147	-0.0653368	0.0652368	0.00367386	0.0216266	0.050799
KAI2b	29.2687	0.072393	0.095078	0.117059	0.092503	0.126679	0.135234	0.034229	0.120446	0.137151	0.163139	0.186586	0.147065	0.180379	0.178308	0.150143	0.119269	0.148442	0.14502	0.100005	-0.0562147	0.073302	0.0112201	0.0354549	0.0493607
KAI2b	29.7776	0.089628	0.111206	0.127467	0.104369	0.137058	0.153588	0.060849	0.139392	0.15583	0.173335	0.194349	0.157784	0.186066	0.187916	0.157486	0.127343	0.154834	0.155034	0.108424	-0.0438008	0.0768365	0.0148269	0.0433066	0.0461314
KAI2b	30.2864	0.101765	0.121271	0.128997	0.106714	0.13901	0.160923	0.080042	0.149778	0.161653	0.175363	0.198268	0.162158	0.183771	0.190858	0.16222	0.130819	0.155567	0.158991	0.114616	-0.0314168	0.0842524	0.0204744	0.0504974	0.0461639
KAI2b	30.7952	0.113055	0.124645	0.134309	0.109308	0.13866	0.164682	0.0951	0.16106	0.167178	0.180094	0.205166	0.171991	0.187313	0.196734	0.168438	0.139251	0.160539	0.165777	0.119659	-0.0150054	0.0935638	0.0301341	0.0626654	0.0563641
KAI2b	31.304	0.137286	0.141846	0.156507	0.122536	0.153091	0.180178	0.121984	0.185527	0.19097	0.198362	0.227208	0.196125	0.205648	0.215331	0.182553	0.161341	0.182011	0.18532	0.124638	0.00536276	0.0993457	0.0367818	0.0709482	0.069955
KAI2b	31.8128	0.16423	0.166644	0.180132	0.142859	0.17165	0.204971	0.151195	0.214024	0.219344	0.220661	0.247759	0.220599	0.224058	0.235123	0.195899	0.182244	0.201649	0.205398	0.131852	0.0246372	0.105302	0.0431659	0.0748745	0.0749363
KAI2b	32.3216	0.177356	0.182345	0.198577	0.162403	0.18673	0.22573	0.171255	0.236086	0.238753	0.236714	0.253648	0.236687	0.235147	0.246921	0.205111	0.191943	0.209529	0.220276	0.13962	0.0458699	0.113448	0.0536812	0.0842496	0.0775568
KAI2b	32.8305	0.188871	0.199503	0.217704	0.186228	0.209491	0.247438	0.197094	0.262485	0.257408	0.256951	0.269531	0.260049	0.256775	0.262969	0.224595	0.205572	0.228468	0.239153	0.145164	0.0701031	0.118242	0.0633741	0.0940292	0.0848902
KAI2b	33.3393	0.212076	0.224048	0.240744	0.211509	0.238986	0.272005	0.227257	0.292444	0.281569	0.282787	0.301122	0.290136	0.283357	0.284861	0.248028	0.22683	0.25364	0.260079	0.150927	0.0932486	0.118379	0.0696855	0.0966068	0.0908975
KAI2b	33.8481	0.23392	0.242447	0.258676	0.227484	0.261794	0.289562	0.248403	0.307157	0.300033	0.298054	0.322512	0.308609	0.293778	0.300275	0.260825	0.239342	0.263824	0.275521	0.158886	0.105803	0.120568	0.071907	0.0955335	0.0897657
KAI2b	34.3569	0.252648	0.254819	0.274939	0.244402	0.281704	0.308752	0.266219	0.314451	0.317669	0.310753	0.335945	0.325247	0.302067	0.314861	0.276479	0.249297	0.274177	0.290056	0.16021	0.109431	0.121736	0.0765272	0.0910449	0.0896387
KAI2b	34.8657	0.276169	0.274632	0.298765	0.269069	0.310749	0.335731	0.287654	0.332539	0.347725	0.332936	0.35534	0.350796	0.321218	0.335065	0.298414	0.266358	0.294225	0.305789	0.156136	0.110806	0.117421	0.0835651	0.0832133	0.0914414
KAI2b	35.3746	0.296387	0.297406	0.319837	0.292141	0.33701	0.359179	0.30883	0.35477	0.374409	0.349995	0.373698	0.372528	0.33504	0.350166	0.309554	0.275044	0.306589	0.315971	0.152578	0.111509	0.109494	0.0821033	0.0761291	0.082846
KAI2b	35.8834	0.312323	0.319134	0.34047	0.312729	0.353815	0.379166	0.331281	0.378556	0.394195	0.364368	0.390603	0.388667	0.3426	0.357738	0.316645	0.278295	0.310696	0.320689	0.145151	0.113155	0.0953075	0.0727493	0.0688478	0.0700954
KAI2b	36.3922	0.327704	0.334776	0.359716	0.325182	0.365894	0.391529	0.349351	0.394838	0.407129	0.38062	0.403761	0.398436	0.347508	0.355333	0.321196	0.279477	0.310555	0.320372	0.13796	0.112474	0.0798215	0.0634179	0.054769	0.0589681
KAI2b	36.901	0.342922	0.345345	0.369911	0.33183	0.376413	0.394146	0.357531	0.398171	0.410861	0.38902	0.407797	0.40189	0.347476	0.350413	0.32025	0.274437	0.305803	0.314852	0.13316	0.105588	0.0677525	0.0532411	0.0359347	0.0443526
KAI2b	37.4098	0.359309	0.361703	0.383485	0.345691	0.389401	0.405609	0.364762	0.405803	0.419582	0.392397	0.412013	0.410789	0.347558	0.352868	0.323087	0.271578	0.301666	0.308796	0.125907	0.0926796	0.0521013	0.0361689	0.0198559	0.0261157
KAI2b	37.9187	0.370375	0.374346	0.396574	0.357786	0.396461	0.420751	0.371096	0.414085	0.43074	0.39239	0.412445	0.418579	0.344313	0.347701	0.318277	0.266749	0.291103	0.296442	0.110839	0.0750349	0.0290222	0.0123894	0.00608184	0.00795742
KAI2b	38.4275	0.371401	0.374618	0.396059	0.358212	0.393366	0.419506	0.3681	0.412422	0.43019	0.38287	0.398349	0.41278	0.328956	0.326871	0.295079	0.247067	0.268254	0.272187	0.0922067	0.0589215	0.00010722	-0.0131116	-0.0104264	-0.0126404
KAI2b	38.9363	0.374703	0.374092	0.397837	0.356711	0.39357	0.414954	0.361431	0.408521	0.422553	0.368762	0.383591	0.403003	0.306253	0.303233	0.273469	0.219817	0.245185	0.245439	0.0732014	0.0420229	-0.0312849	-0.0453112	-0.0359937	-0.0457625
KAI2b	39.4451	0.375823	0.374375	0.401799	0.3531	0.392601	0.41258	0.356067	0.402826	0.413957	0.354347	0.37319	0.389092	0.27594	0.276064	0.251497	0.1898	0.217583	0.213697	0.0458292	0.0133402	-0.0672963	-0.0913924	-0.0716697	-0.0876855
KAI2b	39.9539	0.360046	0.363321	0.390349	0.340569	0.373737	0.396695	0.339423	0.384944	0.394948	0.329547	0.349781	0.35791	0.232132	0.236518	0.21155	0.148933	0.176005	0.170139	0.0123862	-0.0251143	-0.113138	-0.141974	-0.116414	-0.130651
KAI2b	40.4628	0.337171	0.342922	0.370898	0.317472	0.344087	0.368775	0.30748	0.356683	0.363321	0.29055	0.308351	0.314993	0.178962	0.183626	0.159684	0.097739	0.12368	0.118293	-0.0287895	-0.0725346	-0.167711	-0.196723	-0.175428	-0.179562
KAI2b	40.9716	0.310467	0.313759	0.34371	0.282376	0.307437	0.329873	0.264946	0.314869	0.320803	0.237756	0.250398	0.259508	0.115117	0.115073	0.093372	0.035855	0.054611	0.055123	-0.0847296	-0.130492	-0.235835	-0.268291	-0.24556	-0.240887
KAI2b	41.4804	0.27107	0.272813	0.2995	0.237447	0.259122	0.277819	0.209821	0.253485	0.263555	0.168099	0.177815	0.185103	0.034916	0.029812	0.008729	-0.042515	-0.031386	-0.022023	-0.158789	-0.202544	-0.321457	-0.359258	-0.326964	-0.31887
KAI2b	41.9892	0.207521	0.213257	0.235357	0.169437	0.189169	0.205202	0.12848	0.171842	0.180926	0.075333	0.081753	0.084682	-0.076034	-0.079044	-0.102031	-0.14828	-0.137534	-0.124218	-0.248981	-0.29875	-0.420159	-0.46889	-0.425498	-0.410278
KAI2b	42.498	0.115951	0.125154	0.147794	0.070946	0.088923	0.101641	0.016882	0.060748	0.063994	-0.045459	-0.045435	-0.049171	-0.224253	-0.216888	-0.245822	-0.285886	-0.273399	-0.25745	-0.352416	-0.424143	-0.536177	-0.596196	-0.542352	-0.513598
KAI2b	43.0069	-0.003615	0.009336	0.031777	-0.054326	-0.040045	-0.033713	-0.123831	-0.083995	-0.085105	-0.201401	-0.203634	-0.221666	-0.403859	-0.388844	-0.422797	-0.45147	-0.444208	-0.420196	-0.479767	-0.583568	-0.671414	-0.743683	-0.677463	-0.64275
KAI2b	43.5157	-0.164669	-0.143321	-0.126294	-0.221354	-0.206407	-0.208551	-0.310145	-0.270446	-0.276777	-0.40651	-0.408503	-0.448607	-0.624187	-0.60149	-0.647037	-0.654952	-0.658429	-0.6219	-0.626274	-0.772705	-0.812168	-0.911276	-0.824106	-0.789628
KAI2b	44.0245	-0.37424	-0.344621	-0.339927	-0.445258	-0.42281	-0.434962	-0.551707	-0.510134	-0.524323	-0.663204	-0.668344	-0.737961	-0.893304	-0.855319	-0.927095	-0.905488	-0.91741	-0.866657	-0.790988	-0.988005	-0.965704	-1.09294	-0.983916	-0.948978
KAI2b	44.5333	-0.645061	-0.607577	-0.619557	-0.731441	-0.705819	-0.728102	-0.86165	-0.81699	-0.840559	-0.97773	-0.992298	-1.10149	-1.21502	-1.15638	-1.26764	-1.20679	-1.22401	-1.16216	-0.9832	-1.23427	-1.14955	-1.29217	-1.16709	-1.13776
KAI2b	45.0421	-0.995912	-0.944858	-0.978905	-1.0902	-1.06844	-1.10417	-1.25351	-1.20805	-1.24153	-1.36371	-1.39435	-1.55335	-1.59034	-1.51046	-1.67508	-1.56249	-1.58608	-1.51264	-1.19041	-1.50319	-1.34606	-1.50401	-1.36689	-1.34176
KAI2b	45.5509	-1.42457	-1.34857	-1.41637	-1.52189	-1.49827	-1.55591	-1.7157	-1.66888	-1.71474	-1.8132	-1.85985	-2.07812	-1.99615	-1.89131	-2.13131	-1.95121	-1.98617	-1.90221	-1.3931	-1.78049	-1.53043	-1.71226	-1.55608	-1.53311
KAI2b	46.0598	-1.92025	-1.81563	-1.92123	-2.01475	-1.97663	-2.0626	-2.23374	-2.17803	-2.24	-2.3068	-2.35794	-2.65169	-2.40539	-2.26711	-2.60374	-2.35242	-2.39274	-2.31285	-1.57821	-2.03817	-1.69052	-1.90016	-1.72125	-1.70513
KAI2b	46.5686	-2.46669	-2.33419	-2.48038	-2.55539	-2.48956	-2.61078	-2.79044	-2.71946	-2.79758	-2.81468	-2.86553	-3.25444	-2.79806	-2.63286	-3.06752	-2.75143	-2.7895	-2.72083	-1.74505	-2.25421	-1.82277	-2.0527	-1.85079	-1.85032
KAI2b	47.0774	-3.02052	-2.85717	-3.04816	-3.09185	-2.99363	-3.15388	-3.33387	-3.23781	-3.33725	-3.28475	-3.33708	-3.82574	-3.13492	-2.95513	-3.47978	-3.10085	-3.13872	-3.08111	-1.8604	-2.40337	-1.8956	-2.1297	-1.90799	-1.93143
KAI2b	47.5862	-3.5148	-3.31899	-3.55627	-3.54713	-3.41831	-3.61225	-3.78805	-3.65973	-3.79123	-3.6528	-3.70423	-4.27473	-3.35941	-3.16765	-3.77057	-3.33784	-3.37374	-3.34239	-1.87335	-2.43186	-1.85545	-2.08264	-1.86021	-1.91018
KAI2b	48.095	-3.88712	-3.65509	-3.93809	-3.87331	-3.70914	-3.93204	-4.09971	-3.93264	-4.09761	-3.87395	-3.92245	-4.54778	-3.43433	-3.23977	-3.88954	-3.42688	-3.45967	-3.46485	-1.77633	-2.31859	-1.69283	-1.91544	-1.70131	-1.77794
KAI2b	48.6039	-4.0579	-3.79322	-4.11014	-3.99701	-3.80394	-4.04975	-4.19333	-3.99569	-4.18194	-3.88703	-3.92976	-4.56963	-3.30805	-3.12966	-3.78192	-3.32217	-3.34837	-3.38676	-1.56857	-2.07547	-1.4288	-1.6318	-1.43671	-1.53327
KAI2b	49.1127	-3.96106	-3.69149	-4.02047	-3.85883	-3.6635	-3.91589	-4.01431	-3.81696	-4.00277	-3.65035	-3.68671	-4.29617	-2.96312	-2.81034	-3.43181	-3.00455	-3.02175	-3.08479	-1.26087	-1.70871	-1.08299	-1.23875	-1.0827	-1.18641
KAI2b	49.6215	-3.57975	-3.34038	-3.65234	-3.45282	-3.27869	-3.51282	-3.56159	-3.38764	-3.55421	-3.17254	-3.19754	-3.74272	-2.42704	-2.30509	-2.86929	-2.49985	-2.50668	-2.58417	-0.882627	-1.22645	-0.68442	-0.778586	-0.668069	-0.766383
KAI2b	50.1303	-2.9369	-2.74447	-3.01411	-2.79478	-2.6539	-2.84559	-2.856	-2.71328	-2.84875	-2.47158	-2.4936	-2.93482	-1.73297	-1.64901	-2.13	-1.84027	-1.82971	-1.92251	-0.471247	-0.68652	-0.284451	-0.312656	-0.243903	-0.327005
KAI2b	50.6391	-2.10262	-1.96728	-2.17669	-1.95523	-1.85598	-1.99788	-1.97901	-1.86785	-1.96762	-1.62428	-1.66053	-1.96813	-0.963211	-0.925214	-1.30044	-1.09842	-1.07134	-1.17464	-0.0870444	-0.172539	0.0774679	0.100373	0.132233	0.0708995
KAI2b	51.148	-1.18232	-1.11269	-1.25333	-1.05034	-0.993708	-1.08776	-1.04634	-0.969494	-1.03197	-0.752971	-0.79852	-0.974959	-0.226224	-0.23506	-0.488345	-0.371326	-0.330012	-0.429834	0.215698	0.247305	0.362665	0.417902	0.418662	0.377315
KAI2b	51.6568	-0.320228	-0.308324	-0.382408	-0.220593	-0.200147	-0.242427	-0.201852	-0.150598	-0.178546	0.020664	-0.028498	-0.095684	0.371189	0.337872	0.203231	0.242277	0.297354	0.205295	0.418011	0.543513	0.533015	0.629287	0.598811	0.57067
KAI2b	52.1656	0.367577	0.337164	0.323173	0.42813	0.418682	0.425149	0.450347	0.490237	0.487212	0.609124	0.560276	0.566238	0.781738	0.741385	0.710302	0.687142	0.746281	0.653675	0.52736	0.718529	0.605251	0.742071	0.689955	0.666994
KAI2b	52.6744	0.831354	0.775613	0.799902	0.86382	0.83045	0.867656	0.886633	0.904209	0.925458	0.98612	0.940496	0.987477	1.0148	0.969331	1.02848	0.957828	1.01114	0.910688	0.564841	0.7833	0.626425	0.766599	0.716073	0.687441
KAI2b	53.1832	1.07899	1.01364	1.05944	1.10167	1.06122	1.10435	1.12771	1.11845	1.15645	1.18109	1.12999	1.20801	1.10498	1.06329	1.18855	1.07957	1.12923	1.02342	0.565454	0.782764	0.619238	0.741286	0.699853	0.666433
KAI2b	53.6921	1.17246	1.10338	1.16497	1.18937	1.15418	1.19845	1.22035	1.20366	1.24169	1.24285	1.19127	1.28752	1.10806	1.07571	1.23573	1.10244	1.1493	1.04779	0.551274	0.758436	0.586026	0.699595	0.665677	0.631814
KAI2b	54.2009	1.18979	1.11624	1.18416	1.19583	1.15675	1.21387	1.22855	1.215	1.24243	1.22772	1.19224	1.29156	1.07483	1.04449	1.21824	1.07989	1.12294	1.02783	0.520252	0.719936	0.547326	0.6519	0.62681	0.590515
KAI2b	54.7097	1.16618	1.08891	1.15857	1.15385	1.11159	1.17824	1.19733	1.17942	1.19572	1.17805	1.16142	1.25761	1.02604	0.994622	1.16004	1.03399	1.07868	0.98623	0.482627	0.675191	0.51536	0.605668	0.586735	0.547407
KAI2b	55.2185	1.10773	1.03611	1.10485	1.08369	1.05004	1.1129	1.14036	1.1138	1.13024	1.11322	1.10858	1.20535	0.968999	0.942743	1.08547	0.98088	1.02437	0.939205	0.449284	0.63157	0.478303	0.567111	0.550223	0.505975
KAI2b	55.7273	1.03266	0.974643	1.0397	1.01372	0.986181	1.04207	1.0739	1.03907	1.06376	1.04564	1.04856	1.14855	0.91679	0.892379	1.02432	0.93701	0.972022	0.898272	0.414399	0.581809	0.442091	0.528228	0.518242	0.46558
KAI2b	56.2361	0.962661	0.91257	0.978014	0.951407	0.91901	0.974116	1.01214	0.969411	1.00076	0.980712	0.992214	1.08708	0.869181	0.846364	0.972131	0.896172	0.918633	0.859438	0.378377	0.52566	0.412685	0.488228	0.487072	0.429194
KAI2b	56.745	0.896946	0.849987	0.916613	0.890834	0.850937	0.907374	0.953085	0.904264	0.939296	0.919043	0.931778	1.02602	0.81697	0.801655	0.90872	0.845288	0.861692	0.811513	0.346954	0.47521	0.382034	0.454365	0.446561	0.393123
KAI2b	57.2538	0.835232	0.78939	0.854409	0.830535	0.791774	0.850329	0.896527	0.842703	0.881815	0.8625	0.87056	0.976855	0.77236	0.759348	0.844703	0.786089	0.810633	0.765899	0.320781	0.436517	0.351033	0.424438	0.408855	0.359198
KAI2b	57.7626	0.791941	0.74833	0.813117	0.787062	0.752126	0.81902	0.855126	0.801238	0.842981	0.821442	0.831888	0.954116	0.749347	0.733962	0.804567	0.746071	0.772526	0.741397	0.297868	0.405922	0.327013	0.394334	0.383468	0.334694
KAI2b	58.2714	0.762384	0.73003	0.793654	0.763735	0.732583	0.802444	0.826215	0.777547	0.824011	0.794911	0.810736	0.945706	0.737891	0.721053	0.782705	0.7299	0.747314	0.725128	0.276985	0.378314	0.310662	0.367746	0.360741	0.31742
KAI2b	58.7802	0.731529	0.708047	0.775091	0.744642	0.71734	0.777852	0.794593	0.750986	0.804585	0.767884	0.785779	0.92878	0.724685	0.70894	0.762263	0.712237	0.725955	0.701647	0.2626	0.356483	0.296298	0.353333	0.347778	0.307813
KAI2b	59.2891	0.693863	0.672649	0.742795	0.71592	0.690986	0.749951	0.759298	0.718312	0.774157	0.737889	0.757079	0.900876	0.707261	0.699231	0.746445	0.692292	0.709211	0.671779	0.259672	0.343274	0.290692	0.350978	0.341808	0.301125
KAI2b	59.7979	0.665731	0.647188	0.716639	0.687749	0.667429	0.734335	0.737577	0.69524	0.751874	0.71806	0.741045	0.880982	0.697202	0.696626	0.7428	0.686163	0.707683	0.648949	0.262346	0.337482	0.300465	0.352654	0.332113	0.299579
KAI2b	60.3067	0.657947	0.639707	0.71226	0.676536	0.66201	0.730107	0.726906	0.686883	0.748674	0.707889	0.732929	0.874671	0.69411	0.694778	0.743843	0.687259	0.709254	0.659725	0.260105	0.33179	0.305712	0.348465	0.322531	0.297446
KAI2b	60.8155	0.657856	0.638988	0.719225	0.678919	0.673258	0.736346	0.723409	0.694698	0.759465	0.70748	0.734718	0.877369	0.698428	0.700706	0.76309	0.698795	0.715464	0.695112	0.253538	0.327746	0.298057	0.339331	0.318141	0.287911
KAI2b	61.3243	0.652191	0.638944	0.72375	0.679801	0.691921	0.746216	0.727273	0.706025	0.771041	0.720136	0.749054	0.884857	0.716643	0.721611	0.807135	0.721631	0.735568	0.719408	0.251143	0.330882	0.290336	0.337676	0.313094	0.283682
KAI2b	61.8332	0.647794	0.638035	0.718504	0.6756	0.708234	0.750446	0.73018	0.705773	0.776556	0.732711	0.758998	0.88662	0.736045	0.741308	0.849273	0.736121	0.752727	0.724131	0.251166	0.331236	0.290702	0.34467	0.309359	0.288632
KAI2b	62.342	0.653488	0.636895	0.714757	0.677385	0.722363	0.751886	0.737528	0.709683	0.781437	0.73892	0.764535	0.884706	0.746042	0.746029	0.880026	0.741993	0.758589	0.725381	0.251918	0.331813	0.293854	0.345986	0.308705	0.290742
KAI2b	62.8508	0.664144	0.637757	0.724077	0.687008	0.734081	0.761338	0.755824	0.729414	0.792638	0.745585	0.774721	0.89244	0.750947	0.743842	0.902295	0.74719	0.765891	0.737357	0.249854	0.335758	0.293129	0.338591	0.306128	0.283376
KAI2b	63.3596	0.678325	0.645862	0.738215	0.697245	0.742963	0.780415	0.775523	0.752088	0.809843	0.754561	0.788305	0.912382	0.752913	0.743312	0.912719	0.748534	0.775798	0.749749	0.246263	0.337698	0.29729	0.335356	0.302409	0.279624
KAI2b	63.8684	0.69921	0.663997	0.752033	0.709626	0.760174	0.79997	0.796132	0.774389	0.828153	0.765394	0.799734	0.943472	0.756823	0.745715	0.917381	0.751031	0.785418	0.756473	0.251	0.345168	0.307764	0.34177	0.301723	0.284892
KAI2b	64.3772	0.720831	0.679979	0.765482	0.730873	0.776454	0.812398	0.823682	0.797086	0.842464	0.780929	0.809579	0.976568	0.762279	0.747467	0.921657	0.757109	0.791763	0.762161	0.264955	0.360019	0.315746	0.353891	0.305109	0.287946
KAI2b	64.8861	0.736355	0.691409	0.779784	0.756965	0.783225	0.817351	0.845324	0.817186	0.853413	0.796695	0.822218	0.999739	0.763643	0.744245	0.925236	0.760293	0.797426	0.76664	0.275103	0.367394	0.319931	0.360964	0.309017	0.290043
KAI2b	65.3949	0.742114	0.702144	0.793109	0.777384	0.786159	0.824662	0.856254	0.832862	0.867313	0.803466	0.832297	1.01419	0.767416	0.740564	0.928833	0.764061	0.806632	0.76941	0.274615	0.372502	0.326719	0.360833	0.316793	0.298574
KAI2b	65.9037	0.740175	0.707129	0.799254	0.789629	0.789296	0.83352	0.868703	0.840794	0.881811	0.806679	0.837525	1.02418	0.776782	0.740311	0.932055	0.77007	0.812713	0.77778	0.274877	0.389927	0.339165	0.365256	0.323884	0.308829
KAI2b	66.4125	0.745084	0.712964	0.80508	0.796818	0.793355	0.837491	0.882727	0.846686	0.891012	0.813379	0.845636	1.0303	0.789056	0.743597	0.942326	0.778525	0.818872	0.795309	0.279508	0.407099	0.347646	0.379489	0.328922	0.315294
KAI2b	66.9213	0.754682	0.720054	0.812749	0.79841	0.790131	0.834681	0.890946	0.846799	0.893705	0.816969	0.856634	1.03338	0.79872	0.742385	0.952643	0.788734	0.829022	0.810718	0.287423	0.416052	0.348622	0.389215	0.330102	0.314663
KAI2b	67.4302	0.751947	0.720677	0.814222	0.795644	0.781049	0.824102	0.890435	0.838424	0.891623	0.814761	0.860436	1.03177	0.796288	0.735125	0.948494	0.791689	0.833844	0.812378	0.290515	0.42036	0.347431	0.382918	0.320874	0.311098
KAI2b	67.939	0.742005	0.716714	0.808018	0.793311	0.771335	0.813905	0.883822	0.827187	0.886804	0.811059	0.85499	1.02426	0.78922	0.725325	0.941224	0.785603	0.826363	0.804014	0.286641	0.417772	0.347773	0.375725	0.316187	0.31202
KAI2b	68.4478	0.740377	0.714004	0.802587	0.792079	0.769134	0.809169	0.878751	0.82268	0.884214	0.808678	0.854102	1.02032	0.788578	0.717106	0.943252	0.7815	0.821963	0.802731	0.286283	0.420729	0.349409	0.378666	0.321935	0.313176
KAI2b	68.9566	0.748111	0.715648	0.804272	0.789319	0.770814	0.802314	0.875978	0.825666	0.879031	0.808113	0.85799	1.01938	0.788313	0.709532	0.944146	0.783508	0.823534	0.807249	0.290659	0.430437	0.349964	0.387034	0.324603	0.312077
KAI2b	69.4654	0.754787	0.719865	0.803832	0.788732	0.762839	0.792589	0.874082	0.822167	0.866901	0.810086	0.8548	1.01566	0.785293	0.698478	0.928386	0.782949	0.817006	0.803332	0.296885	0.432796	0.352902	0.388465	0.319836	0.313209
KAI2b	69.9742	0.758695	0.720105	0.797944	0.790457	0.751176	0.78373	0.873196	0.811866	0.85789	0.811068	0.847713	1.01144	0.777885	0.687784	0.905598	0.775066	0.806266	0.79286	0.305161	0.433059	0.358902	0.381634	0.315801	0.315589
KAI2b	70.4831	0.758647	0.714632	0.791247	0.788205	0.742397	0.770229	0.871937	0.801951	0.847459	0.805171	0.83977	1.00422	0.762549	0.675838	0.888002	0.76537	0.78824	0.781271	0.311203	0.439879	0.361566	0.377923	0.318262	0.321429
KAI2b	70.9919	0.750384	0.708182	0.782413	0.781098	0.730553	0.751021	0.866198	0.794489	0.826174	0.796405	0.829773	0.993378	0.747078	0.662293	0.876804	0.760666	0.769674	0.771533	0.310036	0.444681	0.358951	0.38373	0.323944	0.329742
KAI2b	71.5007	0.737904	0.697128	0.770239	0.770177	0.716622	0.731906	0.852552	0.781362	0.802311	0.78551	0.818719	0.978535	0.736247	0.650421	0.864724	0.754507	0.760136	0.762924	0.307651	0.438462	0.356698	0.38588	0.323165	0.328644
KAI2b	72.0095	0.729583	0.684487	0.756938	0.756637	0.705973	0.718483	0.837258	0.760624	0.785849	0.769813	0.806384	0.962264	0.723391	0.63826	0.846178	0.741618	0.748082	0.751882	0.306165	0.431281	0.35737	0.377311	0.316091	0.32011
KAI2b	72.5183	0.722542	0.674872	0.744563	0.747629	0.695164	0.708384	0.825411	0.743066	0.773949	0.755265	0.790715	0.949476	0.712539	0.627252	0.83212	0.733486	0.73525	0.743162	0.30031	0.434495	0.354485	0.370789	0.314653	0.317375
KAI2b	73.0272	0.71679	0.666202	0.733927	0.743528	0.682333	0.695395	0.820855	0.735461	0.762851	0.751961	0.777713	0.945872	0.712169	0.627795	0.833418	0.737317	0.731654	0.747788	0.295904	0.435074	0.34806	0.365953	0.315189	0.31981
KAI2b	73.536	0.712423	0.65583	0.721536	0.734813	0.667885	0.682029	0.816279	0.729579	0.748288	0.751801	0.77284	0.945137	0.711866	0.628889	0.836922	0.74346	0.728784	0.753904	0.29701	0.424025	0.341919	0.358853	0.307902	0.321596
KAI2b	74.0448	0.703286	0.643796	0.707363	0.724336	0.653247	0.667405	0.805262	0.718511	0.725607	0.741149	0.764117	0.935253	0.700186	0.619176	0.826269	0.739621	0.71677	0.742315	0.296045	0.411357	0.331374	0.352098	0.301399	0.317717
KAI2b	74.5536	0.691281	0.630572	0.693588	0.7162	0.642587	0.652077	0.793535	0.707744	0.705634	0.726186	0.747206	0.919658	0.681717	0.606112	0.811065	0.723624	0.701319	0.720233	0.29046	0.401656	0.321997	0.348458	0.297169	0.310018
KAI2b	75.0624	0.675603	0.61133	0.675022	0.699194	0.628058	0.636251	0.774236	0.690083	0.686372	0.708312	0.722065	0.896651	0.658957	0.587704	0.791262	0.699356	0.677682	0.697564	0.284004	0.394441	0.318497	0.342716	0.292022	0.305634
KAI2b	75.5713	0.667288	0.595895	0.661195	0.683635	0.612522	0.623176	0.757502	0.670725	0.667748	0.691698	0.698327	0.875091	0.637888	0.570734	0.76476	0.679191	0.649784	0.676778	0.283407	0.388063	0.315116	0.340374	0.290323	0.306997
KAI2b	76.0801	0.669552	0.593394	0.655534	0.682282	0.60545	0.616604	0.751955	0.665134	0.654645	0.684482	0.687505	0.864751	0.625696	0.560528	0.743673	0.668016	0.631014	0.66247	0.287287	0.386246	0.314297	0.342274	0.289856	0.309638
KAI2b	76.5889	0.665091	0.590022	0.648454	0.680822	0.597013	0.606796	0.744849	0.663042	0.641284	0.67749	0.674882	0.853679	0.617583	0.552126	0.729403	0.658105	0.618164	0.651414	0.287869	0.389062	0.318904	0.340842	0.291503	0.310535
KAI2b	77.0977	0.650282	0.576732	0.63487	0.667388	0.582849	0.590854	0.72919	0.650524	0.626697	0.661442	0.656714	0.833078	0.606007	0.542829	0.712904	0.64567	0.606478	0.632742	0.287087	0.393645	0.319952	0.336049	0.293635	0.315674
KAI2b	77.6065	0.636085	0.560983	0.617443	0.647886	0.570252	0.57864	0.713188	0.634065	0.613353	0.645888	0.643387	0.810813	0.590185	0.532495	0.696182	0.632198	0.59764	0.596144	0.285262	0.389367	0.318489	0.33308	0.292969	0.315265
KAI2b	78.1154	0.623521	0.54771	0.604027	0.635089	0.55964	0.57316	0.701352	0.619014	0.603067	0.635869	0.632538	0.792913	0.577791	0.524361	0.687476	0.620893	0.588582	0.557355	0.28096	0.374623	0.314162	0.333839	0.293338	0.307463
KAI2b	78.6242	0.610711	0.536829	0.595033	0.625661	0.547178	0.566038	0.689008	0.607066	0.593696	0.624742	0.618582	0.776101	0.570347	0.518202	0.682524	0.613673	0.573996	0.559222	0.280123	0.367208	0.306746	0.331535	0.290987	0.305134
KAI2b	79.133	0.601267	0.525929	0.582701	0.613943	0.537175	0.554023	0.675397	0.598886	0.584004	0.612486	0.604856	0.759386	0.560233	0.51259	0.675917	0.605983	0.560762	0.577252	0.279196	0.363026	0.301234	0.324084	0.282069	0.306348
KAI2b	79.6418	0.593641	0.516107	0.570816	0.605904	0.532274	0.54621	0.667171	0.592521	0.576169	0.602778	0.596516	0.744718	0.546387	0.506757	0.669236	0.594716	0.553813	0.573917	0.27628	0.354545	0.295595	0.314547	0.275368	0.305797
KAI2b	80.1506	0.58592	0.50858	0.564883	0.602527	0.526842	0.540797	0.662288	0.587003	0.569177	0.594723	0.588107	0.726408	0.535615	0.498342	0.658797	0.582719	0.546812	0.562772	0.270012	0.34647	0.287213	0.307278	0.2736	0.300573
KAI2b	80.6595	0.577498	0.501261	0.556779	0.601707	0.516901	0.530493	0.652947	0.579825	0.560801	0.585635	0.575814	0.703591	0.526967	0.489681	0.641993	0.570544	0.538585	0.549766	0.260509	0.342265	0.2796	0.304254	0.271987	0.294276
KAI2b	81.1683	0.572956	0.496621	0.548151	0.603094	0.50732	0.525543	0.643311	0.57286	0.555131	0.575473	0.566836	0.687189	0.517351	0.485141	0.625887	0.559979	0.530395	0.537241	0.255986	0.343089	0.278011	0.303675	0.272004	0.292789
KAI2b	81.6771	0.572066	0.492954	0.545437	0.597001	0.503757	0.52771	0.637121	0.566824	0.550536	0.567509	0.559187	0.67776	0.509889	0.479998	0.609807	0.549245	0.519977	0.528294	0.256132	0.341373	0.278245	0.302064	0.268482	0.291515
KAI2b	82.1859	0.564512	0.486706	0.543062	0.579023	0.500019	0.525505	0.628252	0.557302	0.540221	0.559248	0.546105	0.661647	0.500604	0.466792	0.587544	0.532604	0.505965	0.517544	0.257182	0.332192	0.274684	0.301027	0.26225	0.289414
KAI2b	82.6947	0.552485	0.47975	0.535868	0.559958	0.49221	0.516627	0.614256	0.542899	0.533695	0.544891	0.533114	0.636933	0.486877	0.451537	0.567756	0.513277	0.488774	0.496909	0.254001	0.323287	0.270632	0.2982	0.259923	0.287586
KAI2b	83.2035	0.543772	0.474143	0.52571	0.546154	0.481655	0.50542	0.601921	0.530307	0.547607	0.530998	0.525448	0.614329	0.474562	0.442729	0.557197	0.498982	0.474467	0.478621	0.248136	0.321273	0.268485	0.293518	0.259656	0.285218
KAI2b	83.7124	0.538699	0.466282	0.516951	0.53573	0.471559	0.494726	0.591524	0.52113	0.564183	0.524097	0.524256	0.602564	0.468194	0.437959	0.553439	0.491882	0.467397	0.47383	0.247461	0.319195	0.267681	0.28889	0.26082	0.282387
KAI2b	84.2212	0.534974	0.457124	0.511334	0.526479	0.46598	0.48841	0.578643	0.51228	0.554298	0.517896	0.520706	0.600193	0.465884	0.435626	0.55324	0.489962	0.465919	0.474934	0.252986	0.316832	0.270992	0.286146	0.263816	0.279802
KAI2b	84.73	0.534974	0.457124	0.511334	0.526479	0.46598	0.48841	0.578643	0.51228	0.554298	0.517896	0.520706	0.600193	0.465884	0.435626	0.55324	0.489962	0.465919	0.474934	0.252986	0.316832	0.270992	0.286146	0.263816	0.279802
KAI2a_M160_L190_W157_	20.14	0.234787	0.189516	0.223355	0.235145	0.182055	0.234621	0.281467	0.251769	0.278189	0.298835	0.310281	0.151148	0.341938	0.288902	0.261802	0.371374	0.298761	0.37176	0.176728	0.164606	0.181925	0.176651	0.196297	0.198965
KAI2a_M160_L190_W157_	20.6488	0.234787	0.189516	0.223355	0.235145	0.182055	0.234621	0.281467	0.251769	0.278189	0.298835	0.310281	0.151148	0.341938	0.288902	0.261802	0.371374	0.298761	0.37176	0.176728	0.164606	0.181925	0.176651	0.196297	0.198965
KAI2a_M160_L190_W157_	21.1576	0.217257	0.17981	0.208102	0.21709	0.167137	0.216784	0.259035	0.215997	0.261374	0.265124	0.270696	0.146664	0.311477	0.272783	0.247393	0.348023	0.307342	0.355686	0.172736	0.163196	0.175685	0.174227	0.187246	0.196909
KAI2a_M160_L190_W157_	21.6665	0.195132	0.17078	0.198604	0.192505	0.156937	0.200631	0.232323	0.205817	0.249606	0.234368	0.243538	0.145888	0.279755	0.257812	0.233954	0.32023	0.314974	0.327836	0.162522	0.156865	0.168159	0.16761	0.172514	0.188891
KAI2a_M160_L190_W157_	22.1753	0.171337	0.162446	0.192934	0.164269	0.145807	0.184819	0.203018	0.207595	0.241034	0.207445	0.224824	0.141213	0.250613	0.243256	0.213908	0.293688	0.30255	0.293365	0.149224	0.149067	0.163018	0.159733	0.158901	0.175949
KAI2a_M160_L190_W157_	22.6841	0.150225	0.153005	0.186898	0.142154	0.13556	0.171403	0.180813	0.197821	0.229742	0.190905	0.208393	0.131845	0.227993	0.22807	0.192858	0.271301	0.278496	0.269472	0.138093	0.140387	0.158694	0.154169	0.150283	0.166309
KAI2a_M160_L190_W157_	23.1929	0.141006	0.149644	0.184393	0.136421	0.137646	0.168112	0.174267	0.185083	0.219606	0.184014	0.201721	0.130758	0.215378	0.219199	0.183773	0.25608	0.263806	0.264689	0.136431	0.138139	0.156155	0.152536	0.146984	0.166259
KAI2a_M160_L190_W157_	23.7017	0.144132	0.153202	0.185834	0.140052	0.149178	0.171856	0.176258	0.179286	0.211551	0.178765	0.204821	0.139589	0.206666	0.214051	0.18786	0.248786	0.260498	0.269225	0.140447	0.140438	0.15516	0.15181	0.147681	0.167616
KAI2a_M160_L190_W157_	24.2106	0.146608	0.153974	0.185973	0.138344	0.154975	0.17437	0.170993	0.174714	0.20399	0.168729	0.203711	0.146045	0.197712	0.20535	0.191285	0.241001	0.256609	0.265181	0.14029	0.138084	0.150574	0.144637	0.148632	0.159834
KAI2a_M160_L190_W157_	24.7194	0.144753	0.14882	0.179479	0.132452	0.153804	0.174203	0.160549	0.167107	0.199383	0.154064	0.195762	0.148809	0.188674	0.195483	0.187573	0.230107	0.250522	0.250707	0.136402	0.135886	0.148211	0.139928	0.150805	0.149496
KAI2a_M160_L190_W157_	25.2282	0.147643	0.147352	0.173292	0.13698	0.155229	0.172906	0.156041	0.163238	0.197912	0.148063	0.191333	0.159394	0.180168	0.192022	0.18669	0.223729	0.245583	0.240135	0.135616	0.135444	0.151693	0.139883	0.149403	0.148222
KAI2a_M160_L190_W157_	25.737	0.154085	0.155518	0.172234	0.146689	0.157147	0.171254	0.154107	0.162113	0.194629	0.147402	0.187651	0.175512	0.173523	0.192091	0.189448	0.221799	0.237676	0.23818	0.13551	0.132926	0.152337	0.139096	0.140513	0.146208
KAI2a_M160_L190_W157_	26.2458	0.152552	0.157836	0.172813	0.147246	0.152834	0.169079	0.145407	0.15657	0.183432	0.141587	0.179254	0.184582	0.164868	0.182837	0.18958	0.214178	0.223304	0.232137	0.128877	0.128825	0.147361	0.139118	0.131643	0.138138
KAI2a_M160_L190_W157_	26.7546	0.143671	0.147705	0.17163	0.142673	0.145022	0.164941	0.134668	0.14947	0.167285	0.134319	0.171751	0.190506	0.154795	0.168924	0.188759	0.204474	0.210308	0.219654	0.123343	0.126151	0.144958	0.136143	0.127493	0.132298
KAI2a_M160_L190_W157_	27.2635	0.137729	0.142665	0.169269	0.140822	0.144427	0.162688	0.129043	0.147404	0.160482	0.129786	0.169201	0.204742	0.150787	0.160834	0.190347	0.203723	0.207236	0.212362	0.125154	0.124208	0.145594	0.13297	0.127966	0.128958
KAI2a_M160_L190_W157_	27.7723	0.136197	0.147648	0.166458	0.14076	0.146427	0.164493	0.126055	0.1459	0.165512	0.127638	0.164585	0.219827	0.149418	0.155259	0.188702	0.204043	0.205558	0.207925	0.124819	0.121084	0.143022	0.127188	0.128881	0.122331
KAI2a_M160_L190_W157_	28.2811	0.134831	0.145878	0.160195	0.136905	0.141812	0.164706	0.124735	0.139087	0.169926	0.122582	0.156061	0.223571	0.142134	0.150209	0.182451	0.193533	0.199883	0.200762	0.117866	0.113593	0.134684	0.11941	0.124072	0.114787
KAI2a_M160_L190_W157_	28.7899	0.130747	0.134854	0.152818	0.129207	0.137388	0.159427	0.123644	0.133048	0.164318	0.11063	0.1484	0.217882	0.132525	0.147575	0.178113	0.177801	0.190696	0.19155	0.115701	0.107621	0.129211	0.118495	0.116459	0.11493
KAI2a_M160_L190_W157_	29.2987	0.126074	0.13029	0.148785	0.121447	0.13483	0.154403	0.120417	0.129872	0.155923	0.100693	0.143735	0.209819	0.126138	0.147246	0.175317	0.171207	0.183241	0.182899	0.118094	0.108232	0.131467	0.120053	0.116716	0.119808
KAI2a_M160_L190_W157_	29.8076	0.121975	0.134524	0.14851	0.118801	0.134017	0.155057	0.119135	0.127467	0.154791	0.103487	0.141557	0.204464	0.124115	0.146293	0.17047	0.172195	0.183715	0.181331	0.115797	0.107862	0.133952	0.116983	0.123352	0.117726
KAI2a_M160_L190_W157_	30.3164	0.116001	0.13485	0.149146	0.121802	0.137129	0.15483	0.120449	0.127594	0.157724	0.112489	0.13899	0.201906	0.126933	0.145562	0.166145	0.170806	0.185347	0.184405	0.115995	0.107191	0.134135	0.113448	0.125876	0.10973
KAI2a_M160_L190_W157_	30.8252	0.113412	0.129157	0.146868	0.122914	0.140914	0.15382	0.120102	0.128548	0.159967	0.119777	0.141405	0.204567	0.131308	0.148122	0.166654	0.168949	0.184573	0.186938	0.120204	0.112005	0.134753	0.114404	0.125171	0.10971
KAI2a_M160_L190_W157_	31.334	0.117385	0.131433	0.147531	0.123449	0.142497	0.159178	0.12119	0.131876	0.164281	0.125995	0.148253	0.213863	0.134151	0.153157	0.173268	0.169821	0.185819	0.188494	0.120356	0.120367	0.138196	0.120802	0.129039	0.117416
KAI2a_M160_L190_W157_	31.8428	0.121932	0.140172	0.153569	0.127017	0.144836	0.167716	0.126506	0.139719	0.171662	0.132581	0.150291	0.219192	0.136985	0.158345	0.177298	0.169753	0.190103	0.189785	0.121204	0.123824	0.143507	0.12765	0.137486	0.122752
KAI2a_M160_L190_W157_	32.3517	0.127633	0.149902	0.161789	0.135622	0.155556	0.174685	0.135308	0.148968	0.181685	0.140638	0.153733	0.222486	0.143368	0.166863	0.183597	0.172225	0.19819	0.196627	0.128583	0.123442	0.148613	0.131068	0.146008	0.129359
KAI2a_M160_L190_W157_	32.8605	0.139635	0.161066	0.172658	0.150153	0.171755	0.186041	0.147358	0.158759	0.192305	0.151427	0.166035	0.235527	0.154469	0.179361	0.200204	0.181961	0.210378	0.208367	0.140626	0.1301	0.15105	0.136389	0.15425	0.138169
KAI2a_M160_L190_W157_	33.3693	0.15156	0.16761	0.182133	0.160234	0.181009	0.200512	0.156165	0.167706	0.199894	0.159947	0.176272	0.244839	0.165203	0.188054	0.213184	0.197194	0.221229	0.21596	0.154877	0.14254	0.153336	0.141716	0.158795	0.141569
KAI2a_M160_L190_W157_	33.8781	0.156538	0.173987	0.191604	0.162877	0.184858	0.209902	0.160086	0.176732	0.207179	0.167306	0.181551	0.246061	0.173505	0.194185	0.21741	0.208457	0.226728	0.222989	0.164879	0.15093	0.159267	0.149413	0.160981	0.143187
KAI2a_M160_L190_W157_	34.3869	0.161054	0.184478	0.201971	0.169004	0.1958	0.216338	0.167601	0.188644	0.219627	0.178388	0.188478	0.25326	0.181785	0.202971	0.221487	0.210714	0.230185	0.232979	0.162592	0.156733	0.164496	0.156243	0.167225	0.14813
KAI2a_M160_L190_W157_	34.8957	0.170416	0.19522	0.209675	0.180098	0.209552	0.223751	0.178423	0.198692	0.235063	0.189114	0.197194	0.263407	0.188698	0.210729	0.229402	0.214436	0.233313	0.238111	0.155649	0.158872	0.161676	0.152898	0.16968	0.153155
KAI2a_M160_L190_W157_	35.4046	0.18103	0.20688	0.215972	0.191628	0.21649	0.23267	0.187413	0.205968	0.244123	0.19642	0.203709	0.269967	0.194974	0.218874	0.238441	0.223004	0.237781	0.241515	0.158725	0.158823	0.160479	0.150204	0.166721	0.154931
KAI2a_M160_L190_W157_	35.9134	0.191396	0.217505	0.223774	0.201998	0.222669	0.24339	0.195705	0.214769	0.246689	0.202987	0.209279	0.278663	0.20124	0.227469	0.24566	0.229963	0.243464	0.247265	0.166881	0.162687	0.168483	0.152146	0.166193	0.15431
KAI2a_M160_L190_W157_	36.4222	0.200126	0.222303	0.2336	0.209774	0.232882	0.254798	0.205021	0.223097	0.254641	0.211447	0.217964	0.28983	0.208134	0.233115	0.25303	0.230581	0.247611	0.250362	0.16858	0.165867	0.169833	0.150391	0.16205	0.151842
KAI2a_M160_L190_W157_	36.931	0.208045	0.22515	0.240939	0.215557	0.242948	0.265966	0.215659	0.229881	0.268206	0.216058	0.227655	0.294144	0.214873	0.238747	0.25902	0.228911	0.252035	0.252488	0.166384	0.16586	0.163578	0.147501	0.158931	0.15045
KAI2a_M160_L190_W157_	37.4398	0.219675	0.233955	0.248265	0.225245	0.253836	0.277388	0.22736	0.240181	0.277698	0.220511	0.238121	0.30036	0.21951	0.243572	0.263739	0.230667	0.254489	0.257197	0.165172	0.166194	0.16075	0.147742	0.161941	0.149094
KAI2a_M160_L190_W157_	37.9487	0.227046	0.243849	0.256887	0.235253	0.263292	0.284109	0.232851	0.247772	0.281005	0.227205	0.245172	0.308524	0.221278	0.244287	0.267847	0.228747	0.25096	0.256752	0.166102	0.167628	0.158438	0.144777	0.159491	0.144449
KAI2a_M160_L190_W157_	38.4575	0.230298	0.249351	0.263348	0.238479	0.268151	0.287346	0.232487	0.248302	0.284737	0.231635	0.245968	0.308929	0.221165	0.243961	0.269508	0.221325	0.245638	0.250285	0.16907	0.165741	0.153427	0.139799	0.154487	0.140513
KAI2a_M160_L190_W157_	38.9663	0.239478	0.25901	0.272719	0.245074	0.274316	0.295961	0.239357	0.252911	0.29363	0.239291	0.251232	0.312629	0.224923	0.247705	0.275637	0.219264	0.243326	0.24942	0.165963	0.159895	0.148003	0.134808	0.14995	0.134157
KAI2a_M160_L190_W157_	39.4751	0.248374	0.266854	0.278353	0.251987	0.279931	0.303103	0.247994	0.259963	0.300474	0.244126	0.25854	0.317676	0.226521	0.25045	0.280303	0.217442	0.238727	0.246179	0.156722	0.154302	0.138792	0.127713	0.138511	0.125939
KAI2a_M160_L190_W157_	39.9839	0.250293	0.268047	0.278009	0.252297	0.281165	0.303576	0.248403	0.260927	0.301924	0.239249	0.258616	0.316596	0.220577	0.244929	0.275266	0.206977	0.225869	0.235822	0.150865	0.149167	0.12419	0.118091	0.124088	0.117842
KAI2a_M160_L190_W157_	40.4928	0.252705	0.270868	0.283027	0.256768	0.282015	0.306107	0.248875	0.260974	0.302123	0.234215	0.256252	0.317252	0.215308	0.237102	0.268353	0.193291	0.210874	0.225943	0.141487	0.14004	0.10687	0.100884	0.104587	0.102942
KAI2a_M160_L190_W157_	41.0016	0.254543	0.272895	0.287777	0.260281	0.282079	0.308925	0.250407	0.259439	0.301606	0.233276	0.251339	0.316595	0.210027	0.232603	0.26266	0.17849	0.197518	0.213647	0.121348	0.126644	0.0858981	0.0758289	0.0795282	0.0808582
KAI2a_M160_L190_W157_	41.5104	0.253889	0.2718	0.286061	0.251666	0.281119	0.305612	0.247614	0.251893	0.29845	0.232736	0.243634	0.308193	0.199947	0.225123	0.255735	0.157855	0.180945	0.197358	0.0971114	0.108381	0.0608303	0.0513064	0.0538885	0.053026
KAI2a_M160_L190_W157_	42.0192	0.248759	0.266448	0.277527	0.237442	0.274525	0.294055	0.238325	0.240062	0.290595	0.223631	0.232127	0.292921	0.183603	0.207263	0.239963	0.126695	0.151651	0.170734	0.0707564	0.0829535	0.0255646	0.023185	0.0172171	0.018302
KAI2a_M160_L190_W157_	42.528	0.232429	0.252509	0.262504	0.224508	0.256854	0.274694	0.217276	0.222019	0.274271	0.201287	0.21085	0.268943	0.157601	0.177238	0.209692	0.082712	0.106289	0.128635	0.0358431	0.0480794	-0.021542	-0.0188824	-0.0286426	-0.027509
KAI2a_M160_L190_W157_	43.0369	0.208517	0.229154	0.239493	0.204462	0.231854	0.25036	0.186974	0.196903	0.248438	0.16913	0.180501	0.236445	0.117197	0.13855	0.169616	0.021766	0.047584	0.073481	-0.0132127	-0.0021051	-0.0758573	-0.0750742	-0.0808638	-0.0869074
KAI2a_M160_L190_W157_	43.5457	0.176036	0.194235	0.204706	0.166841	0.1948	0.214755	0.14836	0.159069	0.209875	0.119738	0.137399	0.189108	0.056538	0.085591	0.114576	-0.0623	-0.033383	-0.001181	-0.0754608	-0.0705213	-0.141946	-0.148204	-0.151388	-0.161476
KAI2a_M160_L190_W157_	44.0545	0.126683	0.144526	0.155852	0.110275	0.1372	0.159113	0.090577	0.101726	0.152943	0.046068	0.068408	0.123332	-0.028393	0.004443	0.033137	-0.175985	-0.146792	-0.108545	-0.148602	-0.154454	-0.228145	-0.239559	-0.244468	-0.255288
KAI2a_M160_L190_W157_	44.5633	0.050984	0.070543	0.082122	0.028271	0.056212	0.073888	0.003839	0.018755	0.06593	-0.055686	-0.032429	0.029224	-0.141991	-0.110596	-0.084706	-0.3291	-0.296183	-0.25733	-0.239804	-0.258263	-0.338615	-0.350569	-0.354511	-0.374782
KAI2a_M160_L190_W157_	45.0721	-0.060557	-0.040156	-0.027933	-0.092253	-0.056276	-0.051775	-0.123445	-0.104888	-0.060969	-0.201891	-0.16945	-0.113101	-0.294063	-0.26551	-0.248207	-0.530532	-0.494072	-0.452292	-0.358418	-0.388424	-0.473653	-0.485855	-0.478985	-0.524781
KAI2a_M160_L190_W157_	45.5809	-0.21938	-0.196726	-0.187333	-0.264147	-0.220066	-0.226154	-0.302969	-0.281093	-0.236421	-0.408773	-0.361796	-0.315618	-0.501432	-0.475884	-0.471248	-0.788893	-0.758626	-0.711996	-0.502184	-0.543782	-0.626249	-0.641929	-0.63056	-0.699544
KAI2a_M160_L190_W157_	46.0898	-0.444805	-0.4126	-0.414721	-0.500537	-0.452102	-0.467028	-0.548814	-0.519004	-0.477963	-0.687314	-0.630046	-0.595122	-0.777193	-0.758805	-0.776116	-1.11278	-1.09175	-1.05413	-0.66469	-0.728836	-0.796141	-0.821152	-0.817304	-0.895369
KAI2a_M160_L190_W157_	46.5986	-0.750702	-0.702567	-0.720328	-0.814033	-0.755648	-0.79047	-0.87697	-0.832476	-0.799041	-1.04709	-0.981332	-0.967371	-1.12538	-1.11989	-1.17776	-1.5029	-1.48619	-1.47552	-0.853585	-0.944447	-0.995071	-1.02661	-1.02458	-1.1133
KAI2a_M160_L190_W157_	47.1074	-1.14511	-1.08017	-1.11213	-1.21371	-1.13684	-1.20341	-1.28938	-1.2281	-1.20831	-1.48986	-1.41774	-1.44987	-1.53827	-1.55079	-1.67705	-1.93563	-1.92635	-1.96138	-1.06454	-1.17069	-1.20182	-1.23331	-1.22485	-1.33113
KAI2a_M160_L190_W157_	47.6162	-1.62614	-1.54588	-1.59846	-1.69613	-1.60179	-1.70437	-1.77518	-1.69753	-1.70055	-2.00062	-1.92585	-2.04421	-1.98985	-2.03375	-2.25654	-2.36504	-2.375	-2.47298	-1.26304	-1.38004	-1.37861	-1.4068	-1.39869	-1.51728
KAI2a_M160_L190_W157_	48.125	-2.16487	-2.07584	-2.15908	-2.23119	-2.12492	-2.27024	-2.30533	-2.21607	-2.24959	-2.53642	-2.46963	-2.72259	-2.43923	-2.5333	-2.87167	-2.7444	-2.7804	-2.95419	-1.42027	-1.55091	-1.50863	-1.53257	-1.5285	-1.656
KAI2a_M160_L190_W157_	48.6339	-2.71163	-2.6285	-2.74758	-2.7619	-2.65203	-2.85496	-2.82083	-2.73115	-2.80458	-3.02735	-2.99439	-3.42586	-2.82853	-2.98791	-3.44779	-3.02903	-3.0895	-3.34942	-1.52549	-1.66949	-1.57476	-1.60119	-1.58951	-1.73169
KAI2a_M160_L190_W157_	49.1427	-3.18847	-3.13524	-3.29913	-3.20981	-3.11533	-3.38252	-3.24114	-3.16861	-3.28743	-3.39642	-3.42295	-4.05909	-3.10223	-3.32353	-3.89682	-3.17812	-3.25524	-3.59721	-1.56239	-1.71719	-1.55763	-1.58976	-1.56604	-1.71389
KAI2a_M160_L190_W157_	49.6515	-3.5046	-3.50307	-3.72158	-3.49379	-3.43086	-3.75963	-3.48693	-3.45014	-3.61438	-3.58439	-3.67668	-4.50893	-3.21242	-3.47533	-4.13839	-3.15868	-3.24266	-3.64646	-1.50437	-1.65955	-1.44387	-1.47948	-1.44363	-1.58507
KAI2a_M160_L190_W157_	50.1603	-3.60325	-3.6564	-3.92748	-3.5581	-3.53148	-3.91397	-3.51529	-3.51393	-3.72281	-3.55623	-3.69839	-4.67783	-3.12717	-3.41233	-4.12249	-2.95192	-3.04011	-3.47382	-1.35446	-1.49496	-1.24536	-1.27924	-1.23882	-1.37444
KAI2a_M160_L190_W157_	50.6691	-3.44798	-3.53865	-3.85732	-3.36703	-3.37618	-3.79182	-3.30729	-3.32343	-3.56895	-3.28975	-3.45549	-4.50339	-2.83746	-3.12516	-3.83029	-2.55944	-2.64657	-3.0758	-1.12064	-1.24017	-0.980002	-1.00917	-0.96913	-1.09085
KAI2a_M160_L190_W157_	51.178	-3.03084	-3.13595	-3.48367	-2.92412	-2.96323	-3.37629	-2.8624	-2.88014	-3.14649	-2.79447	-2.96575	-3.977	-2.358	-2.62855	-3.2733	-2.01447	-2.08711	-2.48553	-0.813419	-0.912352	-0.666226	-0.688369	-0.648502	-0.739648
KAI2a_M160_L190_W157_	51.6868	-2.39384	-2.49789	-2.83986	-2.27771	-2.34056	-2.71099	-2.22137	-2.24328	-2.50062	-2.11989	-2.28695	-3.16018	-1.73726	-1.97299	-2.50918	-1.3693	-1.42857	-1.77068	-0.477722	-0.55688	-0.333472	-0.351149	-0.314705	-0.37288
KAI2a_M160_L190_W157_	52.1956	-1.62633	-1.72008	-2.02447	-1.51669	-1.59292	-1.88999	-1.46612	-1.50738	-1.71984	-1.34816	-1.50122	-2.17697	-1.05242	-1.24041	-1.63655	-0.696333	-0.750045	-1.01244	-0.160957	-0.214782	-0.0218253	-0.0392694	-0.0066128	-0.0483293
KAI2a_M160_L190_W157_	52.7044	-0.839651	-0.915271	-1.15692	-0.742742	-0.821752	-1.02804	-0.70266	-0.761895	-0.910226	-0.579706	-0.713346	-1.17158	-0.391966	-0.526423	-0.762921	-0.083925	-0.126636	-0.300018	0.106851	0.08871	0.222995	0.220512	0.238123	0.21533
KAI2a_M160_L190_W157_	53.2132	-0.134598	-0.188215	-0.357982	-0.059126	-0.131087	-0.24655	-0.034411	-0.098485	-0.185175	0.084693	-0.032173	-0.277962	0.158095	0.075982	-0.008769	0.390481	0.359035	0.270251	0.309046	0.32028	0.389161	0.40368	0.404393	0.418203
KAI2a_M160_L190_W157_	53.722	0.407012	0.370454	0.26991	0.450421	0.394479	0.358747	0.463475	0.403708	0.365368	0.567017	0.466508	0.395986	0.539937	0.508171	0.530771	0.693175	0.665957	0.644069	0.437201	0.461568	0.482882	0.503052	0.493056	0.537726
KAI2a_M160_L190_W157_	54.2309	0.750484	0.723358	0.681999	0.763633	0.728692	0.751821	0.766029	0.714566	0.715782	0.846556	0.772113	0.81489	0.756222	0.761525	0.849454	0.846324	0.826008	0.84051	0.491935	0.527527	0.514338	0.538196	0.523261	0.576084
KAI2a_M160_L190_W157_	54.7397	0.909057	0.893359	0.893453	0.903626	0.885339	0.941788	0.895226	0.856738	0.881346	0.96066	0.90958	1.01253	0.841795	0.864022	0.988637	0.892865	0.874762	0.90642	0.497756	0.544813	0.515624	0.539666	0.523902	0.576674
KAI2a_M160_L190_W157_	55.2485	0.936445	0.934426	0.961169	0.930041	0.913901	0.98792	0.914762	0.88889	0.915274	0.973853	0.928369	1.0654	0.843639	0.872581	1.01278	0.881212	0.85909	0.89932	0.483071	0.537022	0.50806	0.525667	0.506498	0.566715
KAI2a_M160_L190_W157_	55.7573	0.904905	0.906808	0.95402	0.899914	0.882612	0.966585	0.889467	0.866437	0.889364	0.943109	0.891387	1.04967	0.810938	0.840534	0.989051	0.845656	0.827871	0.869131	0.458944	0.512931	0.482811	0.498349	0.48032	0.538878
KAI2a_M160_L190_W157_	56.2661	0.860699	0.859733	0.918732	0.857156	0.841985	0.93164	0.849049	0.828336	0.850278	0.905744	0.84752	1.01815	0.775046	0.802002	0.949051	0.804392	0.793862	0.838794	0.429559	0.479666	0.444898	0.466955	0.45553	0.500825
KAI2a_M160_L190_W157_	56.775	0.815146	0.812106	0.86924	0.816985	0.799521	0.89335	0.80238	0.785503	0.807201	0.866196	0.809864	0.980074	0.740356	0.763852	0.90366	0.768077	0.758656	0.804227	0.403597	0.444992	0.414758	0.438838	0.425221	0.469408
KAI2a_M160_L190_W157_	57.2838	0.771354	0.76697	0.82058	0.774338	0.755763	0.849021	0.762165	0.742031	0.764616	0.826215	0.772138	0.938412	0.706421	0.728112	0.865306	0.734568	0.726683	0.762531	0.386576	0.41439	0.396198	0.411485	0.393701	0.446425
KAI2a_M160_L190_W157_	57.7926	0.740296	0.729653	0.789551	0.743076	0.721417	0.809374	0.735535	0.710461	0.731535	0.794437	0.736996	0.908294	0.676687	0.697283	0.832424	0.697295	0.697068	0.726094	0.369595	0.394604	0.38086	0.382028	0.372832	0.422587
KAI2a_M160_L190_W157_	58.3014	0.714269	0.698141	0.768114	0.721001	0.694228	0.781527	0.706865	0.687124	0.701221	0.758967	0.704795	0.879962	0.64092	0.661427	0.794923	0.656861	0.660904	0.693874	0.347329	0.380121	0.361755	0.362632	0.355331	0.399067
KAI2a_M160_L190_W157_	58.8102	0.68566	0.674484	0.746588	0.698238	0.676898	0.765966	0.676073	0.66624	0.674314	0.723411	0.679804	0.851883	0.603682	0.626843	0.761411	0.621081	0.623182	0.658342	0.328021	0.361775	0.341987	0.352194	0.341132	0.381665
KAI2a_M160_L190_W157_	59.3191	0.658473	0.652678	0.723723	0.670218	0.656851	0.743852	0.65254	0.641667	0.650043	0.693124	0.66041	0.82852	0.577976	0.603207	0.733592	0.590793	0.592019	0.626687	0.315384	0.341966	0.328945	0.339388	0.335278	0.36383
KAI2a_M160_L190_W157_	59.8279	0.628372	0.62772	0.70029	0.632243	0.625847	0.713572	0.629602	0.616182	0.627907	0.664451	0.640523	0.809089	0.560531	0.587732	0.709287	0.565427	0.568696	0.610932	0.304729	0.328077	0.320677	0.326536	0.329171	0.346112
KAI2a_M160_L190_W157_	60.3367	0.601784	0.604977	0.679092	0.599664	0.600668	0.690906	0.602812	0.601756	0.610132	0.635136	0.620914	0.793182	0.540482	0.5727	0.691967	0.544131	0.551127	0.602315	0.296707	0.318608	0.311955	0.314186	0.315414	0.331011
KAI2a_M160_L190_W157_	60.8455	0.584028	0.587979	0.663679	0.581039	0.588445	0.679304	0.579673	0.595299	0.595683	0.608293	0.606463	0.788206	0.51861	0.558929	0.68513	0.530197	0.540565	0.591871	0.291175	0.309595	0.30592	0.308263	0.301631	0.321228
KAI2a_M160_L190_W157_	61.3543	0.563938	0.573895	0.651636	0.562434	0.578032	0.66622	0.563549	0.582697	0.582798	0.588004	0.59339	0.786188	0.503676	0.551396	0.681356	0.526154	0.53529	0.578687	0.281191	0.300245	0.300153	0.302543	0.289996	0.314644
KAI2a_M160_L190_W157_	61.8631	0.539671	0.559923	0.636654	0.539821	0.56125	0.644541	0.547425	0.565286	0.566794	0.570837	0.576959	0.77274	0.49793	0.542318	0.671817	0.524646	0.530174	0.569517	0.270302	0.295013	0.290521	0.289726	0.283437	0.306523
KAI2a_M160_L190_W157_	62.372	0.523589	0.55055	0.625743	0.528006	0.549499	0.626168	0.534992	0.555304	0.552233	0.558118	0.569236	0.761297	0.499161	0.534805	0.662719	0.522571	0.528349	0.568617	0.267365	0.291681	0.280247	0.28345	0.283944	0.296013
KAI2a_M160_L190_W157_	62.8808	0.519032	0.542014	0.622067	0.526801	0.546155	0.618042	0.527141	0.552196	0.542508	0.548485	0.569727	0.761563	0.498759	0.531159	0.656286	0.519992	0.525853	0.564489	0.26437	0.281974	0.268884	0.274634	0.275487	0.283337
KAI2a_M160_L190_W157_	63.3896	0.515882	0.534905	0.6151	0.522013	0.538959	0.615718	0.518847	0.54678	0.536543	0.536693	0.561506	0.762782	0.491538	0.524604	0.647512	0.513876	0.518916	0.555457	0.262157	0.273919	0.261138	0.261178	0.259554	0.273676
KAI2a_M160_L190_W157_	63.8984	0.50959	0.533505	0.607558	0.514442	0.530296	0.613622	0.515618	0.53893	0.532596	0.528235	0.54848	0.760695	0.483223	0.518565	0.635077	0.5071	0.510484	0.547686	0.261496	0.270235	0.261289	0.258755	0.256208	0.271201
KAI2a_M160_L190_W157_	64.4072	0.508026	0.533978	0.605315	0.511499	0.529619	0.607743	0.518856	0.536105	0.528168	0.533276	0.544932	0.756759	0.47773	0.515805	0.622328	0.504211	0.503732	0.541056	0.256397	0.266927	0.26596	0.262966	0.262231	0.272595
KAI2a_M160_L190_W157_	64.9161	0.510131	0.533944	0.599813	0.510521	0.531734	0.596438	0.523016	0.533146	0.524069	0.543739	0.54415	0.749326	0.475097	0.510388	0.610493	0.503064	0.500697	0.53315	0.250617	0.264872	0.26746	0.262008	0.261989	0.270127
KAI2a_M160_L190_W157_	65.4249	0.506982	0.532032	0.593189	0.50882	0.529692	0.588929	0.524782	0.529364	0.519555	0.54917	0.540599	0.74225	0.476819	0.502369	0.600474	0.504226	0.498163	0.528764	0.249342	0.26772	0.26549	0.259255	0.258328	0.271178
KAI2a_M160_L190_W157_	65.9337	0.504157	0.529654	0.595813	0.510449	0.528993	0.592734	0.523785	0.527519	0.519537	0.551497	0.540348	0.745014	0.483311	0.502743	0.599045	0.511184	0.498159	0.535748	0.25518	0.270796	0.262778	0.26231	0.259013	0.275662
KAI2a_M160_L190_W157_	66.4425	0.510116	0.530993	0.60057	0.513688	0.532775	0.600085	0.523189	0.52768	0.524996	0.558093	0.546026	0.756941	0.493792	0.513872	0.609211	0.519151	0.508965	0.551939	0.261897	0.274029	0.263184	0.269034	0.266037	0.279033
KAI2a_M160_L190_W157_	66.9513	0.516042	0.534414	0.598762	0.511553	0.531918	0.59804	0.524341	0.529382	0.52469	0.56471	0.550825	0.760792	0.500052	0.519896	0.61698	0.521779	0.524493	0.564588	0.260192	0.27804	0.266848	0.274184	0.269224	0.282907
KAI2a_M160_L190_W157_	67.4602	0.518926	0.535925	0.596511	0.511249	0.530854	0.595653	0.527781	0.533246	0.528954	0.56961	0.553014	0.761998	0.501861	0.522153	0.622348	0.52803	0.538063	0.573085	0.25552	0.274504	0.262136	0.269085	0.262659	0.280087
KAI2a_M160_L190_W157_	67.969	0.520918	0.535207	0.594433	0.516927	0.535828	0.599912	0.530856	0.533512	0.536001	0.573978	0.554405	0.764417	0.504311	0.526522	0.623651	0.534481	0.545812	0.578857	0.255254	0.272408	0.254628	0.258259	0.258589	0.274829
KAI2a_M160_L190_W157_	68.4778	0.519536	0.532702	0.589347	0.520523	0.53833	0.596805	0.529871	0.528354	0.531919	0.57078	0.551813	0.752307	0.505136	0.528006	0.610713	0.531624	0.542737	0.577077	0.255685	0.272199	0.250677	0.254054	0.257394	0.268994
KAI2a_M160_L190_W157_	68.9866	0.517739	0.528577	0.584209	0.519965	0.534896	0.589082	0.530312	0.528043	0.525855	0.566212	0.549103	0.736096	0.502773	0.53119	0.597471	0.526428	0.536228	0.573182	0.252215	0.270538	0.250696	0.255643	0.254492	0.266117
KAI2a_M160_L190_W157_	69.4954	0.517968	0.528917	0.584005	0.518436	0.534869	0.588858	0.535736	0.532107	0.527767	0.569869	0.5533	0.733327	0.498045	0.533257	0.595297	0.522252	0.537363	0.575503	0.247742	0.272252	0.254273	0.256565	0.253982	0.268832
KAI2a_M160_L190_W157_	70.0043	0.522706	0.53819	0.589531	0.521731	0.54652	0.594211	0.538592	0.534921	0.537129	0.578259	0.560723	0.735117	0.497403	0.532261	0.599861	0.520434	0.544352	0.581225	0.24806	0.275248	0.255426	0.255531	0.252136	0.271354
KAI2a_M160_L190_W157_	70.5131	0.530819	0.546654	0.594901	0.530143	0.55763	0.600547	0.538586	0.535466	0.543597	0.58189	0.566136	0.727034	0.501306	0.531998	0.602982	0.523216	0.545959	0.582854	0.248909	0.277687	0.256857	0.256514	0.251602	0.275198
KAI2a_M160_L190_W157_	71.0219	0.539562	0.551003	0.599763	0.536864	0.560888	0.606895	0.541014	0.537937	0.544368	0.579067	0.569659	0.719757	0.504403	0.534467	0.608894	0.526181	0.547028	0.58388	0.249453	0.278653	0.258884	0.261831	0.256948	0.283788
KAI2a_M160_L190_W157_	71.5307	0.540606	0.549706	0.601155	0.536458	0.557939	0.608171	0.543136	0.538493	0.546241	0.575585	0.570526	0.719344	0.505414	0.539227	0.618543	0.52703	0.55248	0.586383	0.251677	0.276844	0.257343	0.263774	0.261639	0.289048
KAI2a_M160_L190_W157_	72.0395	0.533348	0.543405	0.598042	0.529917	0.551337	0.603934	0.538465	0.531967	0.549423	0.572669	0.570106	0.715803	0.501907	0.543722	0.623959	0.526182	0.554957	0.590114	0.249339	0.271652	0.252553	0.257658	0.260894	0.280845
KAI2a_M160_L190_W157_	72.5483	0.529078	0.542494	0.599255	0.525205	0.550495	0.603448	0.532631	0.526685	0.553693	0.571541	0.571979	0.71213	0.498064	0.548407	0.633382	0.521961	0.552675	0.596815	0.244315	0.269253	0.250835	0.254753	0.259766	0.271424
KAI2a_M160_L190_W157_	73.0572	0.528592	0.545289	0.605323	0.526709	0.552987	0.607317	0.533011	0.528035	0.557786	0.575648	0.57843	0.715898	0.500439	0.554535	0.647966	0.522074	0.552165	0.60531	0.241351	0.272229	0.249586	0.252785	0.25927	0.271245
KAI2a_M160_L190_W157_	73.566	0.525432	0.544941	0.604729	0.526596	0.549214	0.60791	0.532338	0.528091	0.559883	0.574926	0.582938	0.721072	0.504435	0.562321	0.659254	0.530508	0.554862	0.61485	0.24218	0.273499	0.245223	0.244406	0.254311	0.270601
KAI2a_M160_L190_W157_	74.0748	0.520042	0.543372	0.598196	0.521022	0.540644	0.603854	0.52601	0.523298	0.561993	0.567378	0.579096	0.718269	0.506323	0.569018	0.6663	0.534074	0.555259	0.619746	0.243308	0.266421	0.240301	0.240104	0.246157	0.265748
KAI2a_M160_L190_W157_	74.5836	0.520912	0.546526	0.597978	0.519911	0.536008	0.603335	0.523374	0.520329	0.564145	0.567856	0.576392	0.716652	0.506802	0.572998	0.673208	0.531904	0.554591	0.619765	0.236576	0.259101	0.236427	0.241714	0.241408	0.2626
KAI2a_M160_L190_W157_	75.0924	0.522108	0.549569	0.599729	0.522501	0.535778	0.604836	0.522168	0.515999	0.561452	0.570249	0.579803	0.719168	0.504594	0.572077	0.676701	0.529394	0.551012	0.614408	0.22821	0.258857	0.236411	0.242949	0.240476	0.261102
KAI2a_M160_L190_W157_	75.6013	0.520321	0.548537	0.598712	0.520399	0.534775	0.603939	0.518682	0.51204	0.55872	0.565697	0.581466	0.720774	0.500203	0.566619	0.673948	0.523401	0.542154	0.602493	0.226908	0.259681	0.238109	0.243743	0.241291	0.260503
KAI2a_M160_L190_W157_	76.1101	0.517154	0.546217	0.59448	0.515269	0.528783	0.599368	0.517254	0.510288	0.559269	0.556403	0.573389	0.720529	0.492395	0.559291	0.670153	0.513885	0.529598	0.593528	0.230627	0.258645	0.234374	0.242649	0.244444	0.262634
KAI2a_M160_L190_W157_	76.6189	0.51063	0.540486	0.583906	0.511404	0.515932	0.58878	0.513512	0.501814	0.555134	0.545392	0.559233	0.71489	0.481318	0.551135	0.664785	0.503902	0.51846	0.588399	0.233093	0.256382	0.23203	0.240705	0.245806	0.263452
KAI2a_M160_L190_W157_	77.1277	0.50317	0.533634	0.570877	0.507229	0.503953	0.578461	0.507786	0.491651	0.548581	0.538337	0.549585	0.711286	0.473238	0.542963	0.659291	0.499081	0.513253	0.583028	0.231489	0.257406	0.233528	0.241373	0.246155	0.263138
KAI2a_M160_L190_W157_	77.6365	0.494853	0.527272	0.559456	0.49765	0.496582	0.571209	0.498092	0.483789	0.541822	0.531472	0.543471	0.709395	0.470434	0.534681	0.653956	0.493527	0.509428	0.575172	0.228934	0.261063	0.232817	0.243037	0.244055	0.262492
KAI2a_M160_L190_W157_	78.1454	0.487765	0.518177	0.553694	0.488697	0.489338	0.566042	0.486686	0.475584	0.533611	0.522091	0.537733	0.707294	0.469401	0.527319	0.650601	0.483919	0.504981	0.563722	0.223743	0.257817	0.231394	0.239258	0.238252	0.259126
KAI2a_M160_L190_W157_	78.6542	0.483471	0.510373	0.551033	0.485428	0.482653	0.562129	0.482778	0.472292	0.528367	0.518794	0.534298	0.713343	0.468074	0.525257	0.656605	0.481442	0.502884	0.560215	0.218488	0.248988	0.228098	0.232437	0.234659	0.255756
KAI2a_M160_L190_W157_	79.163	0.481261	0.504228	0.543804	0.48364	0.478559	0.557354	0.480631	0.472482	0.525361	0.519062	0.529746	0.719297	0.465856	0.524812	0.663413	0.486835	0.500481	0.56552	0.219191	0.24527	0.224843	0.231615	0.233195	0.253865
KAI2a_M160_L190_W157_	79.6718	0.47766	0.497584	0.535691	0.477736	0.47346	0.550079	0.473728	0.465725	0.520509	0.510786	0.519597	0.717545	0.460777	0.517861	0.660296	0.486633	0.491494	0.56379	0.21757	0.242755	0.221901	0.231258	0.230947	0.248641
KAI2a_M160_L190_W157_	80.1806	0.469042	0.490125	0.525958	0.46648	0.465023	0.538862	0.465777	0.453436	0.512032	0.500937	0.509745	0.709053	0.452278	0.508393	0.651109	0.476686	0.474639	0.55162	0.208995	0.236036	0.215355	0.225102	0.228119	0.240028
KAI2a_M160_L190_W157_	80.6894	0.458796	0.484445	0.514904	0.458102	0.45802	0.527255	0.459027	0.447303	0.501877	0.498594	0.504219	0.702508	0.443629	0.502354	0.643307	0.46873	0.455855	0.54023	0.203554	0.229415	0.209439	0.217092	0.223422	0.235771
KAI2a_M160_L190_W157_	81.1983	0.454723	0.479945	0.511215	0.457367	0.454633	0.521419	0.453923	0.447951	0.497952	0.495384	0.498931	0.709465	0.438477	0.49754	0.639161	0.465412	0.451865	0.532948	0.202826	0.230009	0.209528	0.214044	0.218613	0.236178
KAI2a_M160_L190_W157_	81.7071	0.454791	0.472192	0.512754	0.457534	0.453713	0.517916	0.449606	0.445674	0.498538	0.487769	0.492482	0.716772	0.434039	0.492025	0.634786	0.458384	0.457362	0.525093	0.201301	0.233144	0.210122	0.216484	0.215769	0.237314
KAI2a_M160_L190_W157_	82.2159	0.451202	0.465439	0.510792	0.453847	0.450998	0.512213	0.44655	0.439545	0.49393	0.480396	0.488063	0.711315	0.427662	0.485736	0.626281	0.445087	0.453952	0.51381	0.200141	0.227756	0.20604	0.215951	0.211551	0.237595
KAI2a_M160_L190_W157_	82.7247	0.446636	0.462937	0.505423	0.450188	0.446606	0.508884	0.44543	0.434527	0.48627	0.476932	0.484548	0.704765	0.420839	0.4763	0.616496	0.432622	0.44763	0.503528	0.198591	0.221332	0.202076	0.211939	0.209002	0.23427
KAI2a_M160_L190_W157_	83.2335	0.439781	0.458822	0.494227	0.442555	0.439262	0.501745	0.438921	0.42637	0.475733	0.467679	0.475776	0.699542	0.412538	0.46425	0.604044	0.423374	0.442222	0.495842	0.19376	0.220984	0.198098	0.20892	0.208153	0.226545
KAI2a_M160_L190_W157_	83.7424	0.430026	0.449989	0.479998	0.430595	0.428944	0.486233	0.426729	0.416814	0.462846	0.451821	0.465753	0.692325	0.407072	0.456527	0.591219	0.416365	0.437472	0.49054	0.189455	0.22066	0.195528	0.20785	0.204584	0.222968
KAI2a_M160_L190_W157_	84.2512	0.424002	0.441969	0.473046	0.426822	0.423243	0.475758	0.419398	0.410608	0.458797	0.443384	0.460856	0.688047	0.406544	0.452463	0.582845	0.41303	0.434932	0.491326	0.189664	0.220316	0.198877	0.20498	0.201746	0.227728
KAI2a_M160_L190_W157_	84.76	0.424002	0.441969	0.473046	0.426822	0.423243	0.475758	0.419398	0.410608	0.458797	0.443384	0.460856	0.688047	0.406544	0.452463	0.582845	0.41303	0.434932	0.491326	0.189664	0.220316	0.198877	0.20498	0.201746	0.227728
KAI2b_L161_S191_F158_	20.14	0.66802	0.810352	0.70163	0.85223	0.72684	0.706768	0.845732	0.781591	0.815368	0.896702	0.893082	0.572171	0.910061	0.795617	0.603443	0.947697	0.864742	0.846525	0.506903	0.57496	0.564733	0.593373	0.524826	0.566863
KAI2b_L161_S191_F158_	20.6488	0.66802	0.810352	0.70163	0.85223	0.72684	0.706768	0.845732	0.781591	0.815368	0.896702	0.893082	0.572171	0.910061	0.795617	0.603443	0.947697	0.864742	0.846525	0.506903	0.57496	0.564733	0.593373	0.524826	0.566863
KAI2b_L161_S191_F158_	21.1576	0.428524	0.622901	0.551029	0.661394	0.539845	0.531152	0.660319	0.569928	0.641353	0.66026	0.684626	0.389584	0.733195	0.619677	0.428025	0.745047	0.673914	0.69761	0.445845	0.492251	0.500521	0.524263	0.463319	0.498541
KAI2b_L161_S191_F158_	21.6665	0.19254	0.436127	0.391993	0.482594	0.355818	0.355855	0.471154	0.378408	0.469179	0.427948	0.494262	0.208199	0.562581	0.456437	0.237636	0.549242	0.500944	0.563395	0.367959	0.39167	0.418812	0.435854	0.38543	0.402863
KAI2b_L161_S191_F158_	22.1753	0.02519	0.302163	0.265755	0.349278	0.210605	0.227566	0.320937	0.262493	0.349293	0.260464	0.36077	0.072656	0.438589	0.336883	0.081005	0.400604	0.379178	0.468045	0.304785	0.3171	0.352142	0.363231	0.326964	0.329056
KAI2b_L161_S191_F158_	22.6841	-0.075528	0.221944	0.185046	0.252238	0.101613	0.150132	0.215662	0.202526	0.284148	0.155515	0.269382	-0.010487	0.357963	0.255385	-0.021886	0.292741	0.283914	0.403493	0.260606	0.269391	0.305887	0.310056	0.290337	0.2883
KAI2b_L161_S191_F158_	23.1929	-0.138653	0.169686	0.14269	0.184908	0.034028	0.106193	0.151915	0.171516	0.253458	0.100995	0.208017	-0.052394	0.307719	0.205889	-0.070959	0.22559	0.211188	0.369598	0.227542	0.241694	0.278917	0.28057	0.269827	0.269325
KAI2b_L161_S191_F158_	23.7017	-0.175821	0.130082	0.115205	0.138109	0.007632	0.070313	0.109444	0.151781	0.235336	0.069156	0.167465	-0.078496	0.270813	0.176944	-0.082175	0.183576	0.159313	0.346246	0.208459	0.2224	0.262852	0.261952	0.252054	0.255174
KAI2b_L161_S191_F158_	24.2106	-0.190863	0.099101	0.085134	0.095563	0.000452	0.033222	0.071457	0.128841	0.212748	0.033722	0.136539	-0.105445	0.239298	0.152304	-0.07614	0.14394	0.115323	0.315388	0.194506	0.197984	0.242355	0.235765	0.227334	0.23266
KAI2b_L161_S191_F158_	24.7194	-0.197733	0.073903	0.050875	0.049327	-0.001749	-0.001301	0.041	0.097064	0.185527	-0.003321	0.106025	-0.130841	0.212207	0.126228	-0.068698	0.101868	0.075986	0.280824	0.175079	0.176556	0.220375	0.212224	0.205448	0.210351
KAI2b_L161_S191_F158_	25.2282	-0.198496	0.056898	0.024264	0.009109	0.005261	-0.029438	0.021597	0.067809	0.164651	-0.033588	0.080802	-0.1438	0.192825	0.109082	-0.06989	0.068349	0.047581	0.2532	0.161402	0.164579	0.201493	0.201591	0.18961	0.194315
KAI2b_L161_S191_F158_	25.737	-0.193602	0.043625	0.009201	-0.017988	0.013426	-0.048769	0.006243	0.048623	0.153598	-0.062393	0.065445	-0.151442	0.174031	0.096109	-0.080411	0.041156	0.030153	0.228149	0.153042	0.152117	0.181174	0.190704	0.173752	0.17862
KAI2b_L161_S191_F158_	26.2458	-0.19034	0.028891	-0.003296	-0.031693	0.004443	-0.058042	-0.010833	0.03352	0.14308	-0.092154	0.050795	-0.172077	0.144554	0.071805	-0.092623	0.006873	0.011187	0.194892	0.140476	0.130257	0.164158	0.171907	0.155554	0.161749
KAI2b_L161_S191_F158_	26.7546	-0.192082	0.014734	-0.014967	-0.038456	-0.018186	-0.059121	-0.025437	0.017535	0.12478	-0.115898	0.027992	-0.201582	0.111065	0.043345	-0.105109	-0.026947	-0.017713	0.160712	0.125878	0.10362	0.154726	0.147096	0.138439	0.14482
KAI2b_L161_S191_F158_	27.2635	-0.188692	0.005017	-0.017748	-0.043025	-0.033063	-0.057666	-0.030408	0.003243	0.104879	-0.12305	0.001415	-0.216925	0.086882	0.022998	-0.113419	-0.048242	-0.044441	0.135	0.110952	0.0796911	0.144697	0.119621	0.121325	0.125062
KAI2b_L161_S191_F158_	27.7723	-0.174054	-0.002895	-0.013797	-0.043009	-0.033523	-0.06004	-0.030817	-0.00434	0.090843	-0.113521	-0.024254	-0.216118	0.067504	0.00539	-0.117003	-0.063234	-0.064933	0.108203	0.0953735	0.063416	0.121175	0.0965872	0.0988538	0.10027
KAI2b_L161_S191_F158_	28.2811	-0.157435	-0.011082	-0.011357	-0.041136	-0.033187	-0.062228	-0.029693	-0.007088	0.078456	-0.103201	-0.045721	-0.209984	0.045809	-0.013861	-0.125997	-0.081958	-0.088847	0.074678	0.0759679	0.0502151	0.0919873	0.074056	0.0722247	0.0758677
KAI2b_L161_S191_F158_	28.7899	-0.14474	-0.014463	-0.009363	-0.042318	-0.033166	-0.056053	-0.028182	-0.006838	0.068277	-0.096124	-0.048341	-0.200372	0.025526	-0.030322	-0.132339	-0.101541	-0.11148	0.043769	0.054091	0.0324786	0.0663751	0.0477022	0.047493	0.0538485
KAI2b_L161_S191_F158_	29.2987	-0.132593	-0.013633	-0.006445	-0.043482	-0.026154	-0.046212	-0.028521	-0.005998	0.065281	-0.084446	-0.034729	-0.190091	0.010802	-0.038404	-0.123495	-0.115125	-0.126392	0.023736	0.0406971	0.0163357	0.0424478	0.0225831	0.0324145	0.027771
KAI2b_L161_S191_F158_	29.8076	-0.115275	-0.006756	-0.001479	-0.036255	-0.017054	-0.034052	-0.023944	-0.005041	0.06484	-0.075127	-0.025735	-0.177659	-0.00175	-0.045005	-0.113704	-0.129226	-0.141938	0.002523	0.0290818	0.0033114	0.0244686	0.0016036	0.018306	0.0026478
KAI2b_L161_S191_F158_	30.3164	-0.094849	0.005121	0.007416	-0.023174	-0.0049	-0.016843	-0.013818	0.001292	0.065992	-0.07176	-0.021311	-0.157228	-0.013632	-0.054555	-0.110665	-0.145723	-0.159591	-0.023453	0.0184558	-0.0066159	0.0117211	-0.0163673	-0.0048462	-0.015184
KAI2b_L161_S191_F158_	30.8252	-0.075435	0.015074	0.019391	-0.009071	0.010604	-0.000741	-0.0042	0.012661	0.072447	-0.062548	-0.012208	-0.125503	-0.017234	-0.059532	-0.103814	-0.15786	-0.173385	-0.040243	0.0176232	-0.0114849	0.00105128	-0.0342815	-0.0234975	-0.0330168
KAI2b_L161_S191_F158_	31.334	-0.055145	0.026205	0.034189	0.006245	0.024272	0.012877	0.003138	0.0217	0.079859	-0.045721	-0.00133	-0.098007	-0.019554	-0.064086	-0.093543	-0.173073	-0.190523	-0.056868	0.0151486	-0.0173211	-0.0082358	-0.0512603	-0.0269262	-0.0547766
KAI2b_L161_S191_F158_	31.8428	-0.036239	0.038788	0.046822	0.017129	0.040034	0.027126	0.008982	0.024369	0.083723	-0.035285	0.003835	-0.095306	-0.030551	-0.072297	-0.093511	-0.199978	-0.21686	-0.083855	0.00651845	-0.023762	-0.0216613	-0.0594317	-0.0312932	-0.0744042
KAI2b_L161_S191_F158_	32.3517	-0.014826	0.054052	0.060936	0.028638	0.060089	0.044468	0.019778	0.025074	0.090135	-0.032201	0.00559	-0.095497	-0.042245	-0.077751	-0.101207	-0.228542	-0.242149	-0.110124	0.00185063	-0.0225256	-0.0361903	-0.0684385	-0.0457547	-0.0893901
KAI2b_L161_S191_F158_	32.8605	0.012848	0.073843	0.082652	0.046532	0.079706	0.062744	0.0355	0.031725	0.099717	-0.028985	0.009451	-0.076285	-0.05332	-0.08656	-0.104066	-0.256767	-0.266587	-0.136454	-7.82e-05	-0.0216602	-0.0517994	-0.0907056	-0.0638501	-0.104354
KAI2b_L161_S191_F158_	33.3693	0.035762	0.085628	0.101192	0.058947	0.090418	0.076089	0.040386	0.040293	0.10264	-0.032799	0.008298	-0.061809	-0.073634	-0.109531	-0.113774	-0.297981	-0.301822	-0.175452	-0.0076635	-0.0314723	-0.0727462	-0.114629	-0.0845939	-0.125533
KAI2b_L161_S191_F158_	33.8781	0.05052	0.092753	0.115986	0.062245	0.09381	0.08391	0.035299	0.042404	0.099916	-0.043032	-4.5e-05	-0.059344	-0.104924	-0.141019	-0.137165	-0.355744	-0.350957	-0.228875	-0.0156303	-0.0406605	-0.0903001	-0.135795	-0.104783	-0.151575
KAI2b_L161_S191_F158_	34.3869	0.067805	0.109297	0.133239	0.064589	0.100874	0.092062	0.031952	0.040017	0.09619	-0.055753	-0.012829	-0.056105	-0.143447	-0.175368	-0.162733	-0.422767	-0.410372	-0.292244	-0.0261718	-0.0476065	-0.113729	-0.165111	-0.125783	-0.185881
KAI2b_L161_S191_F158_	34.8957	0.087935	0.125742	0.145226	0.067499	0.106383	0.098715	0.023572	0.033926	0.088299	-0.074942	-0.032948	-0.063	-0.18732	-0.212727	-0.197765	-0.501855	-0.486104	-0.366411	-0.0510471	-0.0674624	-0.154035	-0.205436	-0.157739	-0.230536
KAI2b_L161_S191_F158_	35.4046	0.100274	0.132826	0.15053	0.069238	0.106519	0.098629	0.008599	0.027717	0.075714	-0.102143	-0.05847	-0.087715	-0.239509	-0.256743	-0.250849	-0.599989	-0.581398	-0.454221	-0.0837958	-0.100124	-0.198891	-0.246178	-0.20196	-0.279076
KAI2b_L161_S191_F158_	35.9134	0.110741	0.138798	0.156404	0.067265	0.106094	0.097476	-0.005325	0.020038	0.061451	-0.140243	-0.088323	-0.121109	-0.305062	-0.312532	-0.314425	-0.714483	-0.692171	-0.560718	-0.113806	-0.13173	-0.24192	-0.289353	-0.2492	-0.33089
KAI2b_L161_S191_F158_	36.4222	0.122618	0.147247	0.165992	0.057249	0.101687	0.095168	-0.023902	0.002189	0.043541	-0.194165	-0.133369	-0.16691	-0.389799	-0.387368	-0.397532	-0.851574	-0.829199	-0.690548	-0.144641	-0.163491	-0.286833	-0.341787	-0.293258	-0.380642
KAI2b_L161_S191_F158_	36.931	0.130444	0.153971	0.172162	0.042843	0.087635	0.084099	-0.05246	-0.028959	0.016471	-0.259621	-0.194761	-0.223757	-0.485668	-0.481661	-0.502239	-1.00409	-0.982092	-0.829789	-0.184112	-0.206232	-0.340208	-0.402644	-0.339874	-0.435598
KAI2b_L161_S191_F158_	37.4398	0.138522	0.159898	0.175115	0.028721	0.071171	0.067949	-0.090076	-0.066369	-0.016575	-0.335455	-0.263068	-0.284393	-0.590148	-0.58993	-0.617441	-1.15899	-1.13443	-0.975263	-0.235072	-0.258946	-0.403535	-0.467821	-0.392647	-0.499346
KAI2b_L161_S191_F158_	37.9487	0.141714	0.160181	0.174953	0.005786	0.0514	0.045904	-0.140546	-0.109903	-0.05735	-0.427202	-0.343055	-0.365627	-0.710155	-0.711433	-0.749209	-1.31956	-1.29092	-1.13285	-0.298853	-0.314254	-0.466704	-0.530669	-0.442904	-0.555051
KAI2b_L161_S191_F158_	38.4575	0.13593	0.1525	0.168841	-0.030092	0.020249	0.013431	-0.203324	-0.16343	-0.110551	-0.529654	-0.438367	-0.47287	-0.832133	-0.834776	-0.897296	-1.46827	-1.43765	-1.28489	-0.361037	-0.373079	-0.518583	-0.590843	-0.483623	-0.603971
KAI2b_L161_S191_F158_	38.9663	0.128313	0.14026	0.158017	-0.077941	-0.022804	-0.027521	-0.280616	-0.233143	-0.178915	-0.654893	-0.552163	-0.602597	-0.965853	-0.972392	-1.07239	-1.61227	-1.58229	-1.443	-0.41592	-0.436509	-0.558211	-0.643059	-0.519101	-0.645362
KAI2b_L161_S191_F158_	39.4751	0.112092	0.121	0.134077	-0.13664	-0.082212	-0.081448	-0.371712	-0.321946	-0.260826	-0.80165	-0.682362	-0.749835	-1.11276	-1.12557	-1.26449	-1.73643	-1.70947	-1.58828	-0.470348	-0.494829	-0.587465	-0.677733	-0.551592	-0.669765
KAI2b_L161_S191_F158_	39.9839	0.081126	0.09292	0.10045	-0.200034	-0.150317	-0.148155	-0.465355	-0.415021	-0.347111	-0.935414	-0.809673	-0.897671	-1.23099	-1.25153	-1.43137	-1.77599	-1.76048	-1.65785	-0.519269	-0.542936	-0.604457	-0.699858	-0.573927	-0.683032
KAI2b_L161_S191_F158_	40.4928	0.040809	0.051114	0.061728	-0.273052	-0.224305	-0.225649	-0.563484	-0.515038	-0.442087	-1.05886	-0.933392	-1.04893	-1.31515	-1.344	-1.58178	-1.74431	-1.75109	-1.66464	-0.565712	-0.586358	-0.612054	-0.707635	-0.581877	-0.690061
KAI2b_L161_S191_F158_	41.0016	-0.015913	-0.010688	0.002342	-0.367418	-0.317924	-0.320239	-0.67464	-0.634213	-0.553921	-1.18646	-1.05762	-1.20748	-1.37604	-1.42185	-1.72201	-1.67619	-1.71033	-1.64162	-0.604483	-0.623838	-0.607114	-0.69633	-0.576106	-0.681496
KAI2b_L161_S191_F158_	41.5104	-0.102468	-0.093888	-0.089845	-0.4852	-0.433824	-0.437372	-0.79511	-0.764598	-0.6782	-1.30254	-1.17498	-1.36724	-1.40956	-1.48194	-1.82872	-1.57221	-1.62584	-1.58715	-0.632237	-0.656682	-0.593277	-0.678469	-0.564504	-0.662968
KAI2b_L161_S191_F158_	42.0192	-0.228295	-0.209636	-0.216279	-0.620609	-0.571175	-0.581506	-0.929058	-0.905637	-0.81584	-1.40553	-1.29364	-1.53714	-1.42297	-1.5225	-1.90465	-1.45142	-1.51798	-1.5071	-0.651908	-0.68363	-0.579059	-0.656433	-0.549901	-0.641682
KAI2b_L161_S191_F158_	42.528	-0.392888	-0.364031	-0.376728	-0.770633	-0.727422	-0.745738	-1.06885	-1.05412	-0.960197	-1.49175	-1.39649	-1.68758	-1.40516	-1.52851	-1.93733	-1.31619	-1.39625	-1.40183	-0.67067	-0.70419	-0.564769	-0.634684	-0.533701	-0.615674
KAI2b_L161_S191_F158_	43.0369	-0.59676	-0.555652	-0.573288	-0.931536	-0.894046	-0.916138	-1.19331	-1.19467	-1.09945	-1.54242	-1.46306	-1.78542	-1.35068	-1.49183	-1.9134	-1.16338	-1.24939	-1.28045	-0.703485	-0.726313	-0.56684	-0.623427	-0.522135	-0.593879
KAI2b_L161_S191_F158_	43.5457	-0.859481	-0.796684	-0.821087	-1.10762	-1.07959	-1.10866	-1.31604	-1.33906	-1.24389	-1.57516	-1.52261	-1.87103	-1.28573	-1.43892	-1.86952	-1.02031	-1.09994	-1.16894	-0.739272	-0.754438	-0.575238	-0.611907	-0.516159	-0.572789
KAI2b_L161_S191_F158_	44.0545	-1.19903	-1.11056	-1.14928	-1.32649	-1.31327	-1.36026	-1.47218	-1.51884	-1.42317	-1.63109	-1.60877	-2	-1.23844	-1.40045	-1.85198	-0.9054	-0.978933	-1.08239	-0.77359	-0.79131	-0.578536	-0.594448	-0.51629	-0.555927
KAI2b_L161_S191_F158_	44.5633	-1.60444	-1.4918	-1.55117	-1.58611	-1.5881	-1.66263	-1.65393	-1.72812	-1.6365	-1.70454	-1.71265	-2.15888	-1.20191	-1.37733	-1.8569	-0.810019	-0.884889	-1.011	-0.821111	-0.835071	-0.590391	-0.583617	-0.520841	-0.549546
KAI2b_L161_S191_F158_	45.0721	-2.05923	-1.91417	-1.9905	-1.85372	-1.87018	-1.97725	-1.83113	-1.93608	-1.85735	-1.76653	-1.80477	-2.30487	-1.15091	-1.34378	-1.85333	-0.711513	-0.790061	-0.932209	-0.874333	-0.879441	-0.595225	-0.574811	-0.520508	-0.539905
KAI2b_L161_S191_F158_	45.5809	-2.56752	-2.38597	-2.47513	-2.13885	-2.17493	-2.314	-2.01847	-2.15931	-2.09624	-1.8313	-1.90335	-2.45649	-1.10418	-1.31647	-1.86201	-0.615964	-0.700532	-0.857234	-0.918126	-0.911741	-0.587037	-0.555207	-0.510035	-0.516912
KAI2b_L161_S191_F158_	46.0898	-3.09901	-2.88272	-2.99071	-2.43662	-2.49649	-2.67041	-2.2124	-2.39301	-2.34502	-1.89717	-2.01289	-2.61392	-1.06944	-1.30019	-1.88565	-0.533187	-0.62189	-0.787875	-0.939669	-0.924432	-0.566242	-0.523385	-0.488259	-0.480897
KAI2b_L161_S191_F158_	46.5986	-3.57917	-3.32834	-3.46678	-2.68716	-2.77484	-2.99021	-2.36434	-2.5803	-2.55625	-1.93294	-2.08086	-2.72794	-1.01905	-1.26423	-1.87828	-0.444888	-0.536315	-0.710244	-0.929616	-0.907901	-0.526784	-0.478639	-0.449154	-0.434653
KAI2b_L161_S191_F158_	47.1074	-3.92729	-3.65008	-3.83094	-2.83372	-2.95688	-3.20699	-2.42356	-2.67593	-2.67747	-1.89861	-2.0716	-2.75305	-0.929994	-1.18874	-1.81263	-0.341227	-0.438925	-0.611254	-0.876714	-0.847412	-0.461401	-0.401807	-0.381586	-0.363751
KAI2b_L161_S191_F158_	47.6162	-4.05923	-3.7751	-4.00575	-2.83038	-2.98722	-3.25844	-2.34818	-2.63718	-2.65584	-1.75417	-1.95923	-2.64246	-0.78821	-1.0481	-1.65865	-0.211735	-0.310165	-0.471355	-0.767066	-0.733199	-0.35206	-0.283438	-0.281377	-0.256297
KAI2b_L161_S191_F158_	48.125	-3.90041	-3.63689	-3.91666	-2.63061	-2.81595	-3.09705	-2.1089	-2.42233	-2.46046	-1.49197	-1.72409	-2.36229	-0.592687	-0.83683	-1.39506	-0.053577	-0.142355	-0.293957	-0.598675	-0.551358	-0.204755	-0.137962	-0.156269	-0.117847
KAI2b_L161_S191_F158_	48.6339	-3.41105	-3.19818	-3.51363	-2.21216	-2.42516	-2.69887	-1.70248	-2.01987	-2.08281	-1.11371	-1.36457	-1.90746	-0.345612	-0.568333	-1.0316	0.125222	0.049391	-0.092289	-0.386151	-0.321986	-0.045796	0.0205891	-0.0156583	0.0342955
KAI2b_L161_S191_F158_	49.1427	-2.62439	-2.48696	-2.81685	-1.61271	-1.84224	-2.08582	-1.17098	-1.46462	-1.54485	-0.650791	-0.901572	-1.33303	-0.073156	-0.263578	-0.606497	0.307007	0.243013	0.116417	-0.166572	-0.0925968	0.111146	0.175116	0.126243	0.176348
KAI2b_L161_S191_F158_	49.6515	-1.65779	-1.60174	-1.92485	-0.917072	-1.14016	-1.33559	-0.575705	-0.823744	-0.907419	-0.163134	-0.394352	-0.716363	0.193552	0.046653	-0.165619	0.47315	0.417642	0.31574	0.0400403	0.120425	0.255845	0.30806	0.251585	0.303193
KAI2b_L161_S191_F158_	50.1603	-0.685634	-0.695021	-0.981054	-0.243174	-0.425493	-0.569836	-0.008664	-0.197359	-0.271469	0.279728	0.078559	-0.130313	0.421085	0.328193	0.242103	0.608908	0.563213	0.484486	0.220724	0.301992	0.362512	0.408307	0.345104	0.401138
KAI2b_L161_S191_F158_	50.6691	0.132222	0.073848	-0.135293	0.30431	0.186356	0.090747	0.43304	0.317424	0.259506	0.61767	0.456282	0.349015	0.587028	0.547785	0.566583	0.706121	0.677364	0.604492	0.353493	0.433352	0.425568	0.474402	0.404051	0.463028
KAI2b_L161_S191_F158_	51.178	0.711956	0.616363	0.496506	0.674792	0.620241	0.570286	0.716316	0.670284	0.628698	0.827336	0.709316	0.681385	0.690258	0.685072	0.782733	0.769167	0.749532	0.672351	0.437209	0.509852	0.457209	0.499576	0.432475	0.497385
KAI2b_L161_S191_F158_	51.6868	1.04075	0.926269	0.874461	0.869032	0.868352	0.855171	0.858476	0.858723	0.835581	0.91846	0.83744	0.875437	0.727229	0.740263	0.8912	0.795795	0.768806	0.690055	0.479429	0.537473	0.467776	0.500171	0.443339	0.506518
KAI2b_L161_S191_F158_	52.1956	1.1743	1.05957	1.05878	0.939669	0.978197	0.990661	0.904242	0.934088	0.930045	0.937944	0.876207	0.975724	0.719148	0.74461	0.933876	0.794022	0.763883	0.681816	0.491559	0.533182	0.467124	0.491156	0.443748	0.494737
KAI2b_L161_S191_F158_	52.7044	1.19749	1.0863	1.12324	0.944494	1.00647	1.03042	0.896393	0.944557	0.956561	0.927167	0.871181	1.01703	0.697481	0.734075	0.952281	0.783364	0.755277	0.66842	0.49025	0.522142	0.457006	0.472951	0.428647	0.472475
KAI2b_L161_S191_F158_	53.2132	1.16684	1.05073	1.10904	0.913778	0.987308	1.01172	0.86069	0.916255	0.932888	0.902434	0.845229	1.01399	0.67063	0.712538	0.938611	0.764826	0.734873	0.645878	0.480001	0.50961	0.439744	0.455635	0.410983	0.451926
KAI2b_L161_S191_F158_	53.722	1.11129	0.987915	1.06258	0.868184	0.945135	0.97207	0.819396	0.878041	0.888255	0.87109	0.807873	0.990545	0.6426	0.68157	0.902374	0.733457	0.707763	0.621425	0.459155	0.484625	0.41645	0.434288	0.400609	0.43282
KAI2b_L161_S191_F158_	54.2309	1.05337	0.924141	1.01283	0.823134	0.901189	0.931869	0.783845	0.84048	0.850467	0.838079	0.774466	0.968224	0.616769	0.656669	0.877026	0.7022	0.690422	0.604287	0.434818	0.455905	0.39181	0.409227	0.384596	0.41835
KAI2b_L161_S191_F158_	54.7397	0.994978	0.861951	0.955856	0.777716	0.858718	0.889409	0.747647	0.801057	0.818259	0.80375	0.749602	0.944866	0.589717	0.636459	0.857537	0.675096	0.676972	0.587021	0.418772	0.432947	0.376492	0.389599	0.362038	0.408014
KAI2b_L161_S191_F158_	55.2485	0.936003	0.800656	0.900167	0.732354	0.816091	0.843297	0.710777	0.76512	0.783602	0.768971	0.727419	0.917236	0.567628	0.619625	0.838363	0.652358	0.663815	0.569217	0.403626	0.412301	0.36867	0.373036	0.348134	0.388411
KAI2b_L161_S191_F158_	55.7573	0.886241	0.743733	0.85507	0.694804	0.779575	0.806514	0.679845	0.734839	0.747654	0.739907	0.707043	0.892303	0.550845	0.608368	0.824093	0.632133	0.651416	0.555671	0.379748	0.388216	0.353375	0.356361	0.336634	0.366001
KAI2b_L161_S191_F158_	56.2661	0.848661	0.696323	0.815603	0.667484	0.74922	0.786879	0.658638	0.710511	0.720571	0.719059	0.688978	0.878752	0.536138	0.600625	0.81384	0.609469	0.639406	0.547486	0.351862	0.365127	0.331755	0.34081	0.317302	0.346128
KAI2b_L161_S191_F158_	56.775	0.815997	0.658799	0.783533	0.641792	0.722003	0.767505	0.637113	0.690304	0.700323	0.695124	0.674938	0.868454	0.522346	0.593627	0.805422	0.589122	0.631405	0.539862	0.327243	0.343144	0.31927	0.322658	0.298679	0.332668
KAI2b_L161_S191_F158_	57.2838	0.781856	0.629782	0.758449	0.617774	0.69874	0.746134	0.610855	0.673586	0.68354	0.667957	0.667653	0.856123	0.508108	0.583579	0.794913	0.576024	0.622889	0.531594	0.31242	0.323216	0.314106	0.305072	0.286233	0.328291
KAI2b_L161_S191_F158_	57.7926	0.759345	0.612195	0.744691	0.601459	0.6858	0.734216	0.593575	0.667241	0.673966	0.652018	0.661325	0.851453	0.495861	0.572625	0.78965	0.569887	0.61498	0.52729	0.304141	0.309052	0.298449	0.292198	0.278116	0.320898
KAI2b_L161_S191_F158_	58.3014	0.750483	0.60224	0.741903	0.593144	0.679012	0.726279	0.579439	0.659445	0.663378	0.640725	0.649501	0.848647	0.487783	0.565656	0.787954	0.562881	0.607487	0.524795	0.294528	0.296644	0.280218	0.285271	0.272268	0.309361
KAI2b_L161_S191_F158_	58.8102	0.743451	0.596505	0.743805	0.591654	0.673465	0.723021	0.568738	0.649862	0.653027	0.631847	0.640639	0.851127	0.47762	0.56575	0.787792	0.554271	0.606988	0.519397	0.284257	0.28929	0.281044	0.282612	0.272676	0.29955
KAI2b_L161_S191_F158_	59.3191	0.726824	0.591124	0.741124	0.585895	0.666348	0.717401	0.565184	0.648818	0.644991	0.627078	0.63906	0.859991	0.468022	0.568194	0.790277	0.551622	0.611589	0.514511	0.278746	0.291626	0.290663	0.281895	0.2775	0.298135
KAI2b_L161_S191_F158_	59.8279	0.707023	0.588741	0.730125	0.574093	0.657259	0.7048	0.557989	0.647647	0.63594	0.623473	0.637749	0.864699	0.472273	0.57281	0.79085	0.557581	0.614977	0.518181	0.280967	0.296408	0.295801	0.286821	0.278046	0.300713
KAI2b_L161_S191_F158_	60.3367	0.698433	0.588687	0.718832	0.566502	0.655333	0.696515	0.548769	0.644463	0.626072	0.621757	0.635781	0.868712	0.477272	0.575531	0.793333	0.568385	0.617704	0.526135	0.28546	0.293644	0.294077	0.290345	0.275144	0.298409
KAI2b_L161_S191_F158_	60.8455	0.696816	0.590261	0.716309	0.565764	0.661115	0.694717	0.548648	0.649786	0.621165	0.625261	0.640507	0.882244	0.479363	0.580664	0.806729	0.58191	0.624101	0.535524	0.282986	0.289759	0.292275	0.289112	0.275499	0.299398
KAI2b_L161_S191_F158_	61.3543	0.689025	0.59258	0.718135	0.563486	0.667032	0.692838	0.5526	0.659695	0.620065	0.63137	0.647947	0.90035	0.484473	0.590027	0.824816	0.595644	0.633151	0.543784	0.275463	0.290265	0.291691	0.292442	0.278291	0.30683
KAI2b_L161_S191_F158_	61.8631	0.679079	0.593234	0.709231	0.559047	0.665267	0.683619	0.548564	0.65983	0.615392	0.633965	0.654019	0.907947	0.489562	0.594342	0.832531	0.607517	0.640048	0.549469	0.273397	0.292908	0.287239	0.294548	0.28192	0.309464
KAI2b_L161_S191_F158_	62.372	0.683086	0.603163	0.698161	0.562891	0.660244	0.676298	0.548043	0.658323	0.611669	0.6388	0.663422	0.917179	0.500252	0.603012	0.833714	0.620912	0.650436	0.559029	0.283252	0.29597	0.287543	0.290211	0.284873	0.305202
KAI2b_L161_S191_F158_	62.8808	0.691605	0.61496	0.695146	0.57213	0.659111	0.675951	0.558797	0.662781	0.611324	0.650247	0.670617	0.935272	0.509647	0.612777	0.835504	0.63414	0.665119	0.571393	0.291777	0.293883	0.287131	0.292616	0.279679	0.300717
KAI2b_L161_S191_F158_	63.3896	0.690326	0.614945	0.691901	0.574038	0.657561	0.673779	0.567213	0.662696	0.609241	0.658895	0.670513	0.943679	0.510936	0.612496	0.826399	0.638978	0.671445	0.573982	0.291984	0.291031	0.283482	0.303954	0.277113	0.303433
KAI2b_L161_S191_F158_	63.8984	0.690908	0.613565	0.687911	0.573165	0.658035	0.670463	0.570339	0.665488	0.607792	0.661999	0.667771	0.943177	0.512011	0.61011	0.811591	0.637323	0.670832	0.56479	0.294417	0.294862	0.287383	0.311755	0.287061	0.31364
KAI2b_L161_S191_F158_	64.4072	0.696999	0.619144	0.685247	0.579203	0.65877	0.669745	0.575456	0.670641	0.609277	0.665223	0.66707	0.940005	0.517262	0.611856	0.800338	0.633707	0.673372	0.560017	0.300351	0.304724	0.293366	0.311922	0.297054	0.322205
KAI2b_L161_S191_F158_	64.9161	0.699976	0.621996	0.682664	0.582971	0.654015	0.666458	0.583471	0.662828	0.606226	0.667815	0.665397	0.926483	0.52044	0.612838	0.787471	0.631059	0.673272	0.562466	0.304538	0.311502	0.297185	0.313052	0.298274	0.318708
KAI2b_L161_S191_F158_	65.4249	0.697895	0.617637	0.677163	0.578679	0.646129	0.659622	0.586085	0.65281	0.598452	0.66722	0.662054	0.905205	0.518957	0.612395	0.771656	0.634642	0.669532	0.5626	0.311659	0.314515	0.310205	0.320201	0.298817	0.317056
KAI2b_L161_S191_F158_	65.9337	0.698188	0.620406	0.671202	0.575029	0.641624	0.658663	0.585789	0.653486	0.60043	0.666539	0.661153	0.894398	0.521972	0.617245	0.760297	0.643047	0.672413	0.565772	0.31952	0.318774	0.328318	0.325205	0.302317	0.325943
KAI2b_L161_S191_F158_	66.4425	0.703377	0.626008	0.670996	0.57906	0.64562	0.663762	0.590318	0.659825	0.612828	0.669049	0.667745	0.896005	0.531271	0.62707	0.759191	0.652206	0.6848	0.577195	0.32672	0.32489	0.335787	0.325015	0.304114	0.332009
KAI2b_L161_S191_F158_	66.9513	0.700501	0.620427	0.671022	0.584029	0.644804	0.664171	0.594086	0.66275	0.616121	0.670469	0.67435	0.888744	0.539464	0.631995	0.755713	0.657585	0.693707	0.585305	0.336259	0.331018	0.334243	0.325576	0.304979	0.33151
KAI2b_L161_S191_F158_	67.4602	0.692994	0.615269	0.670976	0.582774	0.63829	0.661152	0.594734	0.666813	0.612308	0.669938	0.672931	0.873486	0.550202	0.633746	0.750289	0.660129	0.69911	0.592166	0.343676	0.329827	0.33427	0.326893	0.303415	0.328645
KAI2b_L161_S191_F158_	67.969	0.688634	0.613779	0.667808	0.579546	0.632417	0.659066	0.5906	0.669173	0.609081	0.667128	0.670182	0.856489	0.553709	0.637014	0.743161	0.659567	0.700492	0.594108	0.342466	0.327018	0.330919	0.326944	0.29628	0.323043
KAI2b_L161_S191_F158_	68.4778	0.684492	0.608125	0.654074	0.57525	0.627516	0.650133	0.585483	0.661647	0.604981	0.659562	0.665285	0.832069	0.543499	0.63471	0.727699	0.652601	0.689909	0.582295	0.337896	0.32526	0.320011	0.323264	0.289332	0.315324
KAI2b_L161_S191_F158_	68.9866	0.682934	0.601787	0.642013	0.571504	0.624563	0.636483	0.585579	0.656498	0.598011	0.651831	0.66019	0.808359	0.535014	0.626055	0.709088	0.643111	0.67725	0.574812	0.343216	0.317747	0.310817	0.318492	0.288511	0.3148
KAI2b_L161_S191_F158_	69.4954	0.683662	0.60033	0.639764	0.572656	0.620605	0.631162	0.588429	0.66049	0.59373	0.649168	0.66119	0.793752	0.533814	0.620835	0.699322	0.633624	0.66785	0.579176	0.352478	0.31074	0.308365	0.318355	0.292685	0.320931
KAI2b_L161_S191_F158_	70.0043	0.68284	0.606587	0.639658	0.576281	0.620048	0.634472	0.591315	0.666313	0.599806	0.652367	0.66601	0.785387	0.536665	0.620807	0.70016	0.626091	0.660279	0.582857	0.358627	0.315842	0.310826	0.322335	0.299352	0.323875
KAI2b_L161_S191_F158_	70.5131	0.683335	0.615477	0.63849	0.576326	0.62212	0.634193	0.591316	0.664139	0.603525	0.654201	0.66893	0.773125	0.53704	0.618447	0.702536	0.624798	0.655291	0.58067	0.367797	0.326125	0.315987	0.327915	0.306941	0.32534
KAI2b_L161_S191_F158_	71.0219	0.683951	0.618674	0.640557	0.578888	0.621489	0.631662	0.589753	0.658103	0.599785	0.652341	0.671201	0.760257	0.534625	0.615226	0.704187	0.623163	0.649272	0.576872	0.375843	0.330082	0.318149	0.330409	0.308516	0.329191
KAI2b_L161_S191_F158_	71.5307	0.675459	0.612479	0.642237	0.582769	0.614608	0.628741	0.58862	0.652983	0.59432	0.648316	0.671621	0.755805	0.532723	0.610797	0.706059	0.615811	0.643242	0.576641	0.376258	0.331582	0.318367	0.326857	0.302068	0.328088
KAI2b_L161_S191_F158_	72.0395	0.662258	0.604167	0.638924	0.576093	0.604117	0.623167	0.583806	0.648644	0.589123	0.639604	0.667648	0.755275	0.529676	0.608016	0.710964	0.609554	0.637103	0.583033	0.372619	0.331083	0.313107	0.322307	0.295995	0.322144
KAI2b_L161_S191_F158_	72.5483	0.652432	0.602041	0.63876	0.566423	0.598505	0.62226	0.577069	0.645451	0.588382	0.629907	0.666706	0.753429	0.527545	0.610568	0.721169	0.608898	0.630253	0.590048	0.368549	0.332674	0.305837	0.319721	0.29528	0.316575
KAI2b_L161_S191_F158_	73.0572	0.644643	0.602215	0.641567	0.562343	0.598563	0.621952	0.574537	0.639772	0.589437	0.625666	0.667803	0.753594	0.528166	0.611795	0.735461	0.61145	0.625535	0.594577	0.363615	0.338995	0.306987	0.317063	0.294157	0.312821
KAI2b_L161_S191_F158_	73.566	0.639409	0.602308	0.636941	0.557591	0.592992	0.615835	0.573125	0.631881	0.585231	0.623416	0.666733	0.756822	0.530374	0.606728	0.745602	0.612235	0.626968	0.597183	0.355062	0.340856	0.307392	0.312892	0.288875	0.308487
KAI2b_L161_S191_F158_	74.0748	0.63577	0.600672	0.62726	0.551236	0.578333	0.607427	0.571162	0.624663	0.578716	0.621425	0.662842	0.75713	0.532661	0.599461	0.747985	0.608424	0.629105	0.597752	0.341499	0.3377	0.305032	0.310234	0.284077	0.300181
KAI2b_L161_S191_F158_	74.5836	0.630197	0.59559	0.622953	0.549457	0.567271	0.605694	0.571709	0.620434	0.577945	0.620961	0.657904	0.757794	0.535247	0.596954	0.750711	0.604147	0.626919	0.603002	0.327945	0.330124	0.300918	0.306527	0.279192	0.29475
KAI2b_L161_S191_F158_	75.0924	0.622826	0.58883	0.622825	0.548996	0.562541	0.608112	0.565816	0.615909	0.5786	0.615391	0.651125	0.760651	0.533674	0.59164	0.753146	0.598644	0.621703	0.602256	0.319894	0.320319	0.291002	0.299938	0.274716	0.297419
KAI2b_L161_S191_F158_	75.6013	0.619301	0.58664	0.626646	0.546562	0.561201	0.608151	0.557935	0.610994	0.577106	0.606579	0.644688	0.760976	0.526285	0.581863	0.748902	0.590068	0.610481	0.59287	0.317211	0.316807	0.27733	0.298031	0.275127	0.300215
KAI2b_L161_S191_F158_	76.1101	0.616445	0.585092	0.628109	0.543688	0.558292	0.604809	0.558018	0.604221	0.573658	0.598574	0.639871	0.75858	0.517173	0.573181	0.737385	0.58069	0.597424	0.58414	0.319745	0.315606	0.272488	0.304096	0.2773	0.298086
KAI2b_L161_S191_F158_	76.6189	0.610761	0.57592	0.617866	0.536827	0.548101	0.596085	0.554109	0.5938	0.564998	0.591867	0.62981	0.755018	0.509912	0.565891	0.722395	0.569139	0.585992	0.576757	0.323075	0.314117	0.282791	0.307072	0.276505	0.296875
KAI2b_L161_S191_F158_	77.1277	0.605679	0.56619	0.606916	0.527772	0.537134	0.588604	0.545306	0.584897	0.556085	0.588706	0.617865	0.753895	0.508509	0.560692	0.711934	0.56112	0.579978	0.572473	0.322386	0.317152	0.292963	0.301704	0.275536	0.299332
KAI2b_L161_S191_F158_	77.6365	0.598083	0.56155	0.602525	0.523106	0.531015	0.584184	0.538032	0.578125	0.551876	0.584164	0.609268	0.755308	0.506799	0.552556	0.704747	0.557973	0.578117	0.567985	0.321942	0.318738	0.289777	0.298997	0.273985	0.297176
KAI2b_L161_S191_F158_	78.1454	0.590142	0.559266	0.601091	0.520161	0.528228	0.581708	0.532615	0.570492	0.551951	0.576056	0.607226	0.759325	0.500766	0.54628	0.7022	0.554534	0.573502	0.564377	0.324257	0.313831	0.281685	0.301684	0.270518	0.289157
KAI2b_L161_S191_F158_	78.6542	0.583137	0.554057	0.598972	0.515528	0.522837	0.580301	0.530627	0.565164	0.550277	0.573549	0.610653	0.768337	0.49796	0.54801	0.710262	0.553442	0.569885	0.567596	0.320061	0.308715	0.278238	0.303079	0.268151	0.284864
KAI2b_L161_S191_F158_	79.163	0.577284	0.547213	0.594175	0.510434	0.516329	0.577392	0.527963	0.561159	0.544007	0.575123	0.611127	0.77345	0.501399	0.551814	0.719352	0.554954	0.571798	0.572746	0.305422	0.303002	0.27319	0.29723	0.262553	0.284866
KAI2b_L161_S191_F158_	79.6718	0.572025	0.542285	0.587513	0.504457	0.512909	0.572434	0.523328	0.553585	0.537985	0.569126	0.605001	0.767337	0.500788	0.548623	0.71809	0.550475	0.571947	0.571272	0.292256	0.295098	0.266114	0.290084	0.25678	0.282792
KAI2b_L161_S191_F158_	80.1806	0.563578	0.533715	0.579021	0.496807	0.508614	0.56264	0.51759	0.547274	0.532039	0.556447	0.594717	0.757269	0.492075	0.536493	0.707431	0.538874	0.564196	0.56453	0.28081	0.292088	0.263167	0.285238	0.251421	0.277915
KAI2b_L161_S191_F158_	80.6894	0.555313	0.522336	0.571407	0.493141	0.503328	0.552193	0.512944	0.542177	0.524519	0.548648	0.587537	0.753299	0.485564	0.526039	0.699097	0.526462	0.552915	0.557627	0.263407	0.292011	0.263453	0.280734	0.244032	0.27034
KAI2b_L161_S191_F158_	81.1983	0.550201	0.517665	0.567971	0.493634	0.498045	0.547602	0.511161	0.534733	0.520617	0.547896	0.586468	0.755335	0.482846	0.521486	0.696966	0.518417	0.54264	0.550171	0.255641	0.290021	0.261395	0.279364	0.245105	0.262118
KAI2b_L161_S191_F158_	81.7071	0.546819	0.518338	0.566624	0.490565	0.494664	0.547406	0.509683	0.526958	0.520393	0.545011	0.58134	0.754389	0.477717	0.516089	0.690592	0.514093	0.532992	0.541165	0.261731	0.288255	0.255912	0.27967	0.248637	0.257075
KAI2b_L161_S191_F158_	82.2159	0.54308	0.516582	0.563424	0.483576	0.491316	0.543168	0.506236	0.519905	0.51291	0.535041	0.567353	0.744119	0.467569	0.505631	0.680303	0.505298	0.521614	0.529462	0.270542	0.285564	0.254483	0.277827	0.240705	0.256574
KAI2b_L161_S191_F158_	82.7247	0.539914	0.511967	0.558038	0.478854	0.48609	0.533415	0.500684	0.51385	0.504215	0.526996	0.555101	0.734159	0.458375	0.495656	0.675475	0.493976	0.512052	0.516704	0.279689	0.281546	0.254453	0.274525	0.231418	0.258298
KAI2b_L161_S191_F158_	83.2335	0.531716	0.501891	0.5463	0.473525	0.476304	0.521844	0.489703	0.50394	0.499591	0.520725	0.544617	0.724066	0.451613	0.487912	0.66856	0.484196	0.502283	0.507679	0.282169	0.282611	0.250024	0.270876	0.230601	0.256956
KAI2b_L161_S191_F158_	83.7424	0.517563	0.49007	0.532135	0.462058	0.461916	0.512036	0.477031	0.490837	0.491739	0.511456	0.533282	0.71584	0.445529	0.479723	0.657674	0.478054	0.49557	0.503352	0.282106	0.286008	0.243707	0.269098	0.233581	0.256451
KAI2b_L161_S191_F158_	84.2512	0.506605	0.485654	0.526984	0.455217	0.454224	0.510583	0.471724	0.484485	0.486089	0.506661	0.526032	0.720189	0.444951	0.473135	0.654259	0.478902	0.495302	0.501297	0.293229	0.287013	0.239634	0.27218	0.233671	0.260087
KAI2b_L161_S191_F158_	84.76	0.506605	0.485654	0.526984	0.455217	0.454224	0.510583	0.471724	0.484485	0.486089	0.506661	0.526032	0.720189	0.444951	0.473135	0.654259	0.478902	0.495302	0.501297	0.293229	0.287013	0.239634	0.27218	0.233671	0.260087
KAI2a_W157_	20.12	0.11853	0.123809	0.127679	0.12451	0.120942	0.145136	0.11916	0.115592	0.15664	0.099384	0.134306	0.14368	0.13599	0.157252	0.180146	0.162149	0.175421	0.198094
KAI2a_W157_	20.629	0.11853	0.123809	0.127679	0.12451	0.120942	0.145136	0.11916	0.115592	0.15664	0.099384	0.134306	0.14368	0.13599	0.157252	0.180146	0.162149	0.175421	0.198094
KAI2a_W157_	21.138	0.119475	0.124067	0.133687	0.123202	0.123415	0.144276	0.122033	0.123835	0.149898	0.113311	0.135237	0.14874	0.143057	0.158726	0.183707	0.1643	0.164939	0.188779
KAI2a_W157_	21.6469	0.113274	0.121975	0.129714	0.116272	0.121788	0.140314	0.122467	0.121004	0.137512	0.117207	0.134502	0.148044	0.144849	0.152854	0.178765	0.159226	0.150681	0.175576
KAI2a_W157_	22.1559	0.105103	0.116557	0.118181	0.10689	0.1149	0.133454	0.121373	0.115143	0.127599	0.11215	0.129473	0.141939	0.139502	0.145164	0.170525	0.152307	0.142035	0.166556
KAI2a_W157_	22.6649	0.09955	0.107999	0.110104	0.100317	0.107057	0.124429	0.119279	0.112905	0.119624	0.107824	0.120109	0.134601	0.132443	0.137714	0.162856	0.146286	0.137439	0.156438
KAI2a_W157_	23.1739	0.099736	0.105079	0.110577	0.100351	0.106381	0.120203	0.118288	0.114727	0.11743	0.10879	0.11457	0.130083	0.129808	0.134448	0.157192	0.143895	0.137221	0.153016
KAI2a_W157_	23.6828	0.100658	0.106918	0.111625	0.103049	0.109151	0.120213	0.11777	0.115355	0.119015	0.110495	0.115893	0.128999	0.130259	0.136309	0.155053	0.14237	0.138481	0.157348
KAI2a_W157_	24.1918	0.095994	0.106874	0.107029	0.100816	0.107043	0.116836	0.113786	0.111113	0.115429	0.109063	0.115189	0.126165	0.128089	0.133072	0.152527	0.13611	0.134281	0.154857
KAI2a_W157_	24.7008	0.093062	0.104241	0.10225	0.097696	0.103538	0.113823	0.109272	0.107943	0.110235	0.107405	0.113258	0.12358	0.124977	0.125106	0.147072	0.131142	0.12976	0.147869
KAI2a_W157_	25.2098	0.094684	0.101429	0.101345	0.097608	0.103204	0.115315	0.108166	0.109032	0.110417	0.107657	0.114212	0.124605	0.122516	0.12165	0.142857	0.130971	0.129749	0.145423
KAI2a_W157_	25.7187	0.095881	0.101277	0.100198	0.097606	0.103463	0.1144	0.109468	0.108171	0.110759	0.107634	0.114026	0.124345	0.118273	0.12225	0.138538	0.12884	0.127383	0.144698
KAI2a_W157_	26.2277	0.094367	0.101076	0.100272	0.097552	0.102443	0.108684	0.107728	0.104747	0.109198	0.106901	0.110895	0.122583	0.115149	0.11972	0.133437	0.123845	0.123243	0.14338
KAI2a_W157_	26.7367	0.092116	0.100801	0.103596	0.098752	0.103975	0.105859	0.102336	0.10555	0.111071	0.107914	0.109503	0.121963	0.116883	0.11708	0.13074	0.121092	0.122609	0.141371
KAI2a_W157_	27.2457	0.093024	0.101867	0.103558	0.099747	0.107052	0.10764	0.100037	0.108881	0.113127	0.109325	0.111552	0.119468	0.119071	0.117781	0.127581	0.120382	0.125129	0.137115
KAI2a_W157_	27.7547	0.096438	0.100886	0.099594	0.100227	0.105361	0.109106	0.099666	0.10827	0.111434	0.109183	0.113444	0.116695	0.117138	0.116067	0.123283	0.119142	0.124696	0.133353
KAI2a_W157_	28.2636	0.096654	0.097476	0.09717	0.09817	0.101225	0.107629	0.097703	0.103127	0.107072	0.107795	0.11123	0.116009	0.113171	0.112413	0.120549	0.117193	0.119433	0.131284
KAI2a_W157_	28.7726	0.094173	0.096472	0.098384	0.095048	0.100451	0.105265	0.098012	0.100757	0.105079	0.107153	0.10825	0.116289	0.110234	0.110783	0.117962	0.115811	0.116331	0.129342
KAI2a_W157_	29.2816	0.093887	0.099731	0.102439	0.096556	0.103644	0.107696	0.102355	0.106143	0.109152	0.111358	0.11135	0.118608	0.111414	0.11174	0.117984	0.117428	0.119015	0.129133
KAI2a_W157_	29.7905	0.095986	0.103029	0.10426	0.099632	0.108221	0.112441	0.105587	0.112315	0.113666	0.117651	0.118018	0.122255	0.114133	0.11308	0.123244	0.120995	0.122486	0.131043
KAI2a_W157_	30.2995	0.101394	0.105302	0.105112	0.102804	0.112742	0.117831	0.107086	0.115054	0.117054	0.123268	0.125081	0.12597	0.117634	0.115973	0.128254	0.122819	0.125018	0.13457
KAI2a_W157_	30.8085	0.111141	0.110781	0.112282	0.111563	0.118142	0.126466	0.113557	0.120618	0.123589	0.131197	0.13118	0.131713	0.124841	0.122444	0.129847	0.125527	0.130479	0.139589
KAI2a_W157_	31.3175	0.120694	0.119261	0.124337	0.122577	0.126269	0.133135	0.124019	0.130145	0.132834	0.140725	0.136034	0.138627	0.13327	0.130984	0.132142	0.131686	0.137052	0.143504
KAI2a_W157_	31.8265	0.12856	0.12919	0.135924	0.130087	0.136193	0.138476	0.133145	0.138997	0.141543	0.149232	0.144395	0.145452	0.139508	0.137407	0.138519	0.138578	0.142961	0.146526
KAI2a_W157_	32.3354	0.138181	0.140864	0.146624	0.138184	0.148254	0.149658	0.142799	0.148378	0.150481	0.159582	0.158047	0.156065	0.145197	0.141953	0.1496	0.144405	0.150619	0.153651
KAI2a_W157_	32.8444	0.148127	0.153913	0.157398	0.149524	0.16158	0.162986	0.152962	0.159728	0.159571	0.170985	0.170998	0.166878	0.152355	0.148216	0.159895	0.148413	0.157243	0.163116
KAI2a_W157_	33.3534	0.156127	0.165153	0.166643	0.159434	0.170435	0.17292	0.160731	0.168946	0.16843	0.17629	0.177669	0.173574	0.159328	0.154667	0.163405	0.1507	0.158369	0.166823
KAI2a_W157_	33.8624	0.163737	0.171909	0.174732	0.165561	0.175397	0.180944	0.168235	0.175329	0.178327	0.179505	0.18236	0.180187	0.164925	0.160031	0.165061	0.150986	0.158615	0.165722
KAI2a_W157_	34.3713	0.171416	0.176695	0.182242	0.170823	0.181228	0.187539	0.176439	0.181157	0.185265	0.186424	0.189157	0.187975	0.16899	0.163481	0.169264	0.150398	0.160544	0.164128
KAI2a_W157_	34.8803	0.178652	0.182166	0.187938	0.176893	0.187519	0.192542	0.181784	0.185808	0.188287	0.191947	0.193083	0.193768	0.170225	0.163676	0.172835	0.148593	0.159025	0.162807
KAI2a_W157_	35.3893	0.18499	0.188085	0.193875	0.182994	0.191886	0.195964	0.185037	0.190848	0.192555	0.193914	0.195162	0.197943	0.168757	0.163181	0.174968	0.142997	0.154102	0.161281
KAI2a_W157_	35.8983	0.188123	0.192393	0.199004	0.1865	0.193998	0.19755	0.187456	0.193662	0.196397	0.192459	0.197045	0.199094	0.166033	0.162073	0.174848	0.134418	0.148576	0.156571
KAI2a_W157_	36.4072	0.187144	0.192824	0.19953	0.185165	0.193998	0.197391	0.185417	0.191168	0.195698	0.186351	0.193798	0.196456	0.160061	0.156278	0.168381	0.122272	0.139163	0.146935
KAI2a_W157_	36.9162	0.189535	0.19401	0.200568	0.184435	0.194699	0.198679	0.184242	0.191101	0.195278	0.18291	0.19007	0.194084	0.153441	0.149613	0.160665	0.10696	0.125305	0.135561
KAI2a_W157_	37.4252	0.193755	0.197338	0.203575	0.184416	0.194894	0.201003	0.185909	0.19246	0.195917	0.183873	0.188611	0.191579	0.148265	0.144638	0.152341	0.090919	0.109308	0.122356
KAI2a_W157_	37.9342	0.190539	0.195324	0.202629	0.179746	0.190322	0.199007	0.182657	0.187402	0.190852	0.179308	0.182541	0.185394	0.138046	0.134332	0.138809	0.071831	0.089378	0.104484
KAI2a_W157_	38.4432	0.18372	0.189572	0.198556	0.175783	0.1863	0.194339	0.175954	0.179334	0.183462	0.16785	0.172481	0.177103	0.123616	0.117226	0.124807	0.047084	0.065327	0.085955
KAI2a_W157_	38.9521	0.177944	0.184581	0.193373	0.172962	0.181181	0.187737	0.168829	0.171914	0.17611	0.154208	0.160033	0.165927	0.105582	0.097063	0.110132	0.016586	0.037414	0.062463
KAI2a_W157_	39.4611	0.168926	0.176139	0.18435	0.164575	0.169282	0.175848	0.155901	0.161123	0.164528	0.137134	0.142149	0.148238	0.080388	0.073799	0.088847	-0.02091	0.002538	0.028815
KAI2a_W157_	39.9701	0.155753	0.16393	0.170813	0.149039	0.154132	0.159406	0.138063	0.143718	0.147609	0.114391	0.119045	0.125224	0.050269	0.045998	0.058142	-0.06537	-0.0409	-0.01117
KAI2a_W157_	40.4791	0.139936	0.147545	0.153401	0.12671	0.134066	0.137111	0.117187	0.119937	0.122413	0.086096	0.090023	0.095723	0.015644	0.011452	0.019863	-0.11498	-0.09172	-0.05702
KAI2a_W157_	40.988	0.117418	0.121805	0.129746	0.098998	0.106847	0.109384	0.087046	0.090695	0.090804	0.048986	0.052123	0.056578	-0.02718	-0.0334	-0.02458	-0.17352	-0.14924	-0.11032
KAI2a_W157_	41.497	0.08416	0.087008	0.097569	0.064843	0.071142	0.075636	0.046045	0.052287	0.052484	-0.00098	0.002928	0.00638	-0.08409	-0.09197	-0.07913	-0.24619	-0.21898	-0.17641
KAI2a_W157_	42.006	0.037469	0.04218	0.051278	0.016761	0.022212	0.026192	-0.00687	-0.00362	-0.00128	-0.06652	-0.06221	-0.05707	-0.15751	-0.16507	-0.14933	-0.33217	-0.30348	-0.25753
KAI2a_W157_	42.515	-0.0264	-0.01931	-0.01463	-0.05104	-0.04536	-0.04399	-0.08016	-0.08015	-0.07525	-0.15302	-0.15025	-0.14004	-0.24852	-0.25634	-0.24035	-0.43063	-0.40235	-0.35427
KAI2a_W157_	43.0239	-0.1137	-0.10708	-0.10363	-0.14267	-0.14138	-0.13771	-0.17834	-0.17895	-0.17606	-0.26753	-0.2666	-0.253	-0.36176	-0.3747	-0.35822	-0.54338	-0.51996	-0.46973
KAI2a_W157_	43.5329	-0.23017	-0.22506	-0.22172	-0.26167	-0.26484	-0.25928	-0.30055	-0.30351	-0.30629	-0.40622	-0.40796	-0.39852	-0.4943	-0.5154	-0.50019	-0.66379	-0.64902	-0.59609
KAI2a_W157_	44.0419	-0.38103	-0.37866	-0.37773	-0.41201	-0.41628	-0.41599	-0.45168	-0.46095	-0.46802	-0.56828	-0.57571	-0.58068	-0.64445	-0.67598	-0.66784	-0.79267	-0.78823	-0.73311
KAI2a_W157_	44.5509	-0.57064	-0.57634	-0.57742	-0.60058	-0.6069	-0.61388	-0.63628	-0.65749	-0.66954	-0.75883	-0.77737	-0.80735	-0.81431	-0.86125	-0.86514	-0.93516	-0.94502	-0.88907
KAI2a_W157_	45.0598	-0.79452	-0.81264	-0.81485	-0.8218	-0.83145	-0.84516	-0.84854	-0.88205	-0.90238	-0.96868	-1.00115	-1.0711	-0.99481	-1.05845	-1.07799	-1.07959	-1.10567	-1.0538
KAI2a_W157_	45.5688	-1.03402	-1.06523	-1.0703	-1.05351	-1.06604	-1.0893	-1.0661	-1.10903	-1.14226	-1.17708	-1.22216	-1.35203	-1.17051	-1.24701	-1.28673	-1.21175	-1.24922	-1.20731
KAI2a_W157_	46.0778	-1.26504	-1.30856	-1.31979	-1.2728	-1.28754	-1.32411	-1.26791	-1.31825	-1.36845	-1.36747	-1.42427	-1.62204	-1.32858	-1.41493	-1.47707	-1.32414	-1.3683	-1.33962
KAI2a_W157_	46.5868	-1.47551	-1.52948	-1.54793	-1.471	-1.48525	-1.53553	-1.44925	-1.50538	-1.56993	-1.53436	-1.60214	-1.86025	-1.46198	-1.55911	-1.6389	-1.41412	-1.46637	-1.44967
KAI2a_W157_	47.0958	-1.64223	-1.70358	-1.73034	-1.62708	-1.63803	-1.69661	-1.58755	-1.64829	-1.72151	-1.65434	-1.73151	-2.03682	-1.551	-1.6569	-1.74793	-1.45745	-1.52298	-1.5159
KAI2a_W157_	47.6047	-1.72951	-1.79697	-1.83326	-1.70391	-1.71576	-1.77661	-1.64928	-1.71429	-1.79278	-1.69412	-1.77883	-2.11243	-1.56751	-1.67851	-1.77614	-1.42834	-1.50615	-1.51145
KAI2a_W157_	48.1137	-1.72431	-1.7966	-1.83697	-1.68716	-1.70305	-1.76531	-1.62681	-1.69317	-1.77109	-1.64712	-1.735	-2.0766	-1.5042	-1.61624	-1.71574	-1.3281	-1.4118	-1.43279
KAI2a_W157_	48.6227	-1.62983	-1.70324	-1.74284	-1.58473	-1.6012	-1.66501	-1.52346	-1.5848	-1.65722	-1.51799	-1.60477	-1.93754	-1.36849	-1.47207	-1.56837	-1.1639	-1.24662	-1.27989
KAI2a_W157_	49.1317	-1.45002	-1.51952	-1.56056	-1.40468	-1.41839	-1.47944	-1.34087	-1.39478	-1.46167	-1.31058	-1.39432	-1.69974	-1.1654	-1.25281	-1.34311	-0.94093	-1.01883	-1.05991
KAI2a_W157_	49.6406	-1.18737	-1.24864	-1.28962	-1.14466	-1.15833	-1.20977	-1.08029	-1.12663	-1.18781	-1.03414	-1.10625	-1.36507	-0.89731	-0.97023	-1.04814	-0.66803	-0.74055	-0.78422
KAI2a_W157_	50.1496	-0.86558	-0.91481	-0.95123	-0.82814	-0.84229	-0.87954	-0.76789	-0.80267	-0.85606	-0.71367	-0.7688	-0.96873	-0.59209	-0.65109	-0.70864	-0.37596	-0.43928	-0.47718
KAI2a_W157_	50.6586	-0.51588	-0.55191	-0.58014	-0.4904	-0.49867	-0.52158	-0.4377	-0.45865	-0.49973	-0.37757	-0.41979	-0.55584	-0.28071	-0.31922	-0.36407	-0.09367	-0.14128	-0.17316
KAI2a_W157_	51.1676	-0.17802	-0.20265	-0.2176	-0.16426	-0.1673	-0.17739	-0.1246	-0.13464	-0.15732	-0.06214	-0.09223	-0.16681	0.005619	-0.01362	-0.04896	0.150161	0.120519	0.094546
KAI2a_W157_	51.6765	0.104155	0.090567	0.086863	0.110307	0.110167	0.108239	0.132222	0.131541	0.125192	0.189898	0.178386	0.151197	0.227455	0.223641	0.205502	0.328189	0.315943	0.297355
KAI2a_W157_	52.1855	0.307323	0.30694	0.307168	0.309402	0.311897	0.316301	0.316218	0.324172	0.327758	0.361165	0.368405	0.374443	0.374249	0.38326	0.380379	0.437883	0.437796	0.428066
KAI2a_W157_	52.6945	0.428874	0.438063	0.440964	0.427042	0.429516	0.442052	0.423651	0.439013	0.449545	0.460166	0.474766	0.506227	0.457958	0.474666	0.477977	0.491623	0.49834	0.496955
KAI2a_W157_	53.2035	0.485719	0.498747	0.504943	0.478393	0.481938	0.498585	0.468258	0.487876	0.504433	0.505368	0.519757	0.566605	0.494582	0.516587	0.521932	0.508961	0.524261	0.522036
KAI2a_W157_	53.7124	0.50035	0.514244	0.522805	0.49138	0.496188	0.513419	0.479093	0.496829	0.518355	0.514859	0.528268	0.583813	0.499325	0.523695	0.532469	0.507994	0.526873	0.523253
KAI2a_W157_	54.2214	0.487751	0.502328	0.510765	0.483198	0.487059	0.502347	0.471006	0.486782	0.509976	0.502006	0.51846	0.578318	0.488383	0.512964	0.525634	0.496306	0.513299	0.515959
KAI2a_W157_	54.7304	0.462149	0.479133	0.488629	0.463551	0.4675	0.480123	0.452724	0.470882	0.493534	0.482365	0.505305	0.563453	0.474881	0.500277	0.516019	0.479302	0.498525	0.503625
KAI2a_W157_	55.2394	0.438273	0.455971	0.468336	0.44155	0.446948	0.460198	0.434286	0.45457	0.473528	0.464807	0.490441	0.548415	0.460656	0.486834	0.502952	0.462982	0.484659	0.485721
KAI2a_W157_	55.7484	0.418928	0.434714	0.444738	0.420632	0.426274	0.441295	0.415579	0.435234	0.451257	0.445757	0.470103	0.532182	0.442467	0.468895	0.485139	0.444397	0.467061	0.464718
KAI2a_W157_	56.2573	0.403338	0.415654	0.422874	0.404023	0.407547	0.420524	0.396571	0.415951	0.433344	0.42631	0.44712	0.513043	0.421135	0.447748	0.466071	0.421863	0.44701	0.443526
KAI2a_W157_	56.7663	0.388562	0.397543	0.407751	0.387239	0.389834	0.400813	0.379894	0.400061	0.4172	0.406213	0.423828	0.494041	0.397741	0.425068	0.445359	0.397597	0.422444	0.421737
KAI2a_W157_	57.2753	0.373791	0.380828	0.394696	0.369636	0.372978	0.38644	0.367213	0.384234	0.399173	0.388474	0.405408	0.477226	0.377401	0.40342	0.426235	0.376893	0.398818	0.400845
KAI2a_W157_	57.7843	0.359475	0.366625	0.37921	0.355339	0.358608	0.374459	0.351294	0.366367	0.381874	0.371369	0.389073	0.458819	0.36151	0.383061	0.40826	0.359186	0.380379	0.383589
KAI2a_W157_	58.2932	0.344642	0.3539	0.362456	0.341566	0.345028	0.360596	0.331614	0.349679	0.368038	0.351382	0.37051	0.440578	0.345187	0.363881	0.389465	0.343109	0.364119	0.36958
KAI2a_W157_	58.8022	0.332551	0.342251	0.349321	0.329907	0.334072	0.345456	0.319009	0.33565	0.355121	0.337044	0.354521	0.427456	0.330686	0.34852	0.372489	0.331286	0.35178	0.358102
KAI2a_W157_	59.3112	0.323556	0.331439	0.341486	0.320069	0.325885	0.332171	0.310131	0.324553	0.34109	0.327799	0.343755	0.417136	0.321191	0.339764	0.361401	0.322379	0.344016	0.350571
KAI2a_W157_	59.8202	0.31231	0.321846	0.334743	0.308987	0.315461	0.322404	0.299048	0.316796	0.330692	0.319783	0.337894	0.408661	0.313927	0.334581	0.355658	0.318622	0.338146	0.345269
KAI2a_W157_	60.3291	0.29735	0.308918	0.322151	0.294007	0.299807	0.311654	0.286328	0.307074	0.319039	0.310526	0.328377	0.397065	0.303841	0.324366	0.34661	0.313107	0.331622	0.337619
KAI2a_W157_	60.8381	0.287386	0.297036	0.309608	0.281106	0.287375	0.300833	0.274012	0.295417	0.305549	0.300626	0.316786	0.381996	0.295207	0.311773	0.334498	0.302967	0.325412	0.330647
KAI2a_W157_	61.3471	0.282579	0.290157	0.302648	0.275433	0.281307	0.293591	0.268142	0.286617	0.298905	0.293047	0.3101	0.370103	0.2938	0.303799	0.325628	0.296724	0.319168	0.327359
KAI2a_W157_	61.8561	0.277321	0.283686	0.297242	0.27112	0.276731	0.288634	0.265512	0.280635	0.296324	0.28643	0.303975	0.363011	0.290739	0.300951	0.319345	0.295362	0.312699	0.324345
KAI2a_W157_	62.365	0.27477	0.280622	0.293397	0.266179	0.274941	0.285611	0.259989	0.276483	0.292645	0.284232	0.300404	0.359607	0.284611	0.299519	0.314002	0.293167	0.310181	0.319467
KAI2a_W157_	62.874	0.270488	0.280378	0.289826	0.261433	0.271419	0.278722	0.253486	0.272649	0.285013	0.282188	0.298492	0.353938	0.278456	0.293618	0.305265	0.287026	0.306517	0.310834
KAI2a_W157_	63.383	0.262873	0.277069	0.286788	0.257329	0.266948	0.271584	0.249125	0.270669	0.278362	0.276764	0.292751	0.344506	0.272563	0.288058	0.297216	0.281747	0.301094	0.305594
KAI2a_W157_	63.892	0.259006	0.270782	0.28369	0.254973	0.265752	0.269884	0.249311	0.269917	0.277934	0.276405	0.290155	0.337043	0.272489	0.287517	0.29796	0.280609	0.299017	0.30964
KAI2a_W157_	64.4009	0.26085	0.268876	0.280227	0.255927	0.266474	0.27115	0.251806	0.268807	0.279389	0.281303	0.293364	0.339705	0.276936	0.288769	0.305638	0.284239	0.300949	0.312439
KAI2a_W157_	64.9099	0.260592	0.270044	0.278233	0.256076	0.264085	0.27281	0.249908	0.267836	0.278691	0.281322	0.292913	0.344496	0.27683	0.288358	0.3093	0.286116	0.302732	0.307494
KAI2a_W157_	65.4189	0.257111	0.268026	0.277143	0.253655	0.26131	0.272744	0.246802	0.26875	0.278396	0.278305	0.292258	0.344334	0.274291	0.289768	0.307419	0.286242	0.303196	0.304462
KAI2a_W157_	65.9279	0.255415	0.263952	0.273941	0.252525	0.259485	0.269644	0.247096	0.270028	0.277576	0.278827	0.295595	0.34085	0.277455	0.293058	0.307234	0.286496	0.304498	0.305227
KAI2a_W157_	66.4369	0.255071	0.261877	0.270652	0.252369	0.25722	0.266586	0.248519	0.268487	0.274741	0.28061	0.29653	0.336789	0.282935	0.294706	0.309318	0.286446	0.307312	0.305077
KAI2a_W157_	66.9458	0.255029	0.261955	0.270554	0.25118	0.25711	0.267799	0.248809	0.266617	0.275297	0.281279	0.294971	0.339797	0.282089	0.29424	0.311307	0.288766	0.309868	0.305199
KAI2a_W157_	67.4548	0.253874	0.260903	0.269072	0.249522	0.255906	0.2673	0.247157	0.265665	0.277647	0.277789	0.293119	0.343525	0.274337	0.291185	0.309754	0.287716	0.305044	0.303224
KAI2a_W157_	67.9638	0.252855	0.259769	0.266839	0.25074	0.255206	0.26441	0.246304	0.265224	0.277197	0.274049	0.291007	0.340914	0.268732	0.290913	0.306925	0.28273	0.297622	0.298542
KAI2a_W157_	68.4728	0.25199	0.258999	0.267087	0.253592	0.255639	0.264131	0.245866	0.264399	0.273354	0.275756	0.287476	0.335432	0.267706	0.289828	0.303639	0.279449	0.292504	0.292188
KAI2a_W157_	68.9817	0.251677	0.256997	0.266957	0.253967	0.255719	0.264646	0.245228	0.262644	0.269136	0.275445	0.284392	0.332329	0.266927	0.28569	0.299004	0.277862	0.287332	0.285357
KAI2a_W157_	69.4907	0.251538	0.255752	0.264831	0.252799	0.254836	0.264351	0.245548	0.261535	0.268676	0.270259	0.28277	0.333817	0.263682	0.28381	0.298557	0.275627	0.283509	0.279514
KAI2a_W157_	69.9997	0.250485	0.258103	0.26377	0.253056	0.254902	0.265693	0.24717	0.262536	0.273562	0.267238	0.283372	0.33807	0.261714	0.284001	0.303267	0.273539	0.282934	0.278042
KAI2a_W157_	70.5087	0.251547	0.263617	0.267037	0.255311	0.256861	0.269832	0.25009	0.264841	0.281166	0.269076	0.286833	0.343836	0.264843	0.2877	0.308093	0.275779	0.286227	0.282938
KAI2a_W157_	71.0176	0.252765	0.26622	0.268747	0.254915	0.255975	0.271232	0.249638	0.265069	0.28033	0.272197	0.286745	0.347505	0.267297	0.291513	0.310269	0.280504	0.288726	0.288149
KAI2a_W157_	71.5266	0.251573	0.260869	0.263525	0.25269	0.253031	0.267779	0.246237	0.261738	0.272192	0.27039	0.283895	0.344927	0.265046	0.289259	0.309417	0.279055	0.285807	0.286164
KAI2a_W157_	72.0356	0.250846	0.254539	0.257998	0.2531	0.25291	0.26345	0.245066	0.258296	0.268644	0.265904	0.281697	0.339486	0.26151	0.282968	0.305501	0.271806	0.27949	0.280227
KAI2a_W157_	72.5446	0.249066	0.255229	0.258479	0.252531	0.253806	0.261662	0.244289	0.257695	0.26938	0.265453	0.278736	0.33747	0.259327	0.279677	0.302263	0.269304	0.276999	0.277593
KAI2a_W157_	73.0535	0.247053	0.259033	0.26211	0.250776	0.25282	0.262252	0.243012	0.256113	0.270328	0.263274	0.276375	0.337751	0.256721	0.279747	0.300575	0.268423	0.276251	0.274919
KAI2a_W157_	73.5625	0.248199	0.259756	0.26431	0.251843	0.251703	0.262406	0.242908	0.253204	0.269924	0.257501	0.274241	0.336458	0.251977	0.277681	0.297789	0.262213	0.271154	0.269388
KAI2a_W157_	74.0715	0.248872	0.259473	0.26297	0.253238	0.250556	0.26161	0.242804	0.252987	0.265894	0.254197	0.270206	0.333689	0.246522	0.271626	0.293328	0.256376	0.266962	0.265262
KAI2a_W157_	74.5805	0.248183	0.258624	0.259239	0.251245	0.247925	0.258604	0.240906	0.25113	0.26005	0.25211	0.26579	0.328931	0.243262	0.264768	0.28617	0.252473	0.262954	0.260778
KAI2a_W157_	75.0894	0.246725	0.2532	0.255083	0.247437	0.244692	0.25416	0.237389	0.245467	0.256943	0.248998	0.261505	0.324434	0.241606	0.26088	0.279662	0.248356	0.256879	0.255195
KAI2a_W157_	75.5984	0.242786	0.250266	0.251969	0.245266	0.243129	0.253146	0.236275	0.243357	0.25823	0.247861	0.258462	0.325921	0.239456	0.261595	0.279089	0.246348	0.255529	0.255108
KAI2a_W157_	76.1074	0.239136	0.253099	0.252326	0.246062	0.243012	0.25468	0.238183	0.246099	0.259478	0.248841	0.259412	0.327535	0.237557	0.263237	0.283669	0.247439	0.25827	0.257617
KAI2a_W157_	76.6164	0.238148	0.253149	0.254639	0.245942	0.242174	0.253976	0.237171	0.245911	0.257938	0.246269	0.261303	0.32693	0.236337	0.262828	0.284852	0.248754	0.25808	0.257748
KAI2a_W157_	77.1253	0.235505	0.247521	0.252776	0.240729	0.237533	0.249491	0.230576	0.239986	0.254969	0.241042	0.258155	0.325583	0.236102	0.261732	0.28037	0.248287	0.256853	0.256082
KAI2a_W157_	77.6343	0.229505	0.240591	0.24276	0.233351	0.229818	0.241844	0.2244	0.233493	0.249781	0.238146	0.25174	0.318108	0.234592	0.259185	0.277049	0.24529	0.256229	0.254114
KAI2a_W157_	78.1433	0.224149	0.234631	0.232199	0.227794	0.224832	0.235013	0.221573	0.228869	0.243941	0.23443	0.246322	0.310577	0.231348	0.253858	0.27629	0.240959	0.252804	0.252783
KAI2a_W157_	78.6523	0.220872	0.229011	0.229672	0.225165	0.222984	0.233167	0.218614	0.225715	0.239761	0.228537	0.241565	0.306913	0.226844	0.24815	0.271417	0.236338	0.249232	0.250564
KAI2a_W157_	79.1613	0.218746	0.2275	0.231574	0.224014	0.222336	0.23248	0.216052	0.224861	0.237317	0.22434	0.237749	0.302944	0.221884	0.244873	0.263458	0.231167	0.245286	0.246069
KAI2a_W157_	79.6702	0.218088	0.229776	0.231916	0.222404	0.221104	0.230468	0.21512	0.225065	0.235835	0.222758	0.236207	0.30028	0.219361	0.242129	0.258813	0.227798	0.239245	0.23954
KAI2a_W157_	80.1792	0.216502	0.228054	0.229123	0.220175	0.216761	0.227746	0.213125	0.221333	0.233471	0.219771	0.233309	0.298847	0.214423	0.236846	0.254084	0.224309	0.232751	0.232769
KAI2a_W157_	80.6882	0.212833	0.222695	0.224161	0.216654	0.21328	0.223579	0.2098	0.214392	0.229405	0.214902	0.227875	0.295268	0.207973	0.231924	0.247592	0.21834	0.227616	0.227759
KAI2a_W157_	81.1972	0.210266	0.217994	0.219915	0.212748	0.211285	0.219124	0.205702	0.210982	0.225113	0.212547	0.223991	0.289657	0.206287	0.230576	0.245058	0.214701	0.22555	0.226109
KAI2a_W157_	81.7061	0.209008	0.215242	0.2177	0.210706	0.208554	0.216689	0.20224	0.210446	0.222491	0.210844	0.222454	0.284211	0.206901	0.22893	0.244489	0.214424	0.224764	0.22478
KAI2a_W157_	82.2151	0.206339	0.214261	0.215631	0.208617	0.205865	0.21582	0.199661	0.207462	0.22037	0.208268	0.22106	0.279519	0.205483	0.225222	0.24102	0.212232	0.222958	0.222089
KAI2a_W157_	82.7241	0.201461	0.211765	0.211178	0.204477	0.203395	0.213703	0.197014	0.202567	0.216494	0.206152	0.217041	0.275444	0.201937	0.222196	0.235449	0.20778	0.219336	0.21926
KAI2a_W157_	83.2331	0.195302	0.207071	0.206741	0.199867	0.199637	0.209421	0.193839	0.198534	0.211161	0.203473	0.211228	0.271363	0.198299	0.218421	0.232333	0.205145	0.215009	0.215159
KAI2a_W157_	83.7421	0.191224	0.203021	0.204915	0.196272	0.19438	0.205684	0.19009	0.195914	0.207632	0.198757	0.209089	0.266833	0.19561	0.212354	0.232335	0.204611	0.211655	0.210997
KAI2a_W157_	84.251	0.189798	0.200475	0.203812	0.194545	0.189794	0.205474	0.188086	0.195711	0.208414	0.195134	0.211414	0.266203	0.195269	0.209694	0.231191	0.205225	0.213857	0.211408
KAI2a_W157_	84.76	0.189798	0.200475	0.203812	0.194545	0.189794	0.205474	0.188086	0.195711	0.208414	0.195134	0.211414	0.266203	0.195269	0.209694	0.231191	0.205225	0.213857	0.211408
KAI2b_F158_	20.12	0.152891	0.187976	0.184506	0.205806	0.179048	0.194581	0.201128	0.213468	0.197508	0.190622	0.217673	0.200246	0.196647	0.229774	0.231517	0.272331	0.236248	0.204648
KAI2b_F158_	20.629	0.152891	0.187976	0.184506	0.205806	0.179048	0.194581	0.201128	0.213468	0.197508	0.190622	0.217673	0.200246	0.196647	0.229774	0.231517	0.272331	0.236248	0.204648
KAI2b_F158_	21.138	0.13713	0.178789	0.170207	0.197602	0.176766	0.19331	0.195321	0.208279	0.197771	0.197099	0.218567	0.200868	0.194093	0.228224	0.234089	0.262572	0.22985	0.203534
KAI2b_F158_	21.6469	0.114604	0.163175	0.146237	0.175585	0.159685	0.180591	0.182755	0.192439	0.187005	0.190919	0.209105	0.192391	0.184376	0.214035	0.224442	0.236612	0.212352	0.194594
KAI2b_F158_	22.1559	0.095697	0.143442	0.122507	0.150089	0.139273	0.16337	0.167996	0.172544	0.166578	0.172178	0.1945	0.178222	0.16916	0.195898	0.206397	0.209247	0.190281	0.180029
KAI2b_F158_	22.6649	0.083165	0.124673	0.102273	0.131859	0.125351	0.150681	0.157951	0.156221	0.149203	0.151433	0.178163	0.16344	0.154822	0.178511	0.189601	0.186701	0.168837	0.168004
KAI2b_F158_	23.1739	0.077232	0.116458	0.089037	0.124049	0.121248	0.144622	0.153856	0.148725	0.143253	0.140515	0.166501	0.154474	0.147651	0.168956	0.183037	0.173745	0.155966	0.164524
KAI2b_F158_	23.6828	0.073078	0.115033	0.080121	0.120356	0.119981	0.139689	0.145477	0.145642	0.140478	0.135226	0.163262	0.149004	0.144455	0.164991	0.176962	0.167862	0.150564	0.166641
KAI2b_F158_	24.1918	0.063292	0.10977	0.068783	0.11347	0.109137	0.128763	0.132277	0.137339	0.131055	0.125956	0.156426	0.137802	0.135933	0.15216	0.161588	0.156816	0.138743	0.160579
KAI2b_F158_	24.7008	0.049711	0.102746	0.059586	0.105913	0.095597	0.115341	0.124693	0.128615	0.119	0.117705	0.144172	0.123599	0.126539	0.134702	0.145754	0.139406	0.12367	0.145068
KAI2b_F158_	25.2098	0.041148	0.101869	0.057571	0.100111	0.091212	0.11029	0.123748	0.125804	0.111253	0.115284	0.135366	0.114736	0.121588	0.124482	0.134556	0.123112	0.115878	0.133075
KAI2b_F158_	25.7187	0.038944	0.101744	0.056261	0.094707	0.089386	0.111391	0.122277	0.121713	0.106753	0.111621	0.129764	0.110015	0.115914	0.117298	0.124393	0.11203	0.109524	0.126239
KAI2b_F158_	26.2277	0.036095	0.094695	0.049842	0.089608	0.082851	0.110094	0.117056	0.112765	0.101314	0.101762	0.123945	0.105592	0.109778	0.10748	0.115986	0.101903	0.098422	0.117891
KAI2b_F158_	26.7367	0.02944	0.08708	0.043212	0.084849	0.076159	0.106191	0.110826	0.105888	0.094266	0.09297	0.116384	0.0993014	0.099798	0.098158	0.107646	0.089957	0.084198	0.106978
KAI2b_F158_	27.2457	0.024841	0.082286	0.041545	0.079705	0.073784	0.099592	0.103874	0.101474	0.087581	0.086565	0.107027	0.0931017	0.084715	0.089056	0.096519	0.076025	0.068043	0.093594
KAI2b_F158_	27.7547	0.023862	0.074871	0.041953	0.074098	0.069424	0.087639	0.092555	0.093407	0.081579	0.074038	0.095072	0.0871272	0.070218	0.07662	0.081986	0.056702	0.049102	0.076627
KAI2b_F158_	28.2636	0.018822	0.065004	0.037185	0.066245	0.057537	0.072706	0.07849	0.08203	0.073214	0.059736	0.080133	0.07438	0.055685	0.059961	0.064442	0.032793	0.027129	0.059259
KAI2b_F158_	28.7726	0.00711	0.05623	0.027088	0.054097	0.042983	0.060134	0.065899	0.069274	0.059867	0.048578	0.06299	0.0551222	0.037878	0.042108	0.045589	0.010486	0.004881	0.03962
KAI2b_F158_	29.2816	-0.00462	0.048009	0.016539	0.041424	0.030747	0.050983	0.054408	0.05729	0.044228	0.036934	0.048872	0.0374131	0.01909	0.024694	0.0267	-0.00973	-0.01863	0.016016
KAI2b_F158_	29.7905	-0.01401	0.036411	0.004014	0.030232	0.019615	0.040618	0.041241	0.04504	0.027664	0.022141	0.036231	0.0224423	0.001181	0.003536	0.008812	-0.03461	-0.04428	-0.00858
KAI2b_F158_	30.2995	-0.02506	0.021958	-0.01052	0.0194	0.008531	0.026289	0.027613	0.030661	0.012067	0.008321	0.020462	0.00459139	-0.0171	-0.01626	-0.0116	-0.06329	-0.067	-0.03233
KAI2b_F158_	30.8085	-0.03435	0.011326	-0.02335	0.00945	0.001305	0.011671	0.018121	0.019806	0.002285	-0.00184	0.006377	-0.0122836	-0.03317	-0.02953	-0.03448	-0.08754	-0.08464	-0.05229
KAI2b_F158_	31.3175	-0.04004	0.005838	-0.03339	0.003664	-0.00297	9.57e-05	0.011354	0.013895	-0.00531	-0.01327	-0.00379	-0.0234746	-0.04466	-0.04302	-0.05244	-0.10643	-0.10045	-0.06828
KAI2b_F158_	31.8265	-0.04521	0.001652	-0.04098	0.003825	-0.007	-0.00557	0.004778	0.007836	-0.01336	-0.02275	-0.01247	-0.0340404	-0.05755	-0.05728	-0.06414	-0.12407	-0.11969	-0.08344
KAI2b_F158_	32.3354	-0.0462	0.001013	-0.04614	0.006012	-0.01013	-0.00483	-0.00064	0.00445	-0.0153	-0.02527	-0.01785	-0.0420987	-0.07397	-0.07007	-0.07487	-0.1453	-0.14279	-0.09951
KAI2b_F158_	32.8444	-0.04021	0.006314	-0.04727	0.00794	-0.01251	-0.00013	-0.00346	0.005871	-0.0134	-0.02735	-0.01974	-0.0448569	-0.08725	-0.08355	-0.08758	-0.17252	-0.16459	-0.11885
KAI2b_F158_	33.3534	-0.03198	0.01131	-0.04484	0.008666	-0.01306	0.00518	-0.00408	0.007438	-0.01344	-0.0345	-0.02244	-0.048507	-0.09851	-0.09866	-0.10433	-0.20313	-0.18674	-0.1453
KAI2b_F158_	33.8624	-0.02462	0.01567	-0.04194	0.011186	-0.00956	0.006837	-0.00189	0.008926	-0.01372	-0.04126	-0.02859	-0.054221	-0.11179	-0.11396	-0.12394	-0.23625	-0.21504	-0.17189
KAI2b_F158_	34.3713	-0.01634	0.021561	-0.03904	0.016813	-0.00554	0.007608	0.000481	0.009167	-0.01279	-0.04488	-0.04061	-0.0640695	-0.13044	-0.13199	-0.14593	-0.2726	-0.25063	-0.19582
KAI2b_F158_	34.8803	-0.0069	0.026966	-0.03599	0.020273	-0.00196	0.007927	-0.00376	0.005463	-0.01485	-0.05267	-0.05613	-0.0777097	-0.15831	-0.15822	-0.17231	-0.31258	-0.29041	-0.22821
KAI2b_F158_	35.3893	0.001494	0.033013	-0.03187	0.021687	0.002975	0.004712	-0.01232	-0.00109	-0.02098	-0.0678	-0.06837	-0.090218	-0.19065	-0.1901	-0.20124	-0.35952	-0.33372	-0.26929
KAI2b_F158_	35.8983	0.008872	0.037871	-0.02302	0.022112	0.004486	0.001049	-0.01923	-0.00857	-0.02627	-0.08734	-0.08126	-0.105419	-0.22334	-0.22276	-0.23436	-0.41017	-0.3806	-0.31369
KAI2b_F158_	36.4072	0.015638	0.038931	-0.01021	0.019089	0.002955	0.001028	-0.02591	-0.01577	-0.03113	-0.10769	-0.09927	-0.123893	-0.25617	-0.25712	-0.27106	-0.45639	-0.42765	-0.35888
KAI2b_F158_	36.9162	0.019844	0.041258	0.001567	0.014329	-0.00069	0.001011	-0.03413	-0.02501	-0.03989	-0.12936	-0.12159	-0.148208	-0.29523	-0.30163	-0.3148	-0.50761	-0.4827	-0.40746
KAI2b_F158_	37.4252	0.021274	0.04651	0.009313	0.008035	-0.00851	-0.00485	-0.04738	-0.04027	-0.05378	-0.15951	-0.15158	-0.182429	-0.34249	-0.35427	-0.36842	-0.56575	-0.54329	-0.46145
KAI2b_F158_	37.9342	0.021481	0.046526	0.01021	-0.00224	-0.0183	-0.01511	-0.06805	-0.06157	-0.07299	-0.19583	-0.18667	-0.220416	-0.39188	-0.40227	-0.42106	-0.61711	-0.59606	-0.51359
KAI2b_F158_	38.4432	0.021876	0.042133	0.00863	-0.0148	-0.0279	-0.02496	-0.09004	-0.08454	-0.09604	-0.23219	-0.21986	-0.26066	-0.44138	-0.44883	-0.4696	-0.65902	-0.64367	-0.55985
KAI2b_F158_	38.9521	0.019219	0.038826	0.008689	-0.02898	-0.04087	-0.03888	-0.11271	-0.1079	-0.11955	-0.26975	-0.25468	-0.302991	-0.48996	-0.50018	-0.51883	-0.69213	-0.68328	-0.60229
KAI2b_F158_	39.4611	0.012506	0.032504	0.004325	-0.04666	-0.06106	-0.06175	-0.13853	-0.13297	-0.14436	-0.30589	-0.29221	-0.341837	-0.52844	-0.54631	-0.56421	-0.70861	-0.70312	-0.63243
KAI2b_F158_	39.9701	0.002177	0.019171	-0.00876	-0.06845	-0.08402	-0.08683	-0.16641	-0.16205	-0.17514	-0.34021	-0.32424	-0.379936	-0.55268	-0.58181	-0.60051	-0.70534	-0.7045	-0.6419
KAI2b_F158_	40.4791	-0.01698	-0.00475	-0.02939	-0.09558	-0.10938	-0.1115	-0.19584	-0.19609	-0.21029	-0.37527	-0.35447	-0.422218	-0.57041	-0.6059	-0.62938	-0.68589	-0.69223	-0.63474
KAI2b_F158_	40.988	-0.04627	-0.03728	-0.05643	-0.12744	-0.14385	-0.14412	-0.22921	-0.2335	-0.24556	-0.40836	-0.38679	-0.461781	-0.57925	-0.615	-0.64919	-0.64935	-0.6655	-0.61563
KAI2b_F158_	41.497	-0.08468	-0.07611	-0.09563	-0.16712	-0.1895	-0.19169	-0.27245	-0.27813	-0.28804	-0.44117	-0.4166	-0.506262	-0.57927	-0.61703	-0.66047	-0.60573	-0.63024	-0.59231
KAI2b_F158_	42.006	-0.1382	-0.1292	-0.15359	-0.22118	-0.24573	-0.25075	-0.32192	-0.32961	-0.33926	-0.47328	-0.44135	-0.559922	-0.57667	-0.61453	-0.66453	-0.56339	-0.58809	-0.56633
KAI2b_F158_	42.515	-0.21245	-0.2013	-0.23257	-0.28807	-0.31371	-0.3205	-0.37678	-0.38676	-0.39881	-0.50552	-0.46895	-0.617103	-0.57139	-0.60443	-0.66516	-0.51932	-0.54128	-0.54011
KAI2b_F158_	43.0239	-0.3101	-0.29706	-0.33919	-0.36592	-0.39831	-0.40777	-0.44303	-0.45364	-0.47508	-0.54441	-0.50586	-0.68461	-0.56544	-0.59933	-0.67261	-0.47925	-0.50477	-0.52396
KAI2b_F158_	43.5329	-0.43173	-0.4194	-0.47358	-0.45302	-0.49782	-0.5108	-0.51607	-0.5307	-0.56295	-0.58364	-0.5439	-0.756679	-0.55916	-0.60002	-0.67911	-0.44556	-0.48236	-0.5121
KAI2b_F158_	44.0419	-0.58037	-0.56946	-0.64043	-0.55676	-0.61289	-0.63423	-0.60023	-0.62335	-0.66132	-0.6311	-0.59253	-0.836641	-0.56113	-0.60963	-0.68896	-0.4284	-0.47442	-0.50885
KAI2b_F158_	44.5509	-0.76538	-0.75331	-0.85244	-0.69069	-0.75449	-0.78628	-0.70646	-0.73861	-0.78515	-0.70437	-0.66639	-0.942846	-0.58328	-0.6411	-0.72179	-0.43513	-0.48767	-0.53148
KAI2b_F158_	45.0598	-0.9831	-0.96671	-1.10614	-0.84483	-0.9199	-0.95754	-0.83009	-0.87336	-0.9323	-0.79816	-0.7553	-1.07435	-0.62168	-0.68884	-0.76921	-0.45201	-0.51366	-0.57142
KAI2b_F158_	45.5688	-1.21335	-1.19389	-1.38171	-0.99991	-1.0928	-1.13917	-0.96036	-1.01733	-1.08571	-0.89797	-0.8505	-1.21346	-0.66736	-0.74375	-0.82325	-0.47763	-0.54425	-0.61327
KAI2b_F158_	46.0778	-1.43735	-1.41742	-1.65327	-1.15036	-1.26324	-1.32088	-1.08923	-1.15767	-1.23413	-0.99223	-0.94894	-1.34665	-0.71457	-0.79995	-0.88223	-0.51053	-0.57977	-0.6548
KAI2b_F158_	46.5868	-1.64381	-1.62563	-1.90718	-1.29658	-1.42583	-1.49301	-1.21037	-1.2912	-1.3764	-1.08601	-1.04488	-1.47337	-0.76777	-0.85799	-0.94203	-0.54219	-0.61815	-0.69698
KAI2b_F158_	47.0958	-1.80646	-1.79415	-2.11729	-1.41658	-1.55558	-1.62998	-1.30693	-1.39938	-1.49124	-1.16663	-1.12292	-1.5806	-0.81234	-0.90761	-0.98727	-0.56088	-0.64368	-0.7275
KAI2b_F158_	47.6047	-1.88985	-1.88386	-2.23558	-1.4722	-1.61978	-1.69718	-1.35283	-1.44999	-1.54164	-1.19813	-1.15515	-1.62705	-0.81923	-0.91937	-0.99021	-0.55054	-0.63682	-0.72433
KAI2b_F158_	48.1137	-1.87701	-1.87106	-2.2333	-1.45135	-1.60277	-1.67936	-1.32838	-1.42687	-1.51405	-1.16609	-1.12458	-1.58492	-0.78214	-0.87875	-0.94077	-0.50349	-0.59119	-0.67536
KAI2b_F158_	48.6227	-1.75497	-1.74866	-2.10178	-1.35095	-1.4963	-1.56796	-1.22482	-1.32021	-1.40355	-1.06583	-1.02593	-1.45477	-0.6962	-0.78456	-0.83475	-0.41355	-0.49905	-0.57935
KAI2b_F158_	49.1317	-1.51778	-1.51766	-1.84333	-1.16227	-1.29219	-1.35691	-1.04319	-1.13031	-1.20435	-0.89037	-0.85729	-1.24064	-0.55351	-0.63176	-0.67175	-0.28408	-0.35881	-0.43427
KAI2b_F158_	49.6406	-1.17158	-1.18199	-1.46176	-0.88563	-0.9921	-1.04623	-0.78615	-0.85877	-0.91783	-0.64275	-0.62073	-0.942	-0.35982	-0.42305	-0.45597	-0.12049	-0.17874	-0.24394
KAI2b_F158_	50.1496	-0.75313	-0.77407	-0.99106	-0.55271	-0.62926	-0.67245	-0.47757	-0.52734	-0.57258	-0.35085	-0.33543	-0.583545	-0.14224	-0.18342	-0.2075	0.062511	0.017086	-0.03443
KAI2b_F158_	50.6586	-0.31256	-0.34246	-0.4862	-0.20479	-0.24824	-0.28237	-0.15313	-0.17945	-0.21251	-0.05183	-0.04293	-0.210019	0.075398	0.057519	0.042135	0.235159	0.204778	0.164877
KAI2b_F158_	51.1676	0.097289	0.059034	-0.01411	0.117478	0.102533	0.079097	0.14483	0.137117	0.113423	0.213349	0.212072	0.126789	0.266835	0.268801	0.261586	0.371497	0.364158	0.331643
KAI2b_F158_	51.6765	0.41403	0.373298	0.351516	0.367737	0.373561	0.363159	0.375475	0.378933	0.365156	0.41117	0.404227	0.387365	0.406921	0.420603	0.423698	0.460543	0.472385	0.448946
KAI2b_F158_	52.1855	0.613748	0.576375	0.585628	0.522973	0.545365	0.545077	0.519923	0.529028	0.529772	0.529915	0.522313	0.551738	0.488927	0.507496	0.5209	0.501666	0.521632	0.512145
KAI2b_F158_	52.6945	0.705411	0.669533	0.700711	0.589232	0.624676	0.629056	0.582347	0.595829	0.607747	0.578091	0.569716	0.626525	0.519848	0.542168	0.559959	0.505972	0.52868	0.52991
KAI2b_F158_	53.2035	0.717722	0.678973	0.729414	0.596162	0.636933	0.641928	0.588908	0.605547	0.620937	0.580798	0.570103	0.647076	0.517685	0.540972	0.558465	0.49107	0.517202	0.517579
KAI2b_F158_	53.7124	0.688	0.648588	0.712467	0.573157	0.613438	0.616778	0.566861	0.58333	0.597989	0.556662	0.548592	0.634859	0.496647	0.520679	0.534351	0.466861	0.493035	0.487378
KAI2b_F158_	54.2214	0.637953	0.601278	0.672465	0.531898	0.568562	0.575072	0.529133	0.544224	0.557383	0.519666	0.512784	0.604381	0.466206	0.490187	0.499555	0.439061	0.46131	0.453626
KAI2b_F158_	54.7304	0.583082	0.547223	0.620361	0.483964	0.517494	0.5273	0.486061	0.4991	0.514839	0.483683	0.470126	0.572857	0.435535	0.452824	0.466283	0.408992	0.429792	0.426407
KAI2b_F158_	55.2394	0.53273	0.497863	0.565326	0.441117	0.473516	0.481271	0.445323	0.454388	0.47214	0.449272	0.432915	0.545145	0.409208	0.418033	0.433956	0.378577	0.401877	0.401089
KAI2b_F158_	55.7484	0.482461	0.450384	0.513866	0.402029	0.43211	0.436257	0.40534	0.414734	0.429012	0.412746	0.401923	0.51352	0.379918	0.39078	0.399162	0.348777	0.37553	0.372451
KAI2b_F158_	56.2573	0.436798	0.405597	0.472782	0.367768	0.394814	0.399211	0.371079	0.384107	0.391814	0.378993	0.372878	0.479389	0.342924	0.362337	0.370115	0.319978	0.349295	0.342052
KAI2b_F158_	56.7663	0.401581	0.373115	0.439915	0.339268	0.366359	0.372724	0.341527	0.358814	0.358104	0.349275	0.342613	0.44872	0.308084	0.328591	0.344355	0.294777	0.322229	0.314222
KAI2b_F158_	57.2753	0.375142	0.34942	0.41042	0.315408	0.343817	0.34817	0.314356	0.335405	0.332025	0.323643	0.315751	0.42429	0.285004	0.30324	0.319964	0.274232	0.296176	0.293695
KAI2b_F158_	57.7843	0.356735	0.32508	0.385596	0.296094	0.322865	0.327306	0.290464	0.315175	0.31267	0.303842	0.295384	0.400761	0.26806	0.288361	0.300083	0.258224	0.276307	0.278091
KAI2b_F158_	58.2932	0.34103	0.30611	0.364082	0.278745	0.300503	0.311186	0.269934	0.297303	0.294162	0.291982	0.280007	0.381986	0.251462	0.273065	0.285658	0.24825	0.265201	0.265141
KAI2b_F158_	58.8022	0.32506	0.29801	0.349049	0.262672	0.284257	0.299317	0.259122	0.285105	0.281489	0.284336	0.270738	0.37415	0.239622	0.261526	0.279414	0.243368	0.260132	0.259746
KAI2b_F158_	59.3112	0.310683	0.288826	0.342455	0.253968	0.278173	0.290908	0.252797	0.280038	0.275897	0.27324	0.264899	0.367663	0.236091	0.259282	0.278841	0.240241	0.258629	0.259027
KAI2b_F158_	59.8202	0.30301	0.276934	0.336891	0.252879	0.274063	0.282814	0.243293	0.276355	0.271133	0.266425	0.260842	0.359604	0.239232	0.261001	0.278747	0.239326	0.264461	0.26019
KAI2b_F158_	60.3291	0.297403	0.2673	0.325571	0.248092	0.264951	0.273991	0.234063	0.271982	0.264268	0.264792	0.257249	0.351491	0.240531	0.25877	0.27747	0.241598	0.270792	0.263958
KAI2b_F158_	60.8381	0.291153	0.263833	0.314471	0.241936	0.257991	0.26994	0.231164	0.270508	0.262375	0.264104	0.254527	0.352996	0.240023	0.255702	0.276601	0.247037	0.274936	0.268601
KAI2b_F158_	61.3471	0.289136	0.26358	0.31465	0.24059	0.258533	0.271277	0.23261	0.272113	0.263748	0.265652	0.255514	0.360532	0.243056	0.257611	0.2759	0.253604	0.27779	0.270321
KAI2b_F158_	61.8561	0.292003	0.263189	0.321803	0.241036	0.260109	0.272847	0.23433	0.275742	0.263355	0.268474	0.259726	0.355971	0.246901	0.263342	0.277428	0.258664	0.27898	0.27221
KAI2b_F158_	62.365	0.296663	0.26877	0.329725	0.245741	0.263869	0.277054	0.238802	0.28228	0.266793	0.274252	0.266661	0.353861	0.250274	0.270888	0.282727	0.263033	0.284503	0.280492
KAI2b_F158_	62.874	0.298765	0.273868	0.335788	0.25168	0.26902	0.281664	0.242083	0.286286	0.270856	0.27801	0.269768	0.365143	0.253454	0.27622	0.284779	0.26489	0.287558	0.283663
KAI2b_F158_	63.383	0.300806	0.275883	0.337412	0.254118	0.274422	0.284427	0.244189	0.286291	0.273175	0.280108	0.270193	0.372177	0.257836	0.281469	0.28607	0.267465	0.288547	0.284288
KAI2b_F158_	63.892	0.30774	0.280083	0.33932	0.257075	0.280238	0.28902	0.252556	0.290256	0.278691	0.287526	0.275634	0.372014	0.267373	0.290196	0.294418	0.277677	0.299655	0.295101
KAI2b_F158_	64.4009	0.315203	0.28758	0.348045	0.263975	0.288596	0.296472	0.264871	0.301506	0.288463	0.29885	0.284866	0.381652	0.281122	0.302065	0.309383	0.293279	0.314212	0.309883
KAI2b_F158_	64.9099	0.317814	0.292739	0.357295	0.270563	0.295875	0.302867	0.271957	0.30985	0.297531	0.30775	0.292541	0.394736	0.287737	0.31034	0.323755	0.302199	0.321869	0.318675
KAI2b_F158_	65.4189	0.32218	0.295266	0.360543	0.274106	0.300274	0.308288	0.273139	0.315393	0.305564	0.313732	0.298926	0.404647	0.2917	0.318501	0.336786	0.306622	0.331005	0.325846
KAI2b_F158_	65.9279	0.327603	0.299003	0.361858	0.275342	0.303705	0.313136	0.274731	0.321391	0.31378	0.32041	0.303797	0.415857	0.301874	0.331826	0.348647	0.311608	0.343627	0.335432
KAI2b_F158_	66.4369	0.330745	0.305185	0.365538	0.277383	0.307975	0.316445	0.283659	0.324289	0.321	0.327378	0.309265	0.422403	0.313003	0.343622	0.360137	0.319038	0.356768	0.346162
KAI2b_F158_	66.9458	0.335447	0.312628	0.371253	0.283908	0.31537	0.321545	0.29481	0.328401	0.327856	0.335072	0.315708	0.428614	0.320662	0.34963	0.371572	0.330042	0.366886	0.355786
KAI2b_F158_	67.4548	0.338285	0.315658	0.378022	0.287913	0.321234	0.325296	0.297659	0.330419	0.333881	0.341577	0.315708	0.43409	0.322322	0.351237	0.376385	0.334804	0.367336	0.358325
KAI2b_F158_	67.9638	0.337841	0.316527	0.3856	0.28976	0.325049	0.327032	0.297588	0.329844	0.340218	0.345537	0.315893	0.440694	0.321306	0.351926	0.379607	0.335374	0.366931	0.357425
KAI2b_F158_	68.4728	0.340342	0.316427	0.389996	0.294853	0.326981	0.330234	0.298468	0.331674	0.343628	0.347609	0.320739	0.445365	0.320503	0.350339	0.382486	0.338693	0.366292	0.357527
KAI2b_F158_	68.9817	0.34633	0.318355	0.387918	0.300257	0.328572	0.333579	0.299759	0.333676	0.345327	0.34792	0.322565	0.44411	0.319258	0.350056	0.381241	0.344475	0.363525	0.357166
KAI2b_F158_	69.4907	0.350165	0.322875	0.385646	0.30256	0.331883	0.335057	0.302264	0.332953	0.349536	0.34706	0.321388	0.446265	0.320141	0.353393	0.380444	0.349889	0.361279	0.356725
KAI2b_F158_	69.9997	0.352577	0.326925	0.392374	0.304918	0.337894	0.338629	0.305848	0.33536	0.357856	0.349303	0.323873	0.452586	0.32518	0.358072	0.385642	0.357062	0.360944	0.360302
KAI2b_F158_	70.5087	0.354452	0.332729	0.402433	0.309903	0.344805	0.345245	0.313371	0.343016	0.368093	0.356397	0.32995	0.459318	0.333888	0.365144	0.395878	0.368053	0.3698	0.369803
KAI2b_F158_	71.0176	0.354306	0.335028	0.406173	0.312925	0.34749	0.347769	0.318189	0.345894	0.372123	0.360124	0.332988	0.464786	0.341207	0.371238	0.404571	0.376132	0.381847	0.378477
KAI2b_F158_	71.5266	0.352851	0.332558	0.40411	0.31113	0.345273	0.346565	0.314535	0.341296	0.370113	0.357015	0.333676	0.465211	0.340934	0.370032	0.407651	0.374985	0.385804	0.377585
KAI2b_F158_	72.0356	0.353351	0.333694	0.39865	0.308451	0.343282	0.346787	0.309435	0.336967	0.368516	0.351997	0.334599	0.462785	0.335457	0.364677	0.40545	0.369851	0.383007	0.37304
KAI2b_F158_	72.5446	0.355727	0.336923	0.395967	0.308511	0.342869	0.349421	0.309495	0.335152	0.370414	0.346642	0.335407	0.462998	0.332921	0.362584	0.403785	0.365356	0.379607	0.374874
KAI2b_F158_	73.0535	0.356011	0.336109	0.398109	0.309002	0.340524	0.350034	0.309274	0.334923	0.371709	0.341278	0.332627	0.461615	0.33242	0.360752	0.401297	0.358712	0.375695	0.375503
KAI2b_F158_	73.5625	0.355047	0.33645	0.401627	0.307575	0.338456	0.349662	0.306345	0.33558	0.371006	0.338153	0.327137	0.454022	0.329541	0.356369	0.393997	0.351389	0.368595	0.369142
KAI2b_F158_	74.0715	0.352727	0.339441	0.402978	0.303041	0.339386	0.350471	0.306535	0.335037	0.369797	0.337619	0.323721	0.448106	0.327332	0.353472	0.386478	0.347033	0.360019	0.362647
KAI2b_F158_	74.5805	0.350053	0.340971	0.399667	0.298591	0.339402	0.348365	0.308384	0.33088	0.364843	0.33608	0.320359	0.445988	0.325807	0.349855	0.379066	0.343795	0.352877	0.357573
KAI2b_F158_	75.0894	0.346511	0.339114	0.39666	0.296963	0.337052	0.34537	0.307383	0.324911	0.357654	0.331802	0.316819	0.442297	0.321135	0.343209	0.373438	0.336584	0.349018	0.353983
KAI2b_F158_	75.5984	0.345092	0.336547	0.398634	0.298702	0.336129	0.347198	0.305274	0.324772	0.354134	0.329012	0.317698	0.440052	0.317319	0.341847	0.376301	0.330929	0.350981	0.354755
KAI2b_F158_	76.1074	0.347837	0.338902	0.404198	0.302724	0.338301	0.352173	0.30439	0.328199	0.354222	0.327284	0.323316	0.445189	0.320348	0.34638	0.381559	0.333143	0.35504	0.358297
KAI2b_F158_	76.6164	0.346132	0.341963	0.407724	0.303203	0.338735	0.353984	0.303477	0.328056	0.356061	0.324668	0.328038	0.451528	0.324622	0.348381	0.381189	0.338366	0.358032	0.361418
KAI2b_F158_	77.1253	0.334956	0.338187	0.402846	0.296717	0.333517	0.350142	0.30233	0.323556	0.354444	0.321613	0.326811	0.44762	0.32156	0.346949	0.380202	0.342678	0.357966	0.362842
KAI2b_F158_	77.6343	0.323203	0.32958	0.392693	0.288202	0.326443	0.342129	0.298381	0.317416	0.346295	0.317489	0.320655	0.436022	0.316134	0.345035	0.379316	0.34536	0.354218	0.363996
KAI2b_F158_	78.1433	0.320011	0.322794	0.385314	0.282434	0.321026	0.333545	0.293154	0.311417	0.338627	0.313046	0.313099	0.424879	0.313842	0.343195	0.375383	0.344106	0.350162	0.36311
KAI2b_F158_	78.6523	0.318341	0.319786	0.382944	0.279429	0.316492	0.329453	0.29171	0.308314	0.335867	0.310086	0.307652	0.419219	0.314325	0.341386	0.368897	0.340736	0.346814	0.359846
KAI2b_F158_	79.1613	0.315369	0.31912	0.383511	0.278261	0.314282	0.329836	0.292814	0.307654	0.335786	0.309313	0.304812	0.41703	0.316645	0.3392	0.363601	0.339902	0.344088	0.356874
KAI2b_F158_	79.6702	0.315427	0.320379	0.384118	0.279021	0.314117	0.330723	0.29428	0.306544	0.335938	0.310216	0.305274	0.414294	0.319218	0.335884	0.362251	0.341222	0.344054	0.351964
KAI2b_F158_	80.1792	0.314937	0.320296	0.382991	0.279917	0.309952	0.328401	0.291829	0.303264	0.332743	0.309441	0.304336	0.410414	0.317821	0.328781	0.361134	0.339754	0.344965	0.342506
KAI2b_F158_	80.6882	0.310649	0.315881	0.379628	0.275954	0.305489	0.3246	0.285804	0.296916	0.32757	0.306715	0.297501	0.402995	0.312656	0.322623	0.357399	0.33687	0.341956	0.33457
KAI2b_F158_	81.1972	0.305975	0.31234	0.373998	0.271005	0.304143	0.32221	0.283215	0.292178	0.325316	0.304676	0.293329	0.395854	0.310984	0.322008	0.355736	0.336063	0.338233	0.332635
KAI2b_F158_	81.7061	0.304754	0.311098	0.370034	0.269263	0.302221	0.321827	0.283783	0.292032	0.324736	0.302216	0.293659	0.393177	0.310561	0.321568	0.358406	0.332502	0.33614	0.330817
KAI2b_F158_	82.2151	0.301701	0.310482	0.367416	0.267821	0.300494	0.320634	0.282116	0.291291	0.32278	0.298247	0.292822	0.390034	0.305688	0.318516	0.360288	0.323569	0.334959	0.32654
KAI2b_F158_	82.7241	0.294289	0.309722	0.362873	0.265319	0.297616	0.31452	0.27797	0.285586	0.318395	0.294529	0.288868	0.385026	0.30175	0.314627	0.357764	0.315258	0.332809	0.32203
KAI2b_F158_	83.2331	0.286954	0.304986	0.358333	0.261177	0.290987	0.308283	0.274005	0.279827	0.312807	0.290047	0.283427	0.379548	0.299865	0.311896	0.349931	0.310086	0.325162	0.317516
KAI2b_F158_	83.7421	0.282611	0.297303	0.354551	0.256871	0.286602	0.305605	0.27191	0.278317	0.309797	0.283675	0.279901	0.374802	0.293342	0.307082	0.340564	0.304648	0.317998	0.314756
KAI2b_F158_	84.251	0.280027	0.293857	0.353362	0.256266	0.288077	0.30453	0.272268	0.277982	0.314135	0.279899	0.281092	0.375998	0.287056	0.302462	0.337561	0.299643	0.317078	0.317574
KAI2b_F158_	84.76	0.280027	0.293857	0.353362	0.256266	0.288077	0.30453	0.272268	0.277982	0.314135	0.279899	0.281092	0.375998	0.287056	0.302462	0.337561	0.299643	0.317078	0.317574
KAI2a_M160_L190_	20.14	0.1104	0.048102	0.146088	0.011416	0.054621	-0.046537	0.19352	0.072766	0.04204	0.163148	0.04196	0.038177	0.147124	0.120751	0.1325	0.269838	0.153302	0.187272
KAI2a_M160_L190_	20.6488	0.1104	0.048102	0.146088	0.011416	0.054621	-0.046537	0.19352	0.072766	0.04204	0.163148	0.04196	0.038177	0.147124	0.120751	0.1325	0.269838	0.153302	0.187272
KAI2a_M160_L190_	21.1576	0.110648	0.050462	0.145447	0.014341	0.055046	-0.030459	0.164593	0.072482	0.057828	0.140263	0.052285	0.080078	0.162824	0.144166	0.148881	0.234073	0.151471	0.191473
KAI2a_M160_L190_	21.6665	0.108132	0.062787	0.143956	0.020074	0.052164	0.000325	0.151568	0.08183	0.071716	0.136952	0.068683	0.118258	0.174424	0.15544	0.161201	0.20718	0.150883	0.190283
KAI2a_M160_L190_	22.1753	0.100344	0.077237	0.135854	0.025928	0.048654	0.027394	0.145008	0.092045	0.080151	0.144679	0.088641	0.137567	0.168273	0.147873	0.161865	0.192023	0.148959	0.181372
KAI2a_M160_L190_	22.6841	0.090936	0.086923	0.12749	0.0321	0.054739	0.04757	0.134306	0.100434	0.08804	0.143859	0.10441	0.143469	0.14697	0.138696	0.157149	0.179565	0.147494	0.171077
KAI2a_M160_L190_	23.1929	0.085449	0.093217	0.126101	0.042613	0.069428	0.063939	0.129301	0.106581	0.097512	0.141957	0.114454	0.149849	0.131868	0.138951	0.158368	0.174388	0.148052	0.170095
KAI2a_M160_L190_	23.7017	0.086665	0.101991	0.128291	0.053379	0.082468	0.075894	0.127856	0.113498	0.108537	0.143919	0.119261	0.16127	0.130462	0.147266	0.167273	0.176539	0.149668	0.177248
KAI2a_M160_L190_	24.2106	0.089247	0.108783	0.125609	0.057688	0.08659	0.083381	0.122042	0.122928	0.116033	0.140127	0.120631	0.167186	0.129313	0.151728	0.171532	0.171712	0.146403	0.182863
KAI2a_M160_L190_	24.7194	0.087449	0.107417	0.121429	0.058275	0.084578	0.089349	0.113491	0.12556	0.117066	0.131152	0.122792	0.165761	0.12375	0.144444	0.166659	0.157888	0.135139	0.183731
KAI2a_M160_L190_	25.2282	0.088114	0.104941	0.125478	0.060925	0.085233	0.097349	0.11115	0.124467	0.117391	0.131343	0.125642	0.165756	0.124541	0.140313	0.162918	0.150902	0.12762	0.183772
KAI2a_M160_L190_	25.737	0.094792	0.107374	0.132139	0.066444	0.08968	0.104771	0.111537	0.128412	0.120198	0.13947	0.128397	0.16751	0.128593	0.144739	0.164503	0.153486	0.127601	0.183184
KAI2a_M160_L190_	26.2458	0.099304	0.109425	0.130792	0.070777	0.091191	0.106847	0.106572	0.134654	0.124219	0.137432	0.129374	0.164178	0.126288	0.143163	0.162125	0.151282	0.123572	0.176582
KAI2a_M160_L190_	26.7546	0.097684	0.106612	0.125142	0.071944	0.089191	0.106017	0.10122	0.135525	0.125691	0.127183	0.126481	0.156708	0.122643	0.137999	0.155047	0.14064	0.114982	0.169408
KAI2a_M160_L190_	27.2635	0.097675	0.103978	0.127811	0.075178	0.092957	0.110349	0.101311	0.133682	0.129234	0.125971	0.127896	0.15789	0.124115	0.138703	0.155249	0.131944	0.112394	0.170716
KAI2a_M160_L190_	27.7723	0.10355	0.106555	0.138269	0.080783	0.102171	0.118888	0.105603	0.134335	0.135522	0.128143	0.137199	0.164506	0.127693	0.141304	0.158478	0.129271	0.114714	0.173717
KAI2a_M160_L190_	28.2811	0.107539	0.110595	0.142924	0.084471	0.108146	0.122856	0.109083	0.134193	0.136595	0.124188	0.145799	0.164535	0.127321	0.141696	0.15378	0.126779	0.116359	0.172801
KAI2a_M160_L190_	28.7899	0.106872	0.110883	0.139146	0.085917	0.107476	0.121806	0.111397	0.133051	0.13703	0.120876	0.147023	0.161592	0.122792	0.142518	0.149251	0.122413	0.119038	0.171294
KAI2a_M160_L190_	29.2987	0.108237	0.110576	0.137304	0.086229	0.103865	0.122986	0.115805	0.134867	0.145563	0.122336	0.146089	0.164742	0.123105	0.143517	0.154241	0.12164	0.124478	0.172989
KAI2a_M160_L190_	29.8076	0.115918	0.116727	0.143585	0.092031	0.110016	0.132644	0.120305	0.143415	0.155787	0.12498	0.152343	0.174621	0.13122	0.145306	0.163284	0.126056	0.129863	0.175916
KAI2a_M160_L190_	30.3164	0.125388	0.126769	0.151138	0.105393	0.124079	0.145505	0.123509	0.153357	0.161613	0.128801	0.159737	0.183347	0.13941	0.149759	0.170368	0.127457	0.134596	0.176915
KAI2a_M160_L190_	30.8252	0.131486	0.135036	0.157751	0.117177	0.134686	0.156732	0.128425	0.1607	0.169978	0.135209	0.16532	0.188459	0.145074	0.154094	0.1752	0.124412	0.141351	0.179796
KAI2a_M160_L190_	31.334	0.138237	0.14223	0.164985	0.126043	0.143845	0.168077	0.136673	0.168337	0.181983	0.141765	0.17658	0.194345	0.149524	0.158913	0.179601	0.123161	0.147449	0.184355
KAI2a_M160_L190_	31.8428	0.151018	0.149091	0.170661	0.136931	0.154938	0.171865	0.147015	0.174143	0.190702	0.148272	0.187331	0.199479	0.150398	0.164553	0.184063	0.124626	0.147857	0.185906
KAI2a_M160_L190_	32.3517	0.166196	0.158546	0.18181	0.151124	0.170585	0.172706	0.156172	0.184328	0.199701	0.155148	0.194394	0.207549	0.153307	0.168195	0.190036	0.129356	0.14772	0.188068
KAI2a_M160_L190_	32.8605	0.177845	0.172179	0.199146	0.165626	0.188948	0.184631	0.164282	0.199366	0.213169	0.163684	0.203819	0.219341	0.16466	0.174591	0.194546	0.131926	0.149072	0.191749
KAI2a_M160_L190_	33.3693	0.18594	0.182085	0.210708	0.175336	0.198106	0.198155	0.170197	0.207286	0.224451	0.172737	0.210114	0.222705	0.174146	0.182741	0.195174	0.12916	0.148229	0.192259
KAI2a_M160_L190_	33.8781	0.19328	0.189257	0.214533	0.182458	0.201582	0.208479	0.173549	0.210723	0.23074	0.177909	0.212431	0.221433	0.175588	0.185301	0.196834	0.125657	0.146367	0.188996
KAI2a_M160_L190_	34.3869	0.202811	0.200429	0.218843	0.191399	0.210482	0.221117	0.178652	0.218789	0.23625	0.180045	0.218659	0.225431	0.177364	0.18736	0.200593	0.121376	0.142007	0.182237
KAI2a_M160_L190_	34.8957	0.214044	0.210323	0.228275	0.199779	0.221296	0.232971	0.182651	0.226281	0.24346	0.182164	0.224855	0.228149	0.17745	0.189552	0.203524	0.11122	0.134501	0.172442
KAI2a_M160_L190_	35.4046	0.220262	0.214849	0.237082	0.205264	0.230098	0.241629	0.182585	0.226822	0.248223	0.18301	0.223376	0.226171	0.168226	0.185419	0.199142	0.096034	0.123926	0.158837
KAI2a_M160_L190_	35.9134	0.220893	0.219006	0.241725	0.209561	0.235681	0.248003	0.182656	0.22752	0.25221	0.180895	0.219083	0.227635	0.155634	0.178329	0.189698	0.080854	0.106501	0.142047
KAI2a_M160_L190_	36.4222	0.22452	0.22573	0.245978	0.214413	0.236405	0.251933	0.184542	0.229483	0.253803	0.177035	0.218511	0.22708	0.145374	0.16731	0.180341	0.061336	0.082049	0.119245
KAI2a_M160_L190_	36.931	0.229196	0.228717	0.24775	0.216031	0.236053	0.251458	0.185646	0.224069	0.246633	0.169747	0.21478	0.217667	0.132511	0.149837	0.166989	0.032744	0.052902	0.08851
KAI2a_M160_L190_	37.4398	0.232348	0.228678	0.245837	0.214096	0.239864	0.250137	0.184525	0.217828	0.239685	0.158627	0.204195	0.210158	0.11461	0.129556	0.150049	-0.000599	0.02013	0.056721
KAI2a_M160_L190_	37.9487	0.230016	0.227345	0.241725	0.211142	0.239937	0.245246	0.175652	0.211357	0.235737	0.140972	0.18837	0.198067	0.088914	0.104679	0.127743	-0.042137	-0.019928	0.01763
KAI2a_M160_L190_	38.4575	0.221456	0.221235	0.235452	0.204409	0.227051	0.23346	0.160363	0.195424	0.224544	0.116625	0.164381	0.170483	0.054151	0.074897	0.097744	-0.095932	-0.071083	-0.034665
KAI2a_M160_L190_	38.9663	0.212651	0.214694	0.228692	0.192893	0.210991	0.221807	0.144025	0.173981	0.205013	0.086577	0.135932	0.13877	0.013888	0.03721	0.060255	-0.160738	-0.13399	-0.097569
KAI2a_M160_L190_	39.4751	0.195118	0.201813	0.216112	0.171922	0.190408	0.207602	0.118092	0.145024	0.17677	0.04605	0.09866	0.103632	-0.038231	-0.016718	0.010111	-0.237543	-0.212286	-0.172004
KAI2a_M160_L190_	39.9839	0.166275	0.177098	0.19077	0.139493	0.157178	0.179956	0.080682	0.102354	0.136319	-0.00539	0.046624	0.058295	-0.105977	-0.083913	-0.052181	-0.322541	-0.298958	-0.254259
KAI2a_M160_L190_	40.4928	0.131957	0.143262	0.155559	0.098892	0.116355	0.137159	0.031813	0.048294	0.084448	-0.070385	-0.017156	-0.001684	-0.187294	-0.160314	-0.124499	-0.419378	-0.395364	-0.348316
KAI2a_M160_L190_	41.0016	0.082954	0.092313	0.107617	0.044559	0.058585	0.075791	-0.034676	-0.022402	0.012666	-0.154978	-0.100293	-0.084105	-0.282635	-0.252739	-0.216602	-0.531713	-0.511133	-0.463965
KAI2a_M160_L190_	41.5104	0.008687	0.018718	0.035754	-0.034305	-0.027686	-0.00913	-0.122877	-0.120447	-0.087248	-0.263582	-0.212025	-0.196478	-0.401681	-0.370336	-0.334853	-0.663924	-0.648802	-0.603992
KAI2a_M160_L190_	42.0192	-0.094511	-0.079216	-0.069732	-0.148824	-0.150289	-0.124867	-0.245134	-0.255149	-0.220138	-0.407946	-0.359167	-0.345541	-0.557085	-0.520812	-0.486814	-0.828019	-0.816657	-0.773485
KAI2a_M160_L190_	42.528	-0.233809	-0.213764	-0.213404	-0.301329	-0.313857	-0.280656	-0.407426	-0.430358	-0.391352	-0.594181	-0.543475	-0.531914	-0.745236	-0.705119	-0.675012	-1.01668	-1.01381	-0.971292
KAI2a_M160_L190_	43.0369	-0.417787	-0.394434	-0.399174	-0.495603	-0.520374	-0.483979	-0.611185	-0.646436	-0.60886	-0.822373	-0.766131	-0.75842	-0.958788	-0.916699	-0.898598	-1.21762	-1.228	-1.19029
KAI2a_M160_L190_	43.5457	-0.662743	-0.631322	-0.647568	-0.745846	-0.786111	-0.748007	-0.8698	-0.9172	-0.888505	-1.10268	-1.04332	-1.04484	-1.20843	-1.16363	-1.17202	-1.43907	-1.4619	-1.43538
KAI2a_M160_L190_	44.0545	-0.99241	-0.945359	-0.984506	-1.07574	-1.13561	-1.0935	-1.20688	-1.26746	-1.24898	-1.45437	-1.39644	-1.42125	-1.51679	-1.46981	-1.51685	-1.6949	-1.7375	-1.72619
KAI2a_M160_L190_	44.5633	-1.40381	-1.33266	-1.40472	-1.48417	-1.56235	-1.51558	-1.61543	-1.68907	-1.67811	-1.86195	-1.81088	-1.8742	-1.85736	-1.81555	-1.91308	-1.96044	-2.03433	-2.03918
KAI2a_M160_L190_	45.0721	-1.8714	-1.76966	-1.88651	-1.93857	-2.03295	-1.98447	-2.05736	-2.14468	-2.14282	-2.27943	-2.24474	-2.36631	-2.18137	-2.15794	-2.3165	-2.19316	-2.30157	-2.32004
KAI2a_M160_L190_	45.5809	-2.38759	-2.25345	-2.42723	-2.42513	-2.54164	-2.48881	-2.52199	-2.62828	-2.64013	-2.70234	-2.69111	-2.90338	-2.49372	-2.49533	-2.72601	-2.40025	-2.5407	-2.57526
KAI2a_M160_L190_	46.0898	-2.91603	-2.74868	-2.99495	-2.90089	-3.05296	-2.98928	-2.97027	-3.10911	-3.13456	-3.10174	-3.12449	-3.45193	-2.77522	-2.8033	-3.10955	-2.56985	-2.73339	-2.79713
KAI2a_M160_L190_	46.5986	-3.36992	-3.17434	-3.50421	-3.28257	-3.47445	-3.40659	-3.31468	-3.49932	-3.54731	-3.39464	-3.46489	-3.92155	-2.96069	-3.0166	-3.38876	-2.6514	-2.82642	-2.9256
KAI2a_M160_L190_	47.1074	-3.66294	-3.45556	-3.85815	-3.49463	-3.72459	-3.66771	-3.48355	-3.71686	-3.80184	-3.5151	-3.63336	-4.22751	-2.9978	-3.08188	-3.50801	-2.60356	-2.78143	-2.91127
KAI2a_M160_L190_	47.6162	-3.72857	-3.5263	-3.98455	-3.48547	-3.7473	-3.71582	-3.43399	-3.70326	-3.82613	-3.42143	-3.57184	-4.28518	-2.85134	-2.96139	-3.42766	-2.39705	-2.56946	-2.72367
KAI2a_M160_L190_	48.125	-3.52076	-3.33584	-3.83665	-3.22784	-3.5059	-3.5168	-3.14111	-3.42015	-3.58246	-3.08959	-3.25505	-4.03671	-2.51755	-2.63846	-3.12026	-2.03488	-2.19389	-2.35893
KAI2a_M160_L190_	48.6339	-3.03228	-2.87707	-3.39243	-2.72206	-2.99713	-3.0629	-2.61318	-2.86918	-3.08289	-2.53025	-2.70245	-3.48602	-2.01616	-2.14066	-2.59774	-1.54285	-1.68315	-1.84317
KAI2a_M160_L190_	49.1427	-2.31219	-2.2037	-2.68986	-2.02152	-2.27366	-2.39509	-1.90787	-2.11968	-2.37275	-1.80869	-1.97617	-2.69392	-1.39145	-1.52221	-1.91592	-0.975116	-1.08959	-1.23258
KAI2a_M160_L190_	49.6515	-1.459	-1.40826	-1.8283	-1.22148	-1.4338	-1.59749	-1.11541	-1.27899	-1.53434	-1.01781	-1.16829	-1.76776	-0.723142	-0.853475	-1.15914	-0.399587	-0.486684	-0.604111
KAI2a_M160_L190_	50.1603	-0.613109	-0.614506	-0.941681	-0.447151	-0.601299	-0.783205	-0.356338	-0.464256	-0.694402	-0.265538	-0.396947	-0.855352	-0.111004	-0.225671	-0.43163	0.114382	0.047162	-0.040181
KAI2a_M160_L190_	50.6691	0.090626	0.053652	-0.163385	0.184597	0.098847	-0.072147	0.254197	0.205349	0.021245	0.331528	0.231146	-0.08887	0.36935	0.281047	0.169346	0.502899	0.453629	0.399147
KAI2a_M160_L190_	51.178	0.579169	0.522287	0.406475	0.611865	0.584115	0.444066	0.656025	0.653535	0.527528	0.710269	0.65657	0.452323	0.682693	0.613616	0.58162	0.7368	0.705322	0.681236
KAI2a_M160_L190_	51.6868	0.843897	0.780711	0.73676	0.834454	0.845578	0.735106	0.851005	0.881156	0.807401	0.887162	0.874574	0.757305	0.827508	0.770954	0.795197	0.830211	0.809024	0.806363
KAI2a_M160_L190_	52.1956	0.938022	0.874027	0.877929	0.907291	0.941651	0.854433	0.903299	0.952562	0.916112	0.931397	0.94051	0.886375	0.853819	0.81109	0.869057	0.839804	0.820028	0.830697
KAI2a_M160_L190_	52.7044	0.937395	0.863519	0.90262	0.893944	0.944334	0.87367	0.889167	0.936832	0.923241	0.911276	0.926092	0.911365	0.827051	0.793869	0.871593	0.812349	0.793793	0.806484
KAI2a_M160_L190_	53.2132	0.886322	0.806105	0.865878	0.837117	0.894662	0.839611	0.838461	0.882822	0.879982	0.856193	0.877788	0.884646	0.775815	0.75214	0.831843	0.762909	0.746257	0.754352
KAI2a_M160_L190_	53.722	0.819573	0.741049	0.808806	0.773559	0.828261	0.789288	0.775251	0.821703	0.825732	0.790315	0.821415	0.84142	0.718382	0.706472	0.776228	0.711234	0.692383	0.706374
KAI2a_M160_L190_	54.2309	0.761798	0.683024	0.750419	0.721539	0.771711	0.741398	0.721607	0.76471	0.776081	0.734238	0.769006	0.798791	0.674813	0.66275	0.730317	0.672309	0.650528	0.674595
KAI2a_M160_L190_	54.7397	0.708963	0.629981	0.695038	0.675213	0.717995	0.694745	0.669767	0.710749	0.729849	0.688506	0.721348	0.755828	0.640118	0.618766	0.695829	0.639486	0.620135	0.640682
KAI2a_M160_L190_	55.2485	0.653031	0.580094	0.647886	0.626333	0.667099	0.64736	0.623162	0.660012	0.684077	0.649144	0.677966	0.718405	0.605835	0.582863	0.666432	0.609495	0.591615	0.60627
KAI2a_M160_L190_	55.7573	0.603319	0.540114	0.608443	0.58297	0.628255	0.608571	0.588574	0.618884	0.641896	0.610328	0.641574	0.691743	0.574238	0.55761	0.638518	0.587542	0.566113	0.582139
KAI2a_M160_L190_	56.2661	0.568935	0.508152	0.571223	0.553775	0.602996	0.580229	0.561264	0.587629	0.612381	0.579147	0.614541	0.670264	0.55026	0.534366	0.617954	0.570234	0.547885	0.562802
KAI2a_M160_L190_	56.775	0.541316	0.476355	0.53434	0.529734	0.577064	0.553267	0.532597	0.553425	0.587284	0.557442	0.587352	0.646917	0.529572	0.514529	0.598426	0.548315	0.529802	0.545109
KAI2a_M160_L190_	57.2838	0.517061	0.44969	0.502175	0.50854	0.547472	0.53036	0.504534	0.523392	0.565499	0.539603	0.562394	0.624292	0.511362	0.499699	0.57649	0.523092	0.511046	0.53172
KAI2a_M160_L190_	57.7926	0.502448	0.443022	0.489121	0.491647	0.532539	0.520111	0.488394	0.513691	0.55379	0.528923	0.549876	0.613493	0.495431	0.48833	0.56494	0.503081	0.495918	0.518545
KAI2a_M160_L190_	58.3014	0.493205	0.444256	0.492407	0.478768	0.528796	0.517019	0.478427	0.510672	0.5457	0.51821	0.539161	0.610263	0.477258	0.477783	0.559272	0.487852	0.482452	0.501018
KAI2a_M160_L190_	58.8102	0.486935	0.437238	0.491046	0.472268	0.526594	0.514118	0.471182	0.505703	0.543837	0.504778	0.528424	0.61094	0.463047	0.467916	0.551353	0.471798	0.471221	0.484559
KAI2a_M160_L190_	59.3191	0.48012	0.428231	0.482768	0.463626	0.517135	0.507043	0.463301	0.494616	0.54303	0.494073	0.52275	0.611902	0.451425	0.460728	0.540456	0.457251	0.461098	0.475193
KAI2a_M160_L190_	59.8279	0.470776	0.422839	0.478165	0.452297	0.50284	0.503282	0.45257	0.481075	0.536477	0.487093	0.517389	0.611287	0.443005	0.453279	0.536199	0.454596	0.458446	0.47278
KAI2a_M160_L190_	60.3367	0.466689	0.419311	0.481142	0.446061	0.494745	0.507269	0.446745	0.47814	0.532065	0.482028	0.512088	0.616289	0.440685	0.446527	0.540534	0.45898	0.466224	0.473495
KAI2a_M160_L190_	60.8455	0.467912	0.422412	0.489579	0.445283	0.497854	0.511046	0.449655	0.485261	0.535786	0.480345	0.510446	0.629706	0.446226	0.451524	0.55173	0.46305	0.476065	0.480073
KAI2a_M160_L190_	61.3543	0.463696	0.426214	0.49526	0.443631	0.503169	0.509844	0.452386	0.491979	0.538875	0.48228	0.510237	0.641385	0.45423	0.463191	0.564172	0.46878	0.484412	0.486003
KAI2a_M160_L190_	61.8631	0.455056	0.422933	0.494361	0.438848	0.499753	0.504183	0.450346	0.49025	0.536001	0.482853	0.512596	0.648018	0.455513	0.469172	0.567955	0.475867	0.489406	0.488593
KAI2a_M160_L190_	62.372	0.45713	0.426525	0.495824	0.439032	0.4978	0.505852	0.450586	0.489639	0.537135	0.483579	0.520794	0.659156	0.457025	0.474706	0.571216	0.486437	0.492838	0.49678
KAI2a_M160_L190_	62.8808	0.468123	0.436069	0.499654	0.44221	0.50402	0.509609	0.455029	0.496557	0.538483	0.485923	0.528019	0.673215	0.464169	0.479343	0.573592	0.498211	0.501097	0.503883
KAI2a_M160_L190_	63.3896	0.472669	0.438719	0.499178	0.444426	0.509826	0.507521	0.459414	0.502076	0.532449	0.485986	0.530148	0.678279	0.47222	0.479373	0.568987	0.502153	0.511392	0.505433
KAI2a_M160_L190_	63.8984	0.469597	0.439525	0.50106	0.450513	0.510732	0.509531	0.462246	0.504862	0.5289	0.491119	0.532526	0.680354	0.47841	0.480617	0.565562	0.500758	0.514652	0.504656
KAI2a_M160_L190_	64.4072	0.469232	0.444553	0.507501	0.459531	0.513491	0.515116	0.466442	0.508242	0.531789	0.503237	0.535833	0.684501	0.48097	0.482931	0.565037	0.501187	0.512332	0.505157
KAI2a_M160_L190_	64.9161	0.473573	0.448413	0.511806	0.462386	0.516515	0.515502	0.473542	0.510688	0.53425	0.509519	0.537054	0.682763	0.479166	0.481782	0.560181	0.502105	0.512952	0.50261
KAI2a_M160_L190_	65.4249	0.478464	0.448238	0.510281	0.461245	0.516225	0.511188	0.480148	0.508736	0.544894	0.508406	0.535406	0.679031	0.476754	0.480938	0.550266	0.503468	0.517552	0.498631
KAI2a_M160_L190_	65.9337	0.481532	0.448231	0.508489	0.464196	0.516786	0.511731	0.482428	0.509217	0.588007	0.508975	0.536794	0.682375	0.480896	0.488897	0.545274	0.512054	0.526145	0.504177
KAI2a_M160_L190_	66.4425	0.482788	0.453133	0.512156	0.468551	0.520527	0.519064	0.484727	0.516187	0.630712	0.515636	0.545386	0.691352	0.493827	0.503268	0.551538	0.524539	0.540273	0.519231
KAI2a_M160_L190_	66.9513	0.482224	0.455923	0.518086	0.470052	0.521697	0.522623	0.486709	0.521204	0.607157	0.522138	0.552532	0.69273	0.503244	0.512154	0.556615	0.531227	0.548822	0.533463
KAI2a_M160_L190_	67.4602	0.483704	0.45507	0.5223	0.471602	0.523689	0.524116	0.489189	0.525722	0.562823	0.527217	0.556554	0.691085	0.508251	0.518925	0.558534	0.536212	0.554208	0.544535
KAI2a_M160_L190_	67.969	0.486773	0.455295	0.52089	0.475689	0.527414	0.526775	0.49486	0.529264	0.54918	0.534462	0.560354	0.688474	0.511746	0.524025	0.557319	0.536963	0.561309	0.547476
KAI2a_M160_L190_	68.4778	0.48802	0.451532	0.513848	0.477666	0.525481	0.523348	0.494795	0.525352	0.543132	0.53622	0.56121	0.676247	0.509495	0.52088	0.543457	0.529414	0.561175	0.539642
KAI2a_M160_L190_	68.9866	0.488262	0.444227	0.508431	0.47551	0.524065	0.516832	0.489683	0.51952	0.539789	0.530387	0.559279	0.66341	0.50626	0.518047	0.529917	0.522783	0.558499	0.53441
KAI2a_M160_L190_	69.4954	0.486532	0.442557	0.507093	0.474505	0.527634	0.516986	0.488527	0.520322	0.539893	0.526585	0.558943	0.655576	0.506345	0.520906	0.528147	0.519738	0.557737	0.537238
KAI2a_M160_L190_	70.0043	0.487178	0.448519	0.508511	0.480806	0.533482	0.5212	0.49332	0.526871	0.543395	0.532806	0.5634	0.652282	0.508978	0.523755	0.532401	0.521275	0.556367	0.540211
KAI2a_M160_L190_	70.5131	0.495263	0.456442	0.510366	0.489598	0.537033	0.521773	0.501703	0.535432	0.549855	0.542548	0.567051	0.642807	0.507736	0.523115	0.534757	0.52493	0.554598	0.538712
KAI2a_M160_L190_	71.0219	0.506992	0.462412	0.511925	0.492925	0.537656	0.523346	0.508005	0.544544	0.556718	0.544905	0.569731	0.627258	0.505154	0.52353	0.534978	0.523248	0.552828	0.539777
KAI2a_M160_L190_	71.5307	0.510945	0.463378	0.512609	0.488754	0.539051	0.526382	0.504597	0.549169	0.557643	0.542431	0.573966	0.616583	0.504886	0.528404	0.539572	0.517587	0.553483	0.542886
KAI2a_M160_L190_	72.0395	0.502865	0.457098	0.51228	0.482896	0.539332	0.525644	0.496285	0.548712	0.552724	0.539713	0.577339	0.608534	0.501613	0.535345	0.545908	0.511992	0.556046	0.543475
KAI2a_M160_L190_	72.5483	0.495558	0.451383	0.512095	0.481497	0.536501	0.525306	0.493567	0.548653	0.552686	0.53856	0.579914	0.606411	0.500834	0.539316	0.54917	0.510696	0.556333	0.542482
KAI2a_M160_L190_	73.0572	0.494475	0.454025	0.509592	0.480708	0.536061	0.5293	0.496263	0.550344	0.557762	0.540456	0.583421	0.611318	0.506417	0.539709	0.555037	0.513417	0.559307	0.545924
KAI2a_M160_L190_	73.566	0.493101	0.457752	0.508639	0.477844	0.534826	0.530578	0.49754	0.549558	0.560749	0.542547	0.584096	0.610667	0.509843	0.539025	0.564109	0.518266	0.564769	0.555127
KAI2a_M160_L190_	74.0748	0.490293	0.455356	0.510645	0.473666	0.529819	0.523713	0.496393	0.543762	0.557238	0.541791	0.578983	0.601736	0.507258	0.535853	0.571373	0.52168	0.565587	0.55901
KAI2a_M160_L190_	74.5836	0.489333	0.453549	0.511561	0.472439	0.5261	0.520506	0.497581	0.545062	0.555628	0.542849	0.575937	0.600175	0.504163	0.534044	0.575983	0.519413	0.564336	0.558585
KAI2a_M160_L190_	75.0924	0.490726	0.457485	0.510269	0.471076	0.523662	0.523262	0.496236	0.548045	0.558715	0.545613	0.574815	0.60273	0.500848	0.532328	0.576847	0.511942	0.56093	0.556941
KAI2a_M160_L190_	75.6013	0.492364	0.461632	0.51142	0.467622	0.522714	0.526252	0.493307	0.543696	0.55993	0.543346	0.569638	0.601894	0.495133	0.525	0.575378	0.505168	0.553377	0.550043
KAI2a_M160_L190_	76.1101	0.491641	0.460754	0.515355	0.466444	0.519707	0.526963	0.491765	0.538813	0.556262	0.536605	0.561113	0.601125	0.488908	0.513275	0.571223	0.500529	0.542046	0.541193
KAI2a_M160_L190_	76.6189	0.487548	0.455646	0.513534	0.462338	0.510943	0.520571	0.485987	0.532378	0.550292	0.529239	0.551701	0.598857	0.479847	0.503315	0.561929	0.494091	0.531593	0.535374
KAI2a_M160_L190_	77.1277	0.48255	0.449526	0.507783	0.456252	0.50346	0.512409	0.480231	0.525865	0.547499	0.525954	0.541194	0.599818	0.472655	0.498876	0.557489	0.486996	0.526291	0.533167
KAI2a_M160_L190_	77.6365	0.478931	0.445284	0.50765	0.453056	0.500387	0.509348	0.476996	0.519668	0.546455	0.523307	0.530197	0.602046	0.471045	0.493636	0.559393	0.479124	0.519994	0.526228
KAI2a_M160_L190_	78.1454	0.477559	0.446016	0.512472	0.450402	0.498029	0.510751	0.472343	0.513391	0.545605	0.517875	0.524898	0.599802	0.469281	0.48694	0.558618	0.473557	0.514398	0.518162
KAI2a_M160_L190_	78.6542	0.474707	0.448495	0.516782	0.447194	0.493079	0.512291	0.468118	0.50966	0.545301	0.515305	0.523179	0.60192	0.470203	0.482085	0.561326	0.477104	0.517965	0.521623
KAI2a_M160_L190_	79.163	0.469016	0.443421	0.517536	0.44255	0.486952	0.510075	0.464268	0.508586	0.542301	0.513593	0.520981	0.612022	0.470841	0.466672	0.570325	0.48287	0.525557	0.530194
KAI2a_M160_L190_	79.6718	0.46293	0.432646	0.515756	0.437556	0.483457	0.504384	0.459293	0.506681	0.53489	0.509284	0.5171	0.616632	0.463431	0.450906	0.574648	0.478382	0.525775	0.529199
KAI2a_M160_L190_	80.1806	0.456249	0.424777	0.512527	0.433607	0.476274	0.496183	0.454615	0.498105	0.5248	0.502665	0.508486	0.60962	0.455926	0.459574	0.571045	0.468233	0.51673	0.517294
KAI2a_M160_L190_	80.6894	0.451897	0.421474	0.508297	0.428658	0.46605	0.489757	0.450876	0.487281	0.518322	0.494832	0.498916	0.604611	0.454543	0.469179	0.568353	0.461135	0.505963	0.506337
KAI2a_M160_L190_	81.1983	0.452161	0.42157	0.509921	0.425631	0.463436	0.490747	0.448971	0.483835	0.517049	0.491156	0.494581	0.609191	0.453851	0.464321	0.565611	0.456514	0.498054	0.501056
KAI2a_M160_L190_	81.7071	0.451157	0.423445	0.517224	0.424138	0.464866	0.49306	0.448156	0.482239	0.515061	0.491395	0.4924	0.614204	0.447372	0.460358	0.558594	0.451318	0.49072	0.497705
KAI2a_M160_L190_	82.2159	0.444835	0.422005	0.51934	0.422762	0.461162	0.490054	0.444293	0.475855	0.50869	0.486933	0.486176	0.611637	0.435659	0.455002	0.551909	0.441258	0.47935	0.489772
KAI2a_M160_L190_	82.7247	0.440687	0.418622	0.517184	0.42249	0.455701	0.485992	0.437965	0.47132	0.500342	0.479625	0.481569	0.607554	0.426785	0.444693	0.546602	0.429341	0.469419	0.477883
KAI2a_M160_L190_	83.2335	0.439436	0.411267	0.511893	0.416011	0.446735	0.477448	0.430394	0.465524	0.491388	0.47009	0.474916	0.602086	0.420433	0.432835	0.538107	0.420911	0.46291	0.466855
KAI2a_M160_L190_	83.7424	0.437875	0.397747	0.499473	0.405647	0.435541	0.464991	0.422416	0.45378	0.482535	0.458535	0.464532	0.59534	0.415564	0.423425	0.529021	0.417613	0.456304	0.462594
KAI2a_M160_L190_	84.2512	0.438759	0.389563	0.487182	0.399533	0.429103	0.458038	0.416514	0.446757	0.477269	0.451666	0.459067	0.595666	0.415853	0.420561	0.524944	0.417711	0.451294	0.463647
KAI2a_M160_L190_	84.76	0.438759	0.389563	0.487182	0.399533	0.429103	0.458038	0.416514	0.446757	0.477269	0.451666	0.459067	0.595666	0.415853	0.420561	0.524944	0.417711	0.451294	0.463647
KAI2b_L161_S191_	20.14	0.367698	0.367511	0.284844	0.347385	0.414689	0.315444	0.408467	0.405956	0.312308	0.433831	0.380766	0.23187	0.396459	0.453167	0.348184	0.471181	0.486551	0.407583
KAI2b_L161_S191_	20.6488	0.367698	0.367511	0.284844	0.347385	0.414689	0.315444	0.408467	0.405956	0.312308	0.433831	0.380766	0.23187	0.396459	0.453167	0.348184	0.471181	0.486551	0.407583
KAI2b_L161_S191_	21.1576	0.289434	0.266388	0.252205	0.273582	0.314383	0.27076	0.297249	0.32012	0.260713	0.328308	0.300988	0.227611	0.327711	0.395631	0.304933	0.39867	0.41376	0.359963
KAI2b_L161_S191_	21.6665	0.209581	0.186928	0.2184	0.20708	0.220346	0.231716	0.226229	0.247409	0.214175	0.252001	0.233611	0.207368	0.259567	0.337019	0.262802	0.337679	0.341318	0.311722
KAI2b_L161_S191_	22.1753	0.153583	0.142403	0.191608	0.153784	0.158155	0.199788	0.194863	0.197393	0.180706	0.218689	0.191497	0.175871	0.21203	0.281629	0.22805	0.293232	0.28003	0.274985
KAI2b_L161_S191_	22.6841	0.125121	0.11293	0.173206	0.113249	0.126349	0.176579	0.167534	0.159126	0.158622	0.197159	0.163193	0.155944	0.18437	0.238886	0.201334	0.260679	0.236987	0.254918
KAI2b_L161_S191_	23.1929	0.11532	0.100469	0.164751	0.096271	0.11793	0.168579	0.148163	0.135059	0.14821	0.180131	0.148941	0.156722	0.168885	0.215916	0.186086	0.238559	0.21828	0.247852
KAI2b_L161_S191_	23.7017	0.115917	0.105018	0.165839	0.10219	0.120174	0.17118	0.1374	0.125037	0.142849	0.167393	0.149714	0.167401	0.160787	0.203068	0.182571	0.222943	0.210239	0.240981
KAI2b_L161_S191_	24.2106	0.116118	0.10711	0.163983	0.112238	0.115786	0.167799	0.124949	0.115026	0.135499	0.151711	0.155573	0.171709	0.152684	0.184331	0.177355	0.207711	0.199532	0.226904
KAI2b_L161_S191_	24.7194	0.111951	0.102027	0.154494	0.116651	0.103316	0.155103	0.108727	0.101209	0.127105	0.13321	0.157129	0.169667	0.141718	0.163064	0.163441	0.190018	0.18725	0.212194
KAI2b_L161_S191_	25.2282	0.110338	0.101457	0.145617	0.118174	0.09433	0.148447	0.098239	0.093949	0.120308	0.119961	0.153884	0.176114	0.13542	0.150436	0.153773	0.176174	0.176114	0.204956
KAI2b_L161_S191_	25.737	0.107955	0.102591	0.137203	0.11517	0.090077	0.145405	0.090129	0.093996	0.111823	0.110129	0.14841	0.187073	0.13202	0.142143	0.150795	0.166767	0.160358	0.200307
KAI2b_L161_S191_	26.2458	0.096028	0.09356	0.127834	0.103354	0.080243	0.131961	0.073353	0.090367	0.10113	0.097766	0.135674	0.181628	0.120826	0.126152	0.139334	0.151731	0.140426	0.188544
KAI2b_L161_S191_	26.7546	0.080866	0.078564	0.116838	0.085042	0.064586	0.114111	0.055184	0.078462	0.08813	0.083167	0.11709	0.164501	0.105113	0.103287	0.117229	0.130331	0.125714	0.169272
KAI2b_L161_S191_	27.2635	0.068587	0.068345	0.104842	0.067912	0.053226	0.104899	0.040703	0.068299	0.077172	0.072079	0.103489	0.156287	0.094919	0.085044	0.100782	0.113293	0.117965	0.151098
KAI2b_L161_S191_	27.7723	0.057088	0.06144	0.094491	0.052705	0.046131	0.099254	0.021181	0.062383	0.068115	0.066649	0.093852	0.156532	0.088354	0.074355	0.091434	0.099499	0.110115	0.134943
KAI2b_L161_S191_	28.2811	0.043823	0.051876	0.082268	0.037919	0.03399	0.08686	0.000179	0.051629	0.056373	0.060475	0.083434	0.146786	0.073799	0.063562	0.079268	0.082301	0.093215	0.116525
KAI2b_L161_S191_	28.7899	0.028914	0.039214	0.067418	0.025799	0.019756	0.070432	-0.012877	0.038084	0.045388	0.04849	0.072383	0.123106	0.057052	0.046441	0.065332	0.068135	0.073709	0.098359
KAI2b_L161_S191_	29.2987	0.016193	0.026328	0.056454	0.015903	0.010624	0.05818	-0.022954	0.029312	0.037135	0.03706	0.061369	0.10762	0.048993	0.030428	0.060282	0.059366	0.063786	0.085335
KAI2b_L161_S191_	29.8076	0.004679	0.014992	0.051281	0.00607	0.001917	0.052161	-0.032975	0.022413	0.030114	0.028488	0.051428	0.103712	0.04602	0.022476	0.06729	0.047077	0.056766	0.073767
KAI2b_L161_S191_	30.3164	-0.00599	0.00552	0.045101	-0.004372	-0.010789	0.047674	-0.039825	0.013567	0.025058	0.022045	0.047959	0.096227	0.042528	0.020921	0.070974	0.037398	0.050696	0.062371
KAI2b_L161_S191_	30.8252	-0.01151	0.001909	0.040583	-0.012731	-0.019991	0.044133	-0.045433	0.008184	0.024757	0.02086	0.051294	0.091868	0.040472	0.022277	0.066256	0.035126	0.050463	0.057441
KAI2b_L161_S191_	31.334	-0.013571	0.00581	0.041344	-0.012697	-0.019525	0.045006	-0.052529	0.010009	0.030661	0.019848	0.054861	0.093109	0.043473	0.023189	0.066004	0.030402	0.053303	0.055958
KAI2b_L161_S191_	31.8428	-0.019272	0.006327	0.041301	-0.009655	-0.016408	0.047482	-0.05861	0.010264	0.037325	0.016016	0.052913	0.089398	0.046393	0.021994	0.069766	0.023581	0.051583	0.053227
KAI2b_L161_S191_	32.3517	-0.020189	0.007295	0.043208	-0.010065	-0.011238	0.050662	-0.055116	0.012836	0.042268	0.020377	0.056267	0.0907	0.047957	0.024554	0.074515	0.02456	0.048414	0.053905
KAI2b_L161_S191_	32.8605	-0.01036	0.016482	0.051347	-0.005831	0.000603	0.060127	-0.04221	0.024084	0.048708	0.031236	0.07115	0.105127	0.052398	0.03035	0.080424	0.029665	0.050475	0.061419
KAI2b_L161_S191_	33.3693	-0.004766	0.02231	0.06131	0.002534	0.009237	0.069381	-0.035568	0.03197	0.056683	0.03233	0.079849	0.11228	0.057642	0.032966	0.080784	0.02621	0.047308	0.061461
KAI2b_L161_S191_	33.8781	-0.004946	0.024929	0.068878	0.007664	0.011521	0.07181	-0.037924	0.033737	0.065168	0.029064	0.080096	0.105976	0.060735	0.035396	0.078616	0.019955	0.038024	0.053451
[truncated: 100 more rows]

## Sheet: Figure 4B Tm
protein	0nM	25nM	50nM	100nM	200nM	400nM
KAI2a	-4.17192	-3.84592	-3.97511	-3.37543	-2.70945	-2.36624
[truncated: 23 more rows]

## Sheet: Figure 5A
Genotype	Treatment	Hypocotyl length
[truncated: 1,513 more rows]

[truncated: 27 more sheets: Figure 5B, Figure 6C, Figure 6D, Figure 6E, Figure 7A, Figure 7B, Figure 7C, Figure 7D, Figure 8A, Figure 8B, Figure 8C, FigS 2A, FigS 2B, FigS 2C, FigS 4B, FigS 6A, FigS 6B, FigS 8A, FigS 9D, FigS 10B …]
